# Supplementary material for: Temporally resolved proteomics identifies nidogen-2 as a cotarget in pancreatic cancer that modulates fibrosis and therapy response
Source: Sci Adv. 2024 Jul 3;10(27):eadl1197. doi: 10.1126/sciadv.adl1197 (PMC11221519; doi:10.1126/sciadv.adl1197)
Supplement: Supplementary file 2 — Tables S1 to S7 [file sciadv.adl1197_tables_s1_to_s7.zip]

Archive with 7 entries (7 files):
- adl1197_table_s1.xlsx
- adl1197_table_s2.xlsx
- adl1197_table_s3.xlsx
- adl1197_table_s4.xlsx
- adl1197_table_s5.xlsx
- adl1197_table_s6.xlsx
- adl1197_table_s7.xlsx
