# Supplementary material for: Temporally resolved proteomics identifies nidogen-2 as a cotarget in pancreatic cancer that modulates fibrosis and therapy response
Source: Sci Adv. 2024 Jul 3;10(27):eadl1197. doi: 10.1126/sciadv.adl1197 (PMC11221519; doi:10.1126/sciadv.adl1197)
Supplement: Supplementary file 2 — Tables S1 to S7 [file sciadv.adl1197_tables_s1_to_s7.zip › adl1197_table_s1.xlsx]

## Sheet: Sheet1
Ep. No.	Animal ID	Genotype	Age (days)	Description
KPC
1	90	KPC	45	KPC Early
2	861	KPC	47	KPC Early
3	833	KPC	53	KPC Early
4	910	KPC	49	KPC Early
5	915	KPC	49	KPC Early
6	843	KPC	73	KPC Mid
7	905	KPC	72	KPC Mid
8	949	KPC	71	KPC Mid
9	957	KPC	70	KPC Mid
10	352	KPC	108	KPC Late
11	100	KPC	117	KPC Late
12	121	KPC	149	KPC Late
13	403	KPC	175	KPC Late
14	824	KPC	212	KPC Late
KPflC
15	455	KPflC	45	KPflC Early
16	464	KPflC	44	KPflC Early
17	530	KPflC	42	KPflC Early
18	532	KPflC	42	KPflC Early
19	542	KPflC	41	KPflC Early
20	440	KPflC	71	KPflC Mid
21	444	KPflC	70	KPflC Mid
22	460	KPflC	70	KPflC Mid
23	529	KPflC	70	KPflC Mid
24	566	KPflC	71	KPflC Mid
25	470	KPflC	116	KPflC Late
26	488	KPflC	113	KPflC Late
27	484	KPflC	164	KPflC Late
28	497	KPflC	171	KPflC Late
29	599	KPflC	99	KPflC Late
Wildtype
30	498	WT	41	Wildtype Early
31	499	WT	41	Wildtype Early
32	485	WT	45	Wildtype Early
33	482	WT	45	Wildtype Early
34	487	WT	45	Wildtype Early
35	480	WT	70	Wildtype Mid
36	846	WT	74	Wildtype Mid
37	854	WT	74	Wildtype Mid
38	474	WT	84	Wildtype Mid
39	472	WT	84	Wildtype Mid
40	822	WT	146	Wildtype Late
41	436	WT	155	Wildtype Late
42	456	WT	168	Wildtype Late
43	829	WT	171	Wildtype Late
44	445	WT	189	Wildtype Late
