# Supplementary material for: Temporally resolved proteomics identifies nidogen-2 as a cotarget in pancreatic cancer that modulates fibrosis and therapy response
Source: Sci Adv. 2024 Jul 3;10(27):eadl1197. doi: 10.1126/sciadv.adl1197 (PMC11221519; doi:10.1126/sciadv.adl1197)
Supplement: Supplementary file 2 — Tables S1 to S7 [file sciadv.adl1197_tables_s1_to_s7.zip › adl1197_table_s2.xlsx]

## Sheet: Detected matrisomal
T: PG.Genes	T: PG.ProteinAccessions	KPC_Early_1	KPC_Early_2	KPC_Early_3	KPC_Early_4	KPC_Early_5	KPC_Mid_6	KPC_Mid_7	KPC_Mid_8	KPC_Mid_9	KPC_End_10	KPC_End_11	KPC_End_12	KPC_End_13	KPC_End_14	Flox_Early_15	Flox_Early_16	Flox_Early_17	Flox_Early_18	Flox_Early_19	Flox_Mid_20	Flox_Mid_21	Flox_Mid_22	Flox_Mid_23	Flox_Mid_24	Flox_End_25	Flox_End_26	Flox_End_27	Flox_End_28	Flox_End_29	WT_Early_30	WT_Early_31	WT_Early_32	WT_Early_33	WT_Early_34	WT_Mid_35	WT_Mid_36	WT_Mid_37	WT_Mid_38	WT_Mid_39	WT_End_40	WT_End_41	WT_End_42	WT_End_43	WT_End_44	N: PG.Qvalue
A2m	Q6GQT1	-3.26808	-3.43277	-5.82377	-3.71333	-5.68903	-4.56295	-4.53869	-4.44405	-5.18576	-5.55068	-0.992284	-1.17729	-5.17934	-5.09849	-4.34758	-4.27837	-5.08087	-5.00596	-3.1975	-3.88915	-4.93515	-4.34591	-7.43186	-5.5722	-3.92308	-3.00008	-8.20166	-5.44861	-7.27576	-4.50599	-4.38738	NaN	-5.51328	-6.36501	-3.41892	-4.51114	-6.7151	-4.72641	-5.53425	NaN	-5.66992	-4.92251	-3.99874	-4.22704	4.72e-05
Abi3bp	A0A338P6S8	NaN	-1.89991	-2.13278	-3.07209	-2.30303	-4.63007	-1.44967	-4.38558	-6.15106	-3.28066	NaN	-2.69018	NaN	-0.900366	-3.296	-3.60692	-3.55041	-5.09402	-4.27118	-2.02368	-2.64955	-2.88968	NaN	NaN	-5.93774	-1.07963	-6.85113	-5.86064	-7.6147	-2.54886	-2.91745	NaN	NaN	-2.41658	-1.98552	NaN	-2.31371	NaN	-3.55816	NaN	-5.35033	-4.45177	-4.16783	-3.28858	5.16e-05
Acan	Q61282	-3.62076	-4.34172	-6.42195	-3.53256	-6.48473	-5.00239	-4.70295	-3.74269	-5.01185	1.94819	NaN	NaN	1.60275	-0.820867	-4.66614	-4.22201	-4.84562	-3.83094	-4.63076	-4.14239	-4.52255	-5.20837	-6.17585	-4.26437	2.30814	-4.91805	NaN	2.52512	1.17614	-5.15104	-3.72967	NaN	-5.96054	-5.09916	-3.81601	-4.73409	-6.62048	-3.74747	-6.06103	NaN	-5.98669	-5.50215	-4.03295	-3.5611	1.79e-06
Adam10	D3Z1E6;E9PYF2;O35598	NaN	-0.483455	-0.756795	-0.893299	-0.217683	0.242632	0.45281	-0.328718	0.27115	-2.02469	NaN	0.22084	NaN	-1.0242	0.0789366	-1.95193	-0.145654	-2.11851	NaN	-0.638503	-1.16388	-1.22516	-2.50052	-0.985287	-0.668994	-1.24527	NaN	-0.751011	-1.52401	-0.585431	-0.854383	NaN	-5.41095	-5.33741	-0.671923	-0.944996	NaN	-1.57834	-1.77375	NaN	-5.88176	-4.25469	-1.47636	-0.791902	3.14e-05
Adam17	Q9Z0F8;Q9Z0F8-2	-3.17841	-4.94164	-6.10099	-3.77093	-2.03904	-3.10042	-1.54143	-4.60476	-4.80027	-1.19467	NaN	-1.15891	NaN	-2.36178	-4.19662	-5.18624	-4.93589	-2.83054	-4.19162	-3.8013	-5.85148	-2.80191	-6.49927	-4.78664	-2.42335	-1.89038	NaN	-2.96546	-2.88091	-2.23169	-4.39587	NaN	-5.84581	-4.18975	-3.37253	-4.81189	-4.87773	-4.693	-5.51793	NaN	-5.4078	-4.94466	-3.5856	-3.35859	2.62e-05
Adamtsl1	E9PWW5;Q8BLI0	-3.34336	-6.11504	-5.58963	-3.63062	-5.52052	-4.96798	-4.54349	-4.25962	-5.72808	-1.78518	NaN	-4.66455	NaN	-3.209	-4.53961	-4.00952	-4.72954	-4.1982	-4.73953	-3.40375	-5.51268	-6.5648	-6.59574	-4.1094	-1.72283	-3.99569	NaN	-3.69588	NaN	-4.42909	-4.85932	NaN	-6.08263	-5.6461	-3.89561	-4.26929	-5.92568	-3.61293	-4.75851	NaN	-4.72474	-5.09303	-4.63485	-3.88054	5.52e-05
Adipoq	Q60994	NaN	0.152548	-0.891969	-0.897182	0.532827	-1.09348	0.609848	-1.3061	NaN	NaN	-0.615332	0.0236149	-1.74425	NaN	0.113799	-1.57174	-1.35184	0.239565	1.83014	-0.525501	-0.757246	0.204236	-1.51548	0.136244	-1.75961	-0.0361433	-2.55774	NaN	-0.141693	0.347699	-0.171875	-1.19285	-0.894514	-1.52693	-0.333332	-0.980635	-1.65294	-1.74796	0.368187	NaN	-1.20686	-1.23343	0.535254	-0.243711	5.17e-06
Aebp1	Q640N1	-3.34386	-0.162706	0.399934	-3.44896	-4.90903	-4.7841	0.527931	-4.46399	-5.46348	0.948098	NaN	0.935795	-1.94294	1.37548	-5.13357	-1.04098	-4.71137	-1.16138	-3.59915	-0.281537	-1.61866	-0.830305	NaN	NaN	2.19086	0.252567	NaN	-0.149278	-1.72038	-5.15889	-3.18704	NaN	-1.69439	-5.12335	-3.80759	-4.54572	-2.03182	-2.22128	-5.23459	NaN	-5.15065	-5.00561	-2.82818	-3.2464	8.63e-06
Agrn	M0QWP1	NaN	0.325446	-1.28188	-0.283714	-1.48423	-0.471057	0.420366	-0.432163	-1.11394	0.0732241	NaN	0.640591	NaN	0.370585	-4.83384	-4.64191	-1.46814	-1.97776	-5.13799	-0.689008	-1.18342	-0.743773	NaN	-1.54256	-0.746257	-0.197748	NaN	0.317862	NaN	-0.908236	-1.10451	NaN	-0.66048	-1.27765	-1.27619	NaN	-1.29296	-1.24707	-1.8082	NaN	-0.845556	-1.11042	-3.11328	NaN	3.54e-06
Agt	P11859;Q3UTR7	-3.19663	-4.98146	-5.59467	-3.79554	-5.31225	-4.68937	-5.71758	-3.70628	-6.0007	-4.214	NaN	-6.24372	NaN	-5.27486	-5.0722	-4.10903	-4.3481	-4.83978	-2.56185	-3.90933	-6.07749	-4.96776	-7.97994	-4.73439	-2.47087	-3.94152	NaN	-6.38163	NaN	-3.66507	-3.7612	NaN	-5.46472	-5.83782	-4.05603	-5.47553	-4.91018	-5.1025	-5.28406	NaN	-5.50244	-5.18147	-4.47176	-3.65899	7.61e-05
Ambp	Q07456	NaN	0.00560856	-1.18095	NaN	-0.793731	-1.9387	-0.748793	-4.50672	-4.48992	0.158702	-1.09685	0.27521	0.779578	-1.28301	-0.939058	-0.205743	NaN	0.707846	-1.77769	-1.77102	-0.190466	-1.1393	NaN	-0.142546	0.0160341	0.542148	0.229932	0.0394573	1.24783	-1.25566	-3.59005	NaN	-5.29938	-5.70579	-1.94466	-4.7284	-6.7287	-4.83613	-5.25015	NaN	-2.11572	NaN	-0.518865	0.82125	2.49e-05
Angptl2	Q9R045	-3.00086	-2.16017	-5.76456	-3.75052	-4.81931	-4.46079	-5.69962	-3.97617	-5.62083	-3.49847	NaN	-2.406	NaN	-1.42209	-4.54281	-3.61274	-5.90779	-5.50056	-3.83774	-2.35234	-4.86868	-2.89532	-7.15682	-5.13456	-1.57842	-3.12509	NaN	-0.77477	NaN	-3.68702	-3.83646	NaN	-5.03004	-5.96686	-3.63013	-4.51116	-6.45432	-4.28827	-5.37077	NaN	-4.39089	-5.15827	-4.71853	-3.16222	3.61e-05
Anxa1	P10107	NaN	3.92031	-1.73382	-1.68758	NaN	-1.73475	1.10416	-1.15602	NaN	2.98881	NaN	4.3161	-0.592626	2.29763	-0.0810556	-4.42564	-4.36558	-1.43582	-3.06946	0.306501	0.200616	0.271379	NaN	-3.87784	3.59109	0.868429	NaN	0.565196	NaN	-3.36638	NaN	NaN	-1.8327	-4.51321	-4.13783	NaN	-0.641106	NaN	0.411696	NaN	-1.35197	-1.35709	-4.22151	-3.53998	2.88e-08
Anxa10	Q9QZ10	-2.74886	-2.21493	-6.53676	-3.54294	-5.27447	-4.40046	-1.04022	-4.11439	-4.37521	1.69974	NaN	NaN	-1.55006	-0.882219	-4.76728	-4.78011	-4.7812	-2.14138	-5.9238	-4.33957	-3.28008	-5.7934	-6.32511	-4.60009	-0.138124	-1.67886	NaN	-2.82915	-3.07952	-3.72665	-4.19602	NaN	-5.8643	-4.31436	-3.79715	-4.78588	-7.01738	-4.89609	-5.34949	NaN	-5.86483	-4.49556	-3.08083	-3.16576	1.12e-05
Anxa11	P97384	-2.41813	2.78077	-0.538079	1.64265	1.45922	1.13209	2.47368	0.145019	-0.422301	3.50143	0.910276	2.74005	-0.617965	2.72393	-0.493177	NaN	-0.027966	1.1963	NaN	-0.138494	-0.698085	0.519646	-2.13141	-0.551065	2.93909	1.10817	-3.92547	1.60451	0.0731716	0.378098	-0.0975595	NaN	-0.0772877	-1.98264	0.365641	-3.05063	-0.131301	-0.303345	0	NaN	-0.656017	NaN	-2.04885	-0.228089	3e-07
Anxa13	Q99JG3	-3.2804	-1.346	-6.44195	-3.8907	-4.90097	-2.90054	-1.02598	-3.70067	-5.60892	2.07561	NaN	-0.0397482	NaN	-0.282349	-5.43756	-4.12544	-4.09979	-3.22505	-4.31584	-3.63778	-4.24747	-5.76503	-7.98797	-4.87469	0.367664	-3.09285	NaN	0.0412264	NaN	-4.63439	-3.6192	NaN	-5.4136	-5.55646	-4.05003	-4.05279	-5.40878	-4.4843	-5.87075	NaN	-3.65231	-4.88921	-3.8984	-3.18957	1.51e-05
Anxa2	P07356	-0.737123	5.79663	0.54225	2.20716	0.247923	0.392276	4.06875	0.822048	-0.534221	5.53277	-0.562263	5.33834	1.10727	5.44275	0.779486	-0.113711	-0.367655	2.38841	NaN	0.36117	0.347142	2.11406	-0.575991	-0.456357	6.09682	3.05933	-1.12589	4.66957	0.778145	-0.0584888	-0.16559	NaN	-0.0124607	-0.501295	-0.714821	-1.68465	-0.0593681	-0.92564	2.45467	NaN	-0.084693	-0.417679	-2.75966	NaN	1.09e-08
Anxa3	O35639	NaN	2.96829	-1.13028	-1.27561	NaN	-4.75295	1.35637	-4.45893	-4.71321	2.93366	NaN	4.12094	-2.155	2.078	-0.855066	-4.62143	NaN	-2.09174	NaN	-1.12567	-1.69003	0.217072	NaN	-0.94595	2.49757	0.624394	NaN	0.951601	-3.34305	-4.47148	-1.36672	NaN	-5.75624	-4.35833	-2.17729	NaN	-2.49811	NaN	-0.512296	NaN	-1.03533	-4.30276	-4.97721	-3.2395	4.35e-08
Anxa4	P97429	1.4878	3.57992	0.176845	2.9843	2.28402	2.75763	3.00804	1.49334	2.47276	4.70416	2.10768	3.84584	1.91229	3.67363	1.31158	-0.628192	0.600267	2.01343	-0.959612	1.11539	0.275841	1.44222	1.95604	0.624777	4.62188	0.932622	NaN	4.14959	1.56605	0.669059	0.189205	NaN	0.975419	NaN	0.842242	0.402648	0.407844	0.641626	1.76963	NaN	0.309596	-0.155128	-0.0752773	0.667037	1.36e-08
Anxa5	P48036	NaN	3.96755	2.45034	2.30294	1.19887	2.41859	3.3829	2.43834	-2.41361	4.28039	-1.83718	5.34864	-0.143332	3.621	2.74375	-1.64814	1.82522	1.83503	NaN	2.55863	2.01728	2.96594	-1.40747	0.805016	5.15361	2.5383	NaN	3.91772	-2.94826	1.64102	0.202857	NaN	-0.155855	-0.808728	1.20244	-2.05483	2.55897	2.27689	3.22133	NaN	2.66322	1.5353	-0.0804443	-0.598701	1.27e-08
Anxa6	F8WIT2	-1.3596	0.43678	-1.27662	1.11899	-1.95696	-0.174096	0.169023	-1.06679	-0.782636	0.379667	NaN	0.220935	NaN	0.249619	-0.660443	-3.98197	-0.187081	-3.98463	-5.43532	-0.83463	-0.994842	0.126365	NaN	-1.60914	1.44181	-1.77923	NaN	0.136176	NaN	-1.27993	-1.83836	NaN	-2.30991	NaN	-1.197	NaN	-0.723412	-1.33203	-1.34455	NaN	0.247965	-4.90943	-4.38116	-3.10786	1.69e-06
Anxa6	P14824	1.73677	5.18863	1.6889	4.31356	2.72143	3.22321	4.08896	2.7814	2.67113	5.17023	2.13973	4.8083	1.24413	4.14941	2.49629	-0.558148	1.78446	3.18165	NaN	2.38178	1.92606	3.61835	1.55737	1.39099	5.57301	2.64714	1.71595	4.89929	1.83817	2.03915	1.22684	NaN	1.76374	-0.319974	2.53652	0.359612	2.46629	2.19375	3.31754	NaN	1.20771	1.18133	-0.370523	-0.0488806	1.09e-08
Anxa7	A0A2C9F2D2;Q07076	-4.7681	2.58977	-0.185707	0.124283	0.0704136	0.94501	0.885549	-1.1233	-3.07932	3.19501	-2.49378	2.58506	-2.31307	2.46694	0.160073	NaN	-1.66181	0.34568	NaN	0.0715036	-0.989567	0.173692	NaN	-1.22445	2.56789	0.157799	NaN	1.22397	-1.32193	-0.340502	-0.676663	NaN	-0.973609	-2.29925	0.0275979	-2.29652	-1.17748	-0.396834	0.615829	NaN	0.34467	-1.20425	-1.60922	-0.14461	6.46e-08
Anxa8	O35640	NaN	1.32372	0.0939817	0.836869	0.294821	1.43596	0.024282	-0.537886	-1.81316	1.88348	-1.81267	1.50187	-3.03249	1.12469	0.511616	NaN	-1.43527	1.49072	NaN	0.26958	-0.209346	0.768547	NaN	-0.41166	1.17521	-1.1902	NaN	0.18471	-0.990881	-0.0257959	-0.365337	NaN	-0.688735	-1.78606	0.257451	-2.36462	-0.540977	0	0.410882	NaN	-0.279658	-0.430503	-1.64895	0.549361	7.48e-06
Aspn	Q99MQ4	NaN	0.336209	-1.08585	-0.456816	-1.63224	NaN	-0.662455	-0.530354	-1.92626	-0.202915	NaN	0.417197	NaN	-0.0910702	-4.58164	-3.52282	-0.97145	0.611624	-4.25256	-0.393516	-1.4854	-1.61348	NaN	NaN	-0.955489	-1.46055	-6.07971	-6.09421	-7.80905	-0.456631	-4.49419	NaN	-4.50675	-5.34751	-4.01924	-4.66811	-1.05989	-4.2188	-5.16124	NaN	-0.433791	-5.05839	-4.5343	-3.22847	2.01e-06
Bgn	P28653	NaN	1.45184	0.537203	1.26968	0.776417	-0.0574694	1.44501	0.0189571	-1.548	0	-3.29896	2.34855	-1.13244	0.385147	-0.219226	-1.87366	NaN	-1.00523	NaN	0.243361	0.242612	0.273803	NaN	NaN	0.146598	0.259661	NaN	0.40118	-2.00156	0.968068	NaN	NaN	-1.2722	-2.70072	-0.972798	NaN	-1.01309	-1.8636	0.245063	NaN	-0.819007	-1.25203	-4.09293	-3.14672	4.58e-08
Bmp1	P98063	-3.00933	-0.278148	-5.31196	-3.81084	-5.90347	-4.04206	-1.29124	-3.76015	-5.62242	-2.03185	NaN	0.650921	-0.153678	-1.11504	-4.43733	-3.7227	-5.16669	-3.87119	-4.2454	-3.46838	-4.75073	-4.61393	-6.70033	-5.00531	-0.916525	-3.30725	NaN	0.00358582	NaN	-4.55094	-4.59324	NaN	-5.60335	-5.00609	-3.5706	-5.16897	-4.97072	-4.65809	-4.86952	NaN	-6.37046	-3.93304	-3.777	-3.94251	1.21e-05
Bmper	Q8CJ69	-3.25116	-2.88255	-5.87819	-3.56264	-5.08859	-4.53222	-2.17941	-4.32919	-5.05176	NaN	-3.01905	NaN	-3.66774	-2.51076	-4.63641	-4.24571	-4.65057	-3.67835	-5.5163	-4.19137	-5.22072	-5.59838	-7.32809	-4.85948	NaN	-3.49677	-4.17114	-3.47935	-1.12774	-4.34726	-4.35244	NaN	-6.14543	-5.97976	-3.68935	-4.98906	-5.55259	-4.25197	-4.63175	NaN	-4.68286	-4.62701	-4.27911	-3.48318	1.94e-05
C1qa	P98086	NaN	2.30487	0.440873	-1.99576	-1.79218	-4.70285	-4.76814	-1.29495	-5.32595	0.874117	NaN	1.52137	NaN	1.90051	-1.10162	-4.18835	-4.87104	0.28706	-4.11441	-0.86235	-0.67558	-5.99768	-7.45058	-4.65941	2.47159	2.5206	NaN	0.617487	NaN	-4.51155	-4.16988	NaN	-0.326818	-1.22453	-1.13803	-5.11952	-5.80613	-1.66317	-4.40903	NaN	-5.63888	-1.15903	-4.12454	-3.12019	1.35e-06
C1qb	P14106	-3.18025	2.53368	0.486091	-1.19326	-1.03622	-0.891254	-1.30218	-0.883389	-1.00425	1.15519	NaN	1.28824	0.618629	1.80699	-0.704618	-1.16807	-0.301718	0.342361	NaN	-0.444334	0.0249629	-1.7747	NaN	-1.76317	3.15804	2.71582	NaN	0.290385	0.267023	-0.191776	-0.711018	NaN	-0.0984402	-0.50216	-0.611043	-0.839836	-2.22561	-1.98809	-4.49229	NaN	-2.47571	-0.531365	NaN	-1.08016	2.34e-07
C1qc	Q02105	NaN	2.30063	0.318979	-1.9951	-1.75366	-1.93145	-1.43329	NaN	-3.2848	0.715641	NaN	1.0604	-0.747172	2.00623	-1.3536	-2.53573	NaN	-0.52853	NaN	-1.22902	-0.368282	-1.84753	NaN	-2.55523	2.79634	2.6648	NaN	0.391033	0.365341	-1.67554	-2.24589	NaN	0.795063	-1.13759	-1.4368	NaN	-3.36913	-2.09756	-4.34837	NaN	-5.20772	-1.2772	-3.91516	-3.98798	4.39e-07
C1qtnf1	Q9QXP7	-3.1394	-5.17315	-1.21734	-3.59058	-4.97074	-4.35689	-2.01519	-4.23306	-5.46236	NaN	-2.01332	-1.81052	-0.709399	NaN	-4.68778	-3.85107	-4.88946	-1.83751	-5.4381	-4.28003	-5.86032	-6.35202	-9.07052	-4.06176	-6.52264	-4.85798	-2.79859	-5.30768	-2.42954	-4.98963	-4.92592	NaN	-6.27394	-4.94707	-3.55708	-4.58284	-3.94966	-4.76898	-5.22818	NaN	-4.57469	-5.09222	-4.27404	-3.05794	1.97e-05
C1qtnf5	A0A0U1RNV1;Q8K479	-0.0831881	0.816824	-0.00496197	NaN	-1.78293	-4.77115	1.42407	-4.4586	-2.50635	1.34985	-1.23275	1.05082	0.999606	1.71698	NaN	-0.500258	NaN	2.01887	-1.38429	-3.42078	-4.56645	-4.8947	-8.43916	-5.28627	1.85696	-0.131662	-1.0463	0.636188	1.29548	-3.12127	-4.09471	NaN	-4.9642	-5.46844	-3.61625	-4.82488	-6.58567	-4.2358	-5.74476	NaN	-5.0382	-4.83649	-4.80072	-2.80023	5.49e-06
Cd209b	Q8CJ91;Q8CJ91-2	-2.82082	-1.1465	-6.546	-3.39724	-5.29126	-4.5322	-4.9017	-4.87633	-5.85004	-4.95473	-0.854122	-4.305	-5.1055	-5.91015	-4.821	-4.23641	-0.900795	0.249575	-3.04365	-3.69417	-5.02514	-0.951813	-6.9596	-4.2924	-6.19246	-4.49176	-6.03198	-5.47673	-6.8029	-4.52136	-4.34627	NaN	-4.89951	-5.0926	-3.48219	-4.89084	-5.56554	-1.51733	-4.58509	NaN	-4.91319	-4.63962	-2.98828	-3.85037	3.49e-05
Cela1	Q91X79	2.73622	0.820718	7.19645	5.31811	4.65052	7.59108	0.873538	7.93826	6.6828	-2.09421	1.85106	-0.144843	1.28525	-0.108196	8.07936	3.95855	7.07402	3.52031	2.01336	7.19882	6.28391	5.08547	3.99434	6.15181	-0.113349	-0.809831	0.52542	-1.12274	0.358311	6.72185	6.82633	NaN	7.22744	NaN	8.03366	NaN	7.22081	6.88466	4.91895	3.00934	6.87596	7.59331	5.4831	6.82835	1.09e-08
Cela2a	P05208	4.16405	1.31397	8.48134	6.60478	5.21957	8.11753	2.61713	8.87995	6.0025	-0.830062	1.20638	NaN	2.83709	-0.982656	9.71478	4.79735	8.17741	5.74172	3.22532	8.3111	7.93456	7.43763	5.65146	7.46141	0.939329	2.1766	4.39223	-0.354834	0.947275	7.47659	8.33945	NaN	8.87028	10.202	9.23581	9.13188	8.65374	7.7238	7.31625	4.27108	8.20052	9.06162	5.95656	7.3767	1.09e-08
Cela3b	Q9CQ52	0.707528	-1.12541	4.0172	3.98551	3.83895	5.78176	1.32502	5.46978	2.62861	-2.51581	-0.512562	NaN	1.1642	NaN	6.1507	2.40797	5.07375	3.49758	1.73302	4.62075	4.72284	4.24983	3.74236	5.91182	-0.874532	0.51682	0.175498	-1.22265	0.617775	5.7756	5.62864	5.28535	4.65496	5.07311	5.6958	4.1905	4.74222	3.9496	4.81309	1.36984	5.80768	5.9352	4.20486	5.20425	2.84e-08
Clec10a	A2CF65;F8WHB7;J3QPR7;P49300	-1.40023	0.259818	-8.27622	-3.2702	-5.27804	-4.85502	0.546067	-4.17395	-3.8542	-1.80746	NaN	0.183712	NaN	-1.17023	-2.08275	-3.09486	-2.98407	-1.61654	NaN	-2.31376	-3.08174	-2.34846	NaN	-2.10832	-1.5444	-0.315375	NaN	-1.8204	NaN	-4.58657	-4.04857	NaN	-6.00324	-5.17116	-3.35964	-4.9924	-6.34702	-4.1624	-2.23253	NaN	-5.25457	-4.70116	-3.96385	-3.83916	3.98e-06
Clec2d	Q91V08	-2.94252	-4.62131	-6.95696	-3.39974	-0.568968	-4.586	-1.1099	-4.55222	-5.93829	-5.81047	-0.896042	-1.88073	-6.65224	-5.782	-4.79965	-4.2991	-4.22342	-5.01707	-3.21228	-4.22626	-5.3125	-5.30132	-7.79037	-5.34774	-1.5898	-2.07948	NaN	-2.4741	NaN	-4.91556	-3.98035	NaN	-4.45102	-6.27824	-3.45776	-5.09871	-5.66053	-4.13429	-6.09975	NaN	-5.53198	-4.73029	-3.87128	-3.22766	0.000291235
Clec4n;Clec6a;Clec6a	Q3U3M9;Q9JKF4;Q9JKF4-2	-2.76609	0.133199	-7.20333	-3.50114	-4.41672	-4.57757	-0.629282	-4.98512	-5.39026	-0.849421	NaN	0.104859	NaN	-1.36987	-4.68081	-4.09022	-5.06815	-2.03732	-5.00573	-3.84153	-4.61146	-5.38679	-8.31685	-5.53055	-0.379586	-1.12522	NaN	-1.61429	-0.863636	-4.32012	-4.20902	NaN	-3.89791	-5.62929	-3.5955	-4.69846	-6.88654	-4.18405	-5.4144	NaN	-5.35081	-4.60322	-3.62212	-3.36657	4.85e-05
Col10a1	Q05306	3.21504	-0.278817	0.907761	NaN	-0.857746	NaN	1.83707	-1.69723	-1.94504	-0.149788	4.37679	0.51322	3.02123	0.953346	NaN	1.67323	NaN	2.2839	1.51196	-0.838608	-2.27345	NaN	-0.557371	NaN	-1.37572	0.650385	5.19688	-1.91088	1.5455	-4.47485	-3.95106	NaN	-6.66636	-5.19905	-3.65902	-4.1922	-4.41376	-4.29081	-4.4711	NaN	-4.21474	-4.72763	-4.13601	-2.85908	2.23e-07
Col12a1	Q60847	4.41754	3.24677	3.41928	-1.01695	0.630428	NaN	5.37602	-0.458409	-0.556975	2.85552	3.00685	4.62464	6.52731	6.06833	-1.46946	3.25283	NaN	3.09604	-1.13079	1.4462	0.0388684	0.0936651	-1.42531	NaN	4.65636	2.95543	2.71794	2.3819	6.34399	-3.86954	-4.54827	NaN	-5.14647	-4.18514	-3.46667	-5.12082	-1.11442	-4.59722	-5.22819	NaN	-5.39566	-0.605692	-4.98104	-1.81772	1.09e-08
Col14a1	B7ZNH7	2.10503	0.859638	0.683074	-1.34294	2.00765	0.00579739	1.35518	-0.333035	1.64831	-2.35377	2.40508	-0.83044	-1.77174	0.959907	-0.991932	1.65414	-0.099648	0.411299	NaN	0.0238705	-0.836609	-0.781666	0.913786	-0.209526	-2.52967	0.455923	3.49914	-3.69375	3.20205	-0.0331631	-0.457116	NaN	-0.693619	-1.06528	0.668377	NaN	0.154172	-0.576396	-1.35999	NaN	-5.47813	-0.618685	-3.33755	-3.35641	3.83e-06
Col14a1	Q80X19;Q80X19-2	2.65686	4.58835	3.20864	1.00378	3.49332	0.830081	3.60195	1.73085	3.30168	1.14064	2.54942	2.77936	-0.0250082	3.88449	-0.0406656	2.45582	2.11742	2.3892	-0.907499	2.86248	0.826453	0.386874	1.75632	0.353928	0.128665	3.10867	2.48398	-0.879516	3.77565	2.65761	0.160737	NaN	2.70008	0.158611	1.23483	0.879838	1.13433	0.863546	0.147688	NaN	-1.06813	-0.363292	-0.350849	-0.577152	4.35e-08
Col15a1	A2AJY2;O35206	0.0831881	1.6802	0.774634	2.13817	0.869341	0.925904	-0.198809	0.965977	NaN	2.21085	-3.45863	1.04768	-3.34272	1.88607	0.445773	-2.51178	1.0525	0.171059	-4.42988	1.24736	0.138411	0.756287	-3.44913	-0.579956	1.47547	1.57801	NaN	1.21255	-0.288738	0.869643	0.62781	NaN	1.31044	-0.156383	1.20449	-0.44053	0.522513	0.968946	0.416553	NaN	1.78851	1.40271	-1.09832	0.528819	1.51e-06
Col18a1	E9QPX1;P39061;P39061-1;P39061-2	-1.57108	1.12207	1.65802	0.04387	1.57318	-0.965117	1.1112	0	0.37815	1.70078	-0.962305	3.02462	0.532676	3.15712	0.473758	-1.13461	-1.6179	0.992199	-3.65031	0.757104	0.850259	0.706013	-1.92735	-1.15812	1.87861	2.29799	-0.399438	2.79848	1.84813	1.24608	0.146656	-3.71304	1.28346	0.312502	0.525762	-0.207124	0.0740557	-0.0335493	-0.396891	NaN	-0.236036	0.0684357	-0.457234	-1.34965	1.23e-07
Col1a1	P11087	1.57588	2.47919	2.57569	1.82553	2.35639	1.72886	2.63661	3.02473	1.49939	2.78408	3.19911	2.52886	4.15571	4.39254	0.860052	3.33883	2.3146	2.77415	1.76874	2.20999	3.24626	3.02785	2.50378	2.02858	2.77297	3.99766	2.58217	2.78462	3.57505	3.04507	2.48701	2.5037	2.0686	1.86857	1.75183	3.35627	1.92403	1.35172	2.9066	1.46566	1.65659	1.96411	5.22761	3.65038	1.14e-08
Col1a2	Q01149	0.977818	2.08564	2.41995	1.29934	1.83971	2.14517	2.62061	2.59157	1.35117	2.19977	2.74409	1.97338	4.32146	4.20837	0.403833	3.68295	0.806285	2.40492	2.84136	1.54143	2.6732	2.64087	5.9545	1.30573	2.72643	3.29162	2.84203	2.35871	3.06635	2.8806	2.0055	3.39999	1.55816	1.41512	0.743651	2.78704	1.37353	1.20192	2.61613	1.2304	0.803188	1.08315	4.56554	2.7918	1.09e-08
Col28a1	Q2UY11	-2.6761	-0.342227	-0.836246	NaN	0	-1.70194	1.68439	-3.20326	-3.64324	-1.24542	-3.18944	-0.761329	NaN	1.32483	-4.12331	-0.352099	NaN	0.322601	-7.30581	-2.6293	1.08998	-1.77837	-4.18452	-2.2589	-3.63367	3.43645	2.10242	-3.73177	0.228855	0.832732	-0.341444	-3.94871	-1.24034	-2.19023	0.396761	-2.46091	-1.96176	NaN	-1.34074	-4.4102	-0.0496054	-1.43722	0.000284195	-0.824677	6.23e-08
Col3a1	P08121	0.486152	1.19551	-0.0624762	-1.08509	-0.823037	-0.735486	0.42528	0.108021	0.462678	1.02093	0.753084	0.162401	0.18575	1.53692	-1.60033	0.00688076	2.21977	1.39721	-0.0269051	-0.463156	-0.0775027	0.595483	0.140152	-0.0265551	2.06768	1.39196	1.21096	0.756657	0.524754	0.0244141	0.434925	-0.272855	-0.728553	-0.548141	-1.13234	-0.881715	-0.883252	-1.63542	-1.70819	-1.37014	-0.728629	-0.0696068	1.84574	0.971967	1.47e-08
Col4a1	P02463	3.27336	1.53864	3.03403	2.81985	2.69358	1.58035	1.15926	3.48372	3.0243	3.30295	1.72474	1.97331	3.38701	1.63134	1.15127	2.22447	4.20803	2.57234	NaN	3.37952	3.51269	2.82864	2.88982	2.68871	3.36047	3.36603	2.2046	4.11962	2.77459	3.7265	3.22049	1.74448	4.06573	1.87671	2.34231	2.58281	3.33934	3.31812	2.12737	1.09953	1.5439	2.89559	4.07058	3.74398	1.42e-07
Col4a2	P08122	3.5038	0.381208	2.7789	3.09525	2.90532	2.04083	0.57842	3.3849	2.62289	1.78334	2.01377	1.05831	2.37727	0.144705	-0.240913	2.54583	3.34388	2.81353	3.75693	3.22799	3.69447	3.19731	2.95874	3.03242	2.12155	2.8482	2.76887	3.70466	2.20688	3.61734	3.66612	2.76764	3.9988	2.00701	2.74568	3.48763	3.29883	3.24905	2.4329	3.00156	3.33492	3.83075	4.14104	4.75898	1.2e-08
Col4a5	F7CK55;Q63ZW6	-2.66888	-1.85334	-0.142752	-0.673736	0.789017	-2.42304	-0.519216	-2.20885	-2.95237	-1.09248	0.447998	-4.6766	-7.51842	-5.69671	-0.708251	-1.15829	-1.50857	0.461021	-1.30008	-0.565404	1.04484	2.33657	0.226921	-0.720243	NaN	1.39771	0.276546	3.79004	-0.320431	1.90663	1.18617	NaN	0.589762	-0.242874	0.291788	-0.865385	-0.159298	-0.460018	0.732508	-3.51291	0.234035	1.06427	1.52259	1.38285	2.5e-06
Col4a6	B1AVK5	-2.02702	-5.08315	-6.85617	-3.13503	-1.21303	-4.09076	-1.61946	-4.73678	-5.13826	-3.93553	-0.424303	NaN	-2.46239	NaN	-4.76489	-4.5795	-5.20515	-5.536	-5.09374	NaN	-1.77677	0.0307045	-2.03692	NaN	-3.27509	-0.921424	NaN	1.40119	-2.56393	0.333443	-0.50739	NaN	-1.0869	NaN	-1.80955	-4.30915	-5.47272	-4.91788	-1.10767	NaN	-5.35094	-4.50707	0.416279	-0.852624	2.8e-05
Col5a1	O88207	-0.424783	1.14667	2.3202	0.55951	0.969078	-3.51303	2.06597	1.07558	-2.00336	1.01245	1.51188	0.463716	1.46619	1.86919	-4.66226	2.32911	-0.28718	2.20048	-0.0543861	1.66794	1.19255	2.2695	NaN	0.00586128	2.39928	1.61997	1.21724	0.957912	1.11587	0.493877	0.892687	1.91686	0.724868	0.652187	0.581896	1.31794	1.59202	-2.69272	0.105713	0.913122	-0.713281	NaN	2.37408	1.96898	3.47e-07
Col5a2	Q3U962	1.10895	1.47443	1.18031	0.375414	0.617107	-0.584695	1.43733	-0.075901	-0.254172	1.06513	0.294144	0.236688	1.01308	1.90521	-1.02592	1.38831	1.20526	2.4876	-2.32894	0.957727	1.26259	1.51733	-0.140152	-0.920412	0.862526	1.78951	-1.23639	0.186786	0.360981	0.705678	0.674947	0.384414	0.0597363	-0.424382	-0.228956	0.305104	0.641149	-0.886653	-0.49908	-1.04439	-0.143273	-0.344877	1.51937	-0.829899	1.9e-07
Col5a3	Q9JLI2	-4.12824	-0.614777	-0.318627	-0.306729	-0.119527	0.092845	0.0507102	1.13851	NaN	0.106021	-0.173569	-0.356562	1.49878	0.377522	-2.19357	0.554706	-1.80994	-0.611363	2.65668	0.62125	1.19925	2.53041	-0.66016	1.01365	1.02372	0.578116	-1.26919	-0.215745	-1.09691	0.15071	2.33535	2.19503	-1.03386	-0.468529	0.542813	0.791305	2.21353	1.16879	0.577475	2.81891	-1.84778	-1.54771	2.75654	1.36225	4.35e-08
Col6a1	Q04857	3.60333	4.39581	4.82536	4.24335	4.76279	3.68492	4.53034	4.39253	3.29666	3.49223	4.25407	3.1803	3.60246	4.5648	4.2614	6.01319	2.97561	4.46366	4.27446	4.12598	5.07221	5.43878	4.3528	3.71317	4.0383	5.07357	3.22298	4.25231	4.40325	4.51011	4.91196	4.45246	3.5594	3.51684	4.19643	4.30041	4.76043	4.01618	5.56751	3.6046	4.51145	3.73213	4.9488	5.20882	1.09e-08
Col6a2	Q02788	4.07148	4.93754	5.4516	4.6219	5.0355	3.66763	4.71444	4.91418	3.40455	4.7064	4.47839	3.74227	3.75605	5.04283	4.27503	5.82475	4.38875	6.06984	1.99001	5.21354	5.40376	5.85919	4.97104	4.40421	5.25298	6.26955	4.7563	4.50398	4.76536	5.29234	5.39792	3.82501	5.04594	4.60454	5.19181	4.80708	5.29921	4.46575	5.28959	3.61993	4.84133	4.45404	5.49991	6.07954	1.09e-08
Col6a3	A0A087WS16;J3QQ16	-3.33368	-2.27052	-6.52218	-3.83305	-5.66216	-3.51455	-3.90892	-4.25113	NaN	-1.63003	NaN	-2.10851	NaN	-2.86413	-3.34125	-4.05831	-5.0131	-4.86584	-2.4779	-3.88727	-3.56549	-2.19385	NaN	NaN	-1.37253	-1.05702	NaN	-3.12722	NaN	-4.81589	-3.30915	NaN	-5.55797	-5.85814	-4.62791	NaN	-3.39964	NaN	-1.19356	NaN	-5.64306	-4.36227	-4.64856	-3.5824	0.000102533
Col6a3 (isoform)	E9PWQ3	3.66223	5.57375	4.65203	4.15835	4.45443	2.3045	4.81651	4.79187	3.29025	5.38632	1.93117	4.46775	2.55269	5.42612	3.87893	4.91199	4.39779	5.08106	2.40757	4.71749	4.84211	5.76926	4.71457	3.84913	6.12354	6.30375	1.76792	4.95415	4.49055	5.01081	4.7608	2.58461	5.02779	4.41401	4.88239	3.67183	5.09566	3.46163	5.44588	-0.274321	4.72515	3.36539	4.48551	4.76866	1.79e-08
Col6a4	A2AX52	-3.31908	-1.46124	-6.5727	-3.70548	-0.0775633	-4.7006	-0.024282	-4.33248	-5.01019	-2.66187	-0.811475	-1.59396	-7.83289	-4.82799	-4.50858	-0.532353	-4.67991	-5.0726	-5.24763	-3.08635	-5.19957	4.41894	-4.8031	-5.11244	-6.31551	0.82126	-7.47345	-6.23328	-3.10561	-0.344745	-4.587	NaN	-4.75813	-5.78351	1.1397	-5.0182	-6.77263	-4.10539	-3.04645	NaN	-4.76764	-4.6806	-4.74251	-3.07608	7.44e-07
Col6a5	A0A140T8T7;A0A140T8W1;A6H584	NaN	-0.406071	0.334477	0.436677	-0.207083	-4.80836	-0.884026	0.787064	-6.23304	-1.12154	NaN	-1.5146	NaN	-0.389144	1.05618	1.52519	-2.38341	0.649843	NaN	0.495519	1.22249	-0.228739	NaN	-0.350984	-0.377675	2.14945	NaN	0.210686	-0.724989	-0.862479	0.730002	-2.24231	0.869061	-0.851851	0.928127	-1.51971	0.870111	-0.279656	3.40148	NaN	0.615128	-0.15813	-0.35615	0.766623	3.35e-07
Col6a6	E9Q6A6;Q8C6K9	-0.874087	2.7203	2.75511	2.38107	2.14013	0.53878	1.10805	2.78307	0.60933	NaN	0.386667	0.157798	-1.23033	0.475442	1.87429	3.14495	1.89877	2.96335	-0.414776	2.65276	3.57223	2.55091	2.6134	1.47722	-0.0547781	3.48851	0.0641146	-0.0327778	0.633245	2.3175	2.13495	0.553006	2.86009	1.59595	2.86477	2.17035	2.83976	2.02318	3.27707	-1.33525	1.2273	1.69887	2.41219	3.59591	1.78e-07
Col7a1	Q63870	-0.865752	0.378666	0.189188	NaN	-1.14819	-4.58863	1.76039	-2.54996	-4.84221	-2.47829	2.59064	0.722282	2.25795	1.40417	NaN	1.44521	NaN	0.697638	-1.96778	-0.672555	NaN	2.27838	2.86916	NaN	NaN	-0.566774	NaN	1.03557	-0.991018	-4.19846	-2.61948	NaN	-6.16243	-4.87272	-3.39954	-4.91308	-6.45399	-3.84741	-4.99783	NaN	-4.8495	-5.05673	-2.98435	-3.54958	9.69e-08
Col8a1	Q00780	0.748652	-0.90984	1.61933	-1.37588	0.224586	NaN	1.32964	0.160989	0.0030241	0.0398455	4.54603	-0.139232	3.40459	0.974894	-4.01757	-0.130103	-2.04031	2.39375	0.696386	0.15848	0.318011	-1.71772	-0.549162	-0.743498	-0.887151	0.501245	4.33705	NaN	3.06293	0.0416632	-0.439129	NaN	-0.353228	NaN	-0.915377	-0.63713	-2.20036	-1.14002	NaN	NaN	-2.77506	-0.2534	0.27672	-0.0347233	3.74e-07
Col8a2	P25318;P25318-2	0.428214	-0.954631	-0.60519	NaN	NaN	-4.54602	0.611125	-4.40891	-6.23638	-0.981148	2.23263	-0.558365	0.699853	-0.141495	-3.95078	-3.19476	-4.39726	0.920296	-3.69676	-2.50682	-4.59325	-5.34618	-7.48701	-4.78466	NaN	0.391831	0.548026	-1.1447	1.21231	-4.19421	-3.63923	NaN	-6.55618	-5.34562	-3.62848	-4.8109	-6.07191	-4.41335	-4.69795	NaN	-5.34291	-4.63712	-4.02962	-2.28481	3.76e-06
Colec12	Q8K4Q8	NaN	-2.65189	-2.66986	-5.13046	NaN	-4.52381	-2.06634	-4.45346	-5.44067	-2.82421	NaN	-2.0762	NaN	-3.67853	-4.78131	-4.00309	-4.52879	-3.86411	-4.26081	-1.7445	-4.69368	-3.48382	-8.24039	-4.95863	-2.92654	-3.50864	NaN	-4.1249	NaN	-4.16444	-4.15075	NaN	-5.77795	-4.96433	-3.54643	-5.14603	-5.70204	-3.65537	-5.31084	NaN	-4.76186	-4.68938	-3.57916	-2.91056	9.98e-06
Cpn2	Q9DBB9	-3.19789	-2.14569	-6.66495	-3.61158	-5.26923	-4.84364	-5.65574	-4.39692	-5.22503	-3.00771	NaN	-4.12004	NaN	-3.53487	-4.99623	-4.4132	-5.36307	-4.27918	-3.4304	-3.60254	-2.72001	-5.41191	-7.64081	-4.94026	-3.08633	-3.9415	NaN	-4.59733	NaN	-4.69864	-4.73863	NaN	-5.06443	-4.57295	-3.71903	-4.96624	-6.20352	-5.14885	-4.4323	NaN	-5.10711	-4.74449	-4.01368	-3.70271	0.000220412
Creld1	Q91XD7	-3.26589	-3.05528	-5.5235	-3.73701	-5.38579	-4.73025	-6.03157	-4.01023	-6.00522	-4.13194	-0.731067	-2.92441	-5.32531	-4.73367	-4.48796	-3.48486	-5.10844	-2.7764	-4.27622	-3.6049	-5.12107	-6.74513	-6.2398	-4.96801	-3.59876	-4.06767	NaN	-4.56215	NaN	-4.55979	-4.12396	NaN	-5.74296	-5.07961	-3.74115	-5.3854	-5.42384	-5.1839	-5.21929	NaN	-5.50295	-4.58048	-4.09739	-3.21851	0.000186501
Creld2	Q9CYA0	1.02059	NaN	1.25806	1.29307	0.192522	0.53932	NaN	0.131787	1.85982	-3.06833	-0.995317	-2.20771	-7.63032	-5.41585	2.82702	-1.91372	3.07809	NaN	NaN	1.22833	1.36971	1.53719	0.245304	3.1432	-2.63703	-2.20179	NaN	-3.35977	NaN	1.40897	2.44347	NaN	1.32453	0.0456371	2.19022	1.76444	1.07854	1.6571	0.391452	0	3.06931	1.42976	2.24258	2.73521	3.41e-06
Cspg4	Q8VHY0	-2.86268	-1.24092	-6.46141	-3.5613	-4.90876	-4.61148	-5.02794	-4.75527	-5.41533	-2.20062	NaN	-0.040637	NaN	-2.2276	-3.84308	-4.166	-4.67417	-5.49349	-3.25052	-3.4202	-2.18129	-2.36568	-7.72716	-4.563	-5.63159	-1.5745	-5.67374	-2.36784	-6.77014	-4.39603	-3.81494	NaN	-5.67177	-5.10328	-3.69219	-5.28376	-5.0284	-4.2635	-2.66544	NaN	-5.18198	-3.85944	-4.71676	-3.48745	2.42e-05
Cst3	A2APX3;P21460	-4.14705	-0.00595951	-0.777911	-0.774739	-1.00923	0.210022	-0.851037	-0.0319948	-2.32533	-1.40633	-2.05793	-0.3846	NaN	-1.44944	0.193598	-2.76006	-0.940483	0.0639763	NaN	-0.134194	-0.783097	-0.626548	-3.43346	-0.166906	-1.92372	-0.658697	-3.02176	-2.32162	-1.39357	-0.944281	-0.192303	NaN	-0.71127	0.201519	-0.127875	-0.478869	-0.694909	-0.859531	-1.45735	NaN	0.924734	0.759455	-0.827041	-0.557591	1.04e-05
Cstb	Q62426	-2.12385	-0.906713	-0.11221	0.335712	-0.397232	0.194248	0.149608	-0.0433054	-2.07093	0.113671	-0.515867	-0.536678	-0.94333	0	0.930231	-1.03778	-0.65357	1.14787	-0.471909	0.551799	-0.0313411	0.99903	-1.63714	0.661258	0.14169	0.832896	-1.82003	0.601126	0.137423	0.283328	0.223091	NaN	-0.625152	0.522058	-0.000909328	0.153224	0.109974	-0.323061	0.180077	NaN	1.0639	0.477468	0.706017	1.78687	1.35e-06
Ctgf	H3BJW0;P29268	-3.17196	-2.87208	-7.20181	-3.38966	-5.88531	-4.52702	-3.96342	-3.20635	-5.68078	-5.80995	-0.879796	-2.55455	-6.76818	-0.185596	-5.06575	-4.72117	-4.8342	-4.76874	-5.13639	-3.18255	-5.00226	-5.53238	-7.88143	-5.32941	-0.506666	-3.17596	NaN	-1.33101	NaN	-5.03372	-4.61614	NaN	-4.75964	-3.84639	-3.44058	-4.43253	-6.30557	-4.58476	-4.6588	NaN	-4.88816	-4.69561	-4.01427	-3.37194	5.93e-05
Ctsa	G3X8T3;P16675	-3.0706	-0.415109	-6.93605	-3.54607	-6.27725	-3.02556	-4.77624	-2.75873	-5.49457	0.235892	NaN	0.119699	NaN	-0.882172	-1.76993	-3.37983	-4.80613	-4.48432	-5.29221	NaN	-2.65201	-1.15034	NaN	-3.17302	0.62042	-0.427102	NaN	-0.582371	NaN	-4.12701	-3.63655	NaN	-5.70603	-6.04058	-2.935	-4.6807	-6.87662	-4.49826	-5.46431	NaN	-0.680509	-2.62306	-4.07132	-3.36044	3e-05
Ctsb	P10605	NaN	0.0762148	-1.81232	-1.60586	-2.42284	-0.50818	-2.20263	-1.41682	NaN	0.234336	NaN	-0.360557	NaN	-1.41172	0.265008	-2.73387	-1.32086	-1.53347	NaN	-1.91205	-1.55881	-1.03271	NaN	-1.16894	0.308235	-0.884513	NaN	-0.261699	-2.3476	-4.09719	-4.32369	NaN	-6.11274	-5.23418	-1.47393	NaN	-1.04573	-1.88231	-2.07699	NaN	-5.44324	-0.84574	-4.57682	-3.25868	2.49e-06
Ctsc	P97821	0.548543	0.318354	0	-0.441099	0.889292	0.771163	1.36902	-0.280356	0.0637045	-0.789982	1.6975	0.639194	-1.25622	0.00502968	0.682754	0.0614309	1.22167	1.18551	-0.121452	0.149676	-0.407436	-0.0931454	-0.952299	0.96919	0.470945	1.08418	NaN	-0.654784	0.22735	-0.315825	-0.103828	NaN	-0.80743	NaN	-0.578199	-0.583789	-0.86678	-1.18834	-0.737823	-2.10812	0.467874	0.722803	0.310209	0.717937	1.53e-06
Ctsd	P18242	NaN	2.2295	0.741403	0.875089	1.13563	3.01982	1.08241	1.61324	-0.400567	0.723769	NaN	2.39554	-2.40303	0.348669	2.64991	-1.82129	0.570873	-0.813461	NaN	1.06583	1.59599	1.86203	-0.697954	1.76754	0.692665	0.17069	NaN	0.183693	-0.449814	1.9381	1.62984	NaN	0.333142	-0.113392	1.04208	NaN	1.51047	1.51096	1.25296	NaN	2.12563	0.66072	0.671064	1.52271	2.16e-07
Ctse	D3Z6T3;P70269	-3.28045	0.447967	0.173376	-3.75181	-4.6359	-4.36679	2.26283	-4.43479	-4.95079	2.99739	-2.12048	1.39411	-1.72081	2.12223	-4.43033	-0.007411	-5.47301	1.87119	-5.2543	-4.07242	-4.8622	-1.6499	-6.84828	-4.87296	0.983748	1.40649	NaN	1.21814	-0.975466	-4.31266	-4.17772	NaN	-5.95452	-5.61574	-3.73368	-4.07522	-6.11104	-5.03229	-6.03694	NaN	-5.93207	-4.14945	-4.2907	-3.85175	4.69e-06
Ctsg	P28293	-3.16508	-1.35557	-6.79868	-3.4021	-5.79673	-4.13178	-2.75154	-4.51259	-4.90309	-1.5012	NaN	0.0527515	-1.49535	-0.830298	-5.32957	-4.82082	-5.0273	-5.15548	-2.35756	-3.64409	-4.51963	-5.49747	-6.85133	-4.89883	-0.991707	3.34908	NaN	-1.14116	-3.15262	-4.07953	-4.07589	NaN	-6.20691	-4.35991	-4.2477	-5.5571	-5.08652	-5.05124	-4.2467	NaN	-5.49339	-4.55588	-4.75819	-2.9926	8.74e-07
Ctsh	P49935	-0.312514	-0.218314	-0.325912	-1.2829	-0.0750046	-1.14056	0.101232	-0.99442	-1.22151	-0.890991	0.323286	0.0529556	-0.274995	-0.699658	-0.962527	0.0215006	-0.890767	0.335091	-0.883204	-0.245648	-0.98535	-0.390017	NaN	0.189684	-0.435201	0.168028	NaN	-1.68067	-0.114641	-4.74255	-1.23257	NaN	-1.73241	-4.96983	-2.56696	NaN	NaN	-2.77117	-1.11648	NaN	-1.45238	-1.12481	NaN	-0.891341	2.24e-06
Ctsk	P55097	-3.03392	-1.54632	-2.91844	-3.46158	-6.08466	-4.76113	-0.900772	-4.49736	-5.73093	-3.64153	-2.88817	-2.26692	-0.751727	-1.57211	NaN	NaN	-1.50703	0.0847588	-2.23343	-3.94697	-4.65817	-5.78707	-7.71525	-5.52916	-2.33758	-1.46523	-2.7562	-9.6224	0.459431	-4.70481	-3.47951	NaN	-4.54051	-5.40236	-3.46371	-4.92195	-6.75881	-4.46504	-4.80486	NaN	-5.49051	-4.62221	-4.22665	-3.4841	1.18e-05
Ctsl	P06797	0.270616	-0.676106	-1.68896	-1.18152	-0.749692	-0.655788	0.0288587	0.323502	0.851335	-1.13624	-0.0421791	-0.944673	-1.84596	-1.22495	-0.835506	-2.03684	0.418959	0	-2.11122	-1.28216	-1.96789	-0.9783	-2.11537	-0.497479	-0.346318	-1.18945	-1.97917	-1.33072	0.600443	-0.555401	-0.878359	-0.329928	0.369644	0.378679	-0.646875	0.458798	-1.30029	-2.03075	-1.95052	-4.1833	-1.97743	-1.04273	-1.42901	-0.21701	3.27e-06
Ctss	F6WR04;O70370	0.806567	0.825774	0.242986	NaN	0.620483	-0.260062	2.12148	-0.182357	NaN	0.457126	3.11229	1.30183	0.476501	0.173632	0.930085	1.87155	-0.611365	1.60851	0.792068	0.0787477	NaN	-0.318858	-1.51373	1.59212	1.07148	2.23855	1.54614	-0.263618	1.62285	0.138834	-0.874556	-1.94623	NaN	NaN	-1.51195	-4.38816	-7.1101	-4.94325	0.242154	NaN	NaN	-0.519126	0.500376	-0.270744	2.36e-06
Ctsw	P56203	-3.49919	-4.97529	-6.44513	-3.92485	-3.5134	-4.60186	-4.38913	-4.33663	-5.40711	-5.28228	-0.652006	-4.28798	-6.87039	-4.85631	-4.72969	-1.93657	-4.43687	-2.61031	-5.07149	-4.08803	-5.22362	-4.18096	-8.45805	-4.03267	-6.06202	-1.78519	-6.53449	-5.78332	-6.68054	-4.72888	-4.21333	NaN	-5.0949	-4.84414	-3.88368	-5.32077	-5.58459	-4.65693	-5.69053	NaN	-6.81867	-4.38988	-4.23639	-2.67788	5.46e-05
Ctsz	Q9WUU7	NaN	0.552688	-1.1899	-2.13911	NaN	-1.30656	-0.92591	-1.35069	NaN	0.809674	-3.4848	0.713496	NaN	-0.0336647	0.000775337	-1.98579	-1.65483	-1.67681	NaN	-1.0414	-1.56509	-0.127316	NaN	-0.523791	1.42658	0.765022	-4.87212	0.74225	-3.21726	-2.0371	-2.34617	NaN	-6.29854	-5.3176	-2.52218	-4.54941	-5.96253	-4.53855	-1.21629	NaN	-1.88227	-5.43321	-4.15708	-3.71233	1.12e-05
Dcn	P28654	0.440516	3.49699	2.58829	3.06808	1.44607	1.26973	4.24635	3.14944	1.67821	1.51937	-0.118567	2.08786	-1.14369	2.70501	1.17586	0.354558	1.99204	1.53572	-4.34044	3.12516	1.57163	1.18125	2.04512	0.927786	1.23847	2.92652	-2.08828	-0.803457	1.41142	2.14548	1.50804	-3.16162	3.11557	1.74142	2.79431	1.4833	2.90661	2.40586	1.91506	NaN	2.41697	0.884349	1.6482	0.438672	4.09e-08
Dmbt1	A0A140LI59;E9QPG8;Q60997;Q60997-3;Q60997-4	NaN	3.50649	2.56164	2.93691	3.44523	3.66927	3.80456	2.90248	2.87577	1.26721	4.30702	3.55641	1.36825	2.20656	2.12415	2.40917	3.25449	3.45774	-0.444986	3.28792	3.26971	1.96144	1.4742	2.64554	-2.12603	2.56515	2.3566	0.77031	1.99227	1.78547	2.36617	3.08472	1.93588	2.26	2.78542	3.18533	3.47623	2.41772	1.78259	0.667887	2.1291	2.79602	2.50783	2.46198	1.14e-08
Dpt	Q9QZZ6	1.63382	3.7489	4.16191	3.73329	3.92069	2.54917	4.1312	4.13901	1.61506	3.16445	3.64189	2.68189	3.82852	3.6542	2.35241	4.87676	2.51971	4.75257	1.7087	4.27544	4.04318	3.62521	2.67335	3.11316	2.38561	4.2792	2.50416	0.917286	3.30403	4.16285	3.95373	2.77171	4.21042	3.33302	3.68496	3.58106	3.34424	3.28781	3.70079	2.91312	3.2498	4.00967	4.76679	4.6889	1.33e-08
Ecm1	Q61508	NaN	-0.00810909	-0.561364	-2.02082	NaN	-4.91083	-0.824285	-3.664	-5.44478	1.47524	NaN	1.29105	0.0733938	1.23923	-4.68514	-5.24752	-4.73758	-0.698016	-4.00099	-0.19861	-0.244288	-0.34271	NaN	NaN	2.30217	2.76046	NaN	2.42493	0.312635	-2.47474	-4.07503	NaN	-6.14964	-5.96189	-3.73603	-4.66985	-7.31049	-3.52702	-1.06562	NaN	-4.28414	-4.29644	-4.65558	-3.56291	5.63e-07
Ecm1 (isoform)	D3YV64	-3.1531	-2.33549	-6.72225	-3.50305	-5.43579	-4.72223	-5.28654	-3.39216	-4.71544	-2.11753	NaN	-2.13887	NaN	-1.04624	-4.45791	-3.67559	-4.87519	-5.77311	-3.67829	-3.09445	-5.0319	-4.92092	-6.6687	-4.76895	1.90331	-3.3361	NaN	0.133583	NaN	-4.69639	-4.09199	NaN	-6.16979	-5.00661	-4.0585	-5.39247	-5.23512	-4.36662	-6.65639	NaN	-5.64263	-4.19898	-3.26661	-3.18864	4.28e-05
Efemp1	Q8BPB5	-2.00452	-0.0659781	0.351325	-1.10151	-0.0339661	-1.40675	1.75557	-0.171664	-0.707162	-0.73405	0.192093	0.451774	-1.22007	1.46021	-1.30171	-0.959214	-1.01979	0.224516	NaN	0.0874796	-0.0249629	0	-2.49325	-1.58466	-0.142627	0.691634	-1.35168	0.787313	0.211466	-0.325895	-1.27772	NaN	0.585512	0.123686	-0.243708	-0.606059	-1.09295	-1.33224	-2.53077	NaN	-1.05455	-1.95581	-2.02487	-1.57613	8.47e-08
Efemp2	E9Q3N9;G5E8D6;Q9WVJ9	-3.29917	0.303404	-6.45023	-3.31048	-5.55656	-5.00799	-0.780973	-4.91067	-5.93358	-0.260647	NaN	0.42361	NaN	-0.0516272	-5.05482	-3.79697	-4.51662	-1.95534	-4.25181	-3.49989	-5.06038	-5.76798	-7.84987	-4.89956	-0.458127	-1.14998	NaN	0.508077	-1.13348	-4.37108	-4.70145	NaN	-6.36445	-5.26136	-3.09414	-4.95739	-6.32974	-5.17091	-4.66371	NaN	-6.07859	-5.59369	-4.74231	-3.512	3.82e-05
Egfl7	A0A0R4J189;Q3UTJ7;Q9QXT5;Q9QXT5-2	NaN	-2.3527	-2.8293	NaN	-3.88304	-4.37855	-0.82707	-4.58677	-5.88282	-1.31485	NaN	-1.65834	NaN	-1.33224	-4.68743	-2.37138	-0.934252	-4.56526	-3.62745	-3.50335	-1.91555	-2.59669	-6.16917	-4.41855	-0.781618	0.851189	NaN	-1.4027	-2.26902	-3.21513	-3.91125	NaN	-3.61583	-4.62398	-2.79464	-5.28194	-4.87359	-4.72802	-2.91184	NaN	-4.95641	-3.3662	-4.60972	-3.10538	2.11e-05
Elane	Q3UP87	-3.26116	-1.97899	-1.03199	-3.76865	-5.07834	-5.04703	-3.06765	-4.74302	-4.65003	-0.942417	NaN	-0.690466	-3.01865	1.11599	0.793225	-2.94404	NaN	-3.33108	NaN	-3.03446	-2.07752	-2.38192	NaN	NaN	-0.303754	1.36543	NaN	-1.13291	-2.40538	-5.00289	-3.66207	NaN	-5.07552	-5.40367	-3.57157	-4.89142	-6.09023	-4.66663	-4.80896	NaN	-5.09171	-4.81363	-4.65846	-3.34803	3.64e-05
Eln	P54320	0.417022	0.500253	4.56958	1.68637	3.75892	0.997984	4.69208	1.35342	-1.11887	0.0884123	0.00860786	0.636435	1.2346	4.02958	2.53321	3.33664	3.19002	1.68824	NaN	4.78545	6.23805	4.85468	NaN	0.921661	1.05272	2.54345	-2.80178	2.14717	4.25993	4.51071	3.41974	NaN	1.86212	2.34152	4.17524	NaN	4.64851	3.10136	-0.398218	NaN	4.44863	0.231174	-3.67977	-3.32987	6.23e-08
Emid1	Q91VF5;Q91VF5-2	-3.70713	-4.46671	-6.62684	-3.49178	-4.42589	-5.05947	-3.04253	-4.70359	-4.89838	-3.62324	NaN	-2.60813	NaN	-1.72042	-4.62239	-3.68588	-5.36593	-2.94925	-4.97046	-3.79074	-4.86658	-5.1064	-5.23459	-4.90752	-2.44847	-2.23998	NaN	-3.98409	NaN	-4.56389	-4.6666	NaN	-4.71485	-5.36267	-3.29627	-5.00916	-4.82381	-4.75525	-5.12046	NaN	-4.80723	-3.42999	-3.93708	-3.61464	7.45e-05
Emilin1	Q99K41	-2.45347	2.16951	1.74939	-0.674994	0.473167	-4.1482	1.68697	0.0842724	-5.64795	2.66678	0.534006	1.67181	-1.21247	2.32509	-1.05515	1.65019	-0.618141	1.42558	NaN	0.705166	1.17137	3.79901	NaN	-0.58259	1.96441	3.80313	-1.94635	1.45001	0.726618	-0.0244141	-1.07527	NaN	-0.573173	-0.783122	-0.130739	-1.8636	0.278985	NaN	-0.257289	NaN	-0.703089	-0.700714	-3.11098	NaN	1.42e-07
Emilin2	A0A3B2WB50;Q8K482	-2.03891	0.453117	-0.562451	-2.15463	-2.17551	-4.22694	-0.705202	-1.28979	-5.94557	1.05824	-0.0928917	-0.41932	-0.939998	-0.122001	-5.0782	-1.64303	-5.39931	-0.5516	-4.21524	0.213892	-1.14198	-0.00139332	-3.64435	NaN	2.19846	0.984927	-1.18262	0.151826	-0.885609	NaN	-2.22394	-2.32477	-1.28015	NaN	-1.70004	NaN	-1.0889	NaN	0.251741	NaN	-5.20646	-4.38704	-1.65173	-3.56151	3.19e-06
F12	Q80YC5	-3.30574	-1.16707	-7.11057	-3.62718	-1.55566	-4.65081	-3.26405	-2.18813	-5.84563	-3.87287	NaN	-1.99974	NaN	-0.931536	-2.47273	-3.53601	-4.78002	-0.868205	-5.53715	-4.00649	-5.17684	-6.83984	-6.64604	-5.10989	-2.86109	-2.98477	NaN	-4.18961	-1.56006	-5.22408	-4.10604	NaN	0.588748	-1.30533	-3.13715	-1.19998	-3.38079	-4.20259	-5.05131	NaN	-2.81442	-2.00258	NaN	-0.122914	1.85e-05
F13a1	Q8BH61	-0.181638	2.86438	1.45723	0.363039	-0.275601	-0.946257	1.18407	-0.519253	-1.2756	2.87677	-2.8748	1.60179	-1.82003	1.21767	-0.20651	0.571916	-0.576742	1.36886	NaN	0.56961	-0.242394	-0.60295	-3.13576	0	3.26373	3.0611	-1.89834	1.14322	-2.03374	-0.683956	-0.864745	-2.70864	-1.12029	-1.12445	-1.46553	-1.42842	-1.33746	-1.27434	-0.919026	NaN	-0.110655	NaN	-0.000284195	-1.22474	2.95e-07
F13b	Q07968	NaN	-1.68475	-2.6937	NaN	-2.63269	-4.11199	-3.24058	-4.956	-5.34667	-2.46712	NaN	-2.9162	NaN	-2.63256	-4.79841	-3.88525	-4.91124	-1.92549	-4.04531	-2.95121	-1.50233	-2.29707	NaN	NaN	-3.26123	-2.01326	NaN	-2.09836	NaN	-3.29278	-5.06682	NaN	-5.40077	-5.34707	-3.82032	-4.11787	-7.4703	-3.1559	-3.75909	NaN	-4.98806	-4.90824	-4.14899	-3.70609	7.94e-05
F2	H7BX99;P19221	NaN	-0.531936	-2.91242	-4.0266	-4.17156	-3.52497	-3.3838	-4.14727	NaN	-1.41648	NaN	-1.49225	-4.83563	-1.6093	-2.23457	NaN	-2.79456	-2.2987	NaN	-3.60684	-2.52922	-2.17405	NaN	-3.92516	-1.14117	-1.7247	NaN	0.530183	NaN	-3.61777	-3.57205	NaN	-4.75539	NaN	-3.08185	NaN	-4.07703	-4.26321	-4.30542	NaN	-1.65335	-2.88065	NaN	-3.24065	9.46e-06
Fbln1	Q08879	NaN	1.02353	-1.71332	-2.29903	-1.59453	-1.30409	1.06066	-1.77919	-2.25908	0.481058	-1.26312	0.887921	-1.31194	-0.00839806	-4.01441	-1.11045	-4.05648	-0.0860901	-3.65105	-1.93349	-1.77134	-0.553681	NaN	-1.7036	-0.133838	-0.695807	-1.48723	-1.21522	1.20239	-4.10234	-2.04405	NaN	-1.35919	-4.91964	-1.35076	-0.213685	-1.80544	NaN	-0.888243	NaN	-4.73223	-4.71951	-1.04334	-3.44299	6.71e-06
Fbln1 (isoform)	Q08879-2	-3.52366	-0.375536	-2.81118	-3.50612	-5.74907	-4.4375	-4.12555	-2.14921	-5.28942	-0.884381	NaN	-0.110054	NaN	-0.306675	-5.21726	-4.52277	-4.98004	-4.23575	-5.47243	-3.44391	-2.87881	-1.2736	-5.49758	-5.11081	-1.22882	-3.10223	NaN	-3.15712	NaN	-4.36333	-3.60134	NaN	-6.8933	-2.49812	-2.43401	-5.41839	-4.5536	-5.03979	-5.2333	NaN	-5.77028	-4.76811	-4.21765	-3.55829	8.22e-06
Fbln2	P37889;P37889-2	NaN	2.5345	0.686012	NaN	-2.83347	-3.08309	-0.0581288	-2.66255	NaN	3.22863	-3.45873	3.27123	-0.50814	2.93799	-2.27097	-3.87084	-1.23668	-1.43699	NaN	-0.946853	-1.21044	-1.00682	NaN	NaN	4.10689	0.853771	NaN	3.62935	-0.881037	-2.51634	-3.0285	NaN	-2.51329	-3.63277	-1.60321	-5.92872	-6.84938	-4.74831	-3.29874	NaN	-5.04663	-4.83372	-4.62903	-3.69751	5e-08
Fbln5	A0A1Y7VJW9;Q9WVH9	-0.218432	-0.383023	1.46441	0.127935	2.84208	0.1563	2.80236	1.16494	0.675443	0.997815	-0.0569305	0.644395	-0.598933	1.66663	0.844314	1.6187	1.53147	1.5955	NaN	0.622585	2.35159	1.53755	-0.871431	1.14891	0.367919	2.43688	-0.30301	0.743487	2.02353	2.7859	2.08162	NaN	1.94978	1.02518	2.266	0.768996	0.880405	0.837667	-0.102674	NaN	0.352157	-0.763229	-0.191849	-0.622045	4.21e-07
Fbn1	Q61554	4.31115	3.2784	3.97392	3.34834	3.36059	2.31916	3.72385	3.67835	4.12005	3.51111	4.5787	3.03224	4.59653	3.48447	0.435909	3.77029	3.97552	4.7917	0.425083	4.54776	3.65119	3.11255	4.57313	3.48511	3.27807	4.79478	3.77718	3.03043	3.74576	3.37185	4.22566	2.74097	4.04006	2.69736	3.72975	3.73353	3.66806	2.90789	3.07403	0.660004	3.76511	3.6591	4.31503	4.56561	1.09e-08
Fbn2	Q61555	0.985303	2.87381	2.27901	0.698374	1.42529	-0.351335	3.17975	1.33327	-0.943183	2.1342	4.03617	2.35922	4.4654	1.97503	-1.31511	3.165	0.180389	4.62563	-2.55471	1.94934	1.31113	2.50431	1.643	0.49866	1.99481	2.87883	2.10242	1.49003	3.13012	1.42731	1.80981	0.611276	0.993272	1.48114	0.449883	0.200898	0.623191	0.0716162	-1.23938	-3.62254	-0.63234	-0.611729	0.329176	0.0803595	1.49e-08
Fga	E9PV24	0.359939	5.95928	2.70838	1.06545	-0.0667858	-0.411297	3.68564	2.36082	-1.31177	6.3285	-0.507257	5.64278	2.16796	5.0994	0.847116	3.16721	1.54844	3.39013	-2.21375	2.06044	3.78383	3.63586	-2.25092	0.527719	5.98305	5.73713	-0.45239	5.49286	1.96889	1.47457	0.502234	NaN	1.08247	0.259552	0.246907	-1.637	1.3231	1.70061	2.83728	NaN	1.68809	1.02271	-0.069355	-2.0668	1.14e-08
Fgb	Q8K0E8	1.13468	5.75442	1.91807	-0.370351	1.6105	-0.613333	2.98716	2.20851	0.280416	6.09726	-1.51599	5.37553	2.91869	4.40829	-0.303037	4.45322	0.681698	2.5664	NaN	1.17197	3.16982	1.34845	NaN	-0.0017767	6.2008	4.07998	1.25202	5.56587	1.94662	1.05933	-1.00463	NaN	1.07468	0.316397	-0.284469	-0.186358	0.349652	0.0446901	2.08989	NaN	0.0496054	-0.293972	0.883121	NaN	1.27e-08
Fgf2	P15655;Q925A1;Q925A2;Q925A3	NaN	-1.53267	-0.739375	-3.39414	-2.46172	-4.8572	-0.550702	-4.17384	-5.37001	-2.39776	-2.09182	-1.18138	-1.50316	-0.24092	-0.325881	-1.7164	-1.59057	0.277145	-2.23065	-0.905003	-2.03746	-0.310792	NaN	-3.15744	-1.32385	0.35614	NaN	-3.18375	-1.4833	-2.0868	-2.56359	NaN	-2.49831	-3.54804	-2.15725	NaN	-2.6607	-2.48075	-4.87511	NaN	-1.14836	-1.29785	-1.45576	-2.08414	8.63e-07
Fgg	Q3UER8;Q8VCM7	3.25436	5.89522	2.42415	0.360106	1.92827	0.502722	3.80347	2.18438	0.688361	6.2879	-0.874439	5.49385	3.56833	4.81544	0.655946	3.74895	1.54451	3.3662	NaN	1.75338	3.2848	2.38747	0.240196	0.319474	6.53217	5.2048	1.59129	5.56857	2.47217	2.18416	0.531554	NaN	1.55315	1.07215	0.243092	0.0512972	0.577449	1.18118	1.5058	NaN	0.415305	0.448322	0.477491	-0.107983	1.09e-08
Fmod	P50608	-3.04995	-4.54486	-5.98205	-3.75325	-4.49599	-4.68664	-5.17886	-4.68169	-5.04776	-2.36408	NaN	-1.28874	NaN	-3.82832	-4.65399	-4.30618	-5.59005	-4.65107	-3.81644	-4.19425	-4.34858	-5.82814	-8.86009	-5.50731	-2.3774	-3.38252	-7.61192	-6.03406	-7.15936	-4.1611	-4.21683	NaN	-4.3649	-6.09582	-3.82124	-4.92487	-6.27997	-4.28751	-4.57817	NaN	-5.12326	-4.81562	-3.45133	-3.10118	4.93e-05
Fn1	A0A087WSN6	-3.36353	2.76345	-0.78334	-3.36207	-6.25706	-4.54162	-4.93291	-4.1958	-5.57653	4.9107	NaN	2.9275	NaN	3.88628	-4.49726	-4.1122	-5.01016	-5.229	-4.02814	-3.3784	-4.83052	0.591313	-7.64823	-4.89035	5.24258	2.3434	NaN	3.9986	NaN	-4.49661	-3.95508	NaN	-5.43425	-5.06139	-3.30773	-4.80664	-6.92679	-4.78112	-0.883137	NaN	-5.38437	-4.65342	-4.11577	-3.3497	1.29e-07
Fn1 (isoform)	A0A087WR50	2.44129	5.27758	3.09247	1.57414	2.23512	0.234548	3.47164	2.22504	0.658158	6.41829	0.809322	5.52397	5.21599	5.93322	0.732779	2.3166	1.16014	4.17414	NaN	2.67764	2.63673	3.56515	-1.31036	0.719353	6.91929	4.77131	1.88682	6.78161	5.67866	1.78922	0.526906	-2.35631	1.40743	1.07467	0.680232	0.492539	0.679611	0.796743	1.33459	NaN	-0.143605	0.1538	-0.141037	0.645986	1.09e-08
Fndc1	E9Q043	-3.27889	-3.17836	-6.48493	-3.61369	-6.10872	-5.1601	-5.49487	-4.31023	-4.73681	-1.96508	NaN	-2.75846	NaN	-1.43085	-4.10953	-3.58026	-5.32072	-4.14103	-4.71762	-3.90134	-5.31098	-6.96969	-8.1212	-4.03129	-1.4567	-3.97427	NaN	-4.12232	NaN	-3.97089	-4.60408	NaN	-5.71809	-5.46687	-3.43672	-4.82296	-7.85449	-5.42738	-5.34427	NaN	-5.30485	-5.30827	-3.31079	-3.49697	4.84e-05
Gas6	Q61592	-3.27643	-2.61042	-6.93389	-3.76469	-4.77864	-4.46334	-1.45912	-4.76937	-5.39078	-4.2512	NaN	-1.44413	NaN	-5.0353	-4.49628	-4.69444	-5.6872	-3.73816	-3.85525	-4.37759	-5.10054	-5.07717	-7.45889	-4.57563	-2.29112	-3.32584	-7.10418	-5.11477	-6.53976	-4.59145	-4.05755	NaN	-5.97139	-5.57631	-3.68146	-5.03489	-5.69679	-5.39331	-6.24381	NaN	-5.74934	-4.51545	-4.19179	-3.05169	2.73e-05
Gm10334;Prss3	Q792Y8;Q792Z0	-0.272666	NaN	0.046526	-0.264449	-0.454219	1.0524	1.03657	0.951538	1.68391	-5.27667	0.0521564	-3.78437	-8.05581	-5.28705	2.47004	0.125127	2.64621	2.98256	0.300457	-0.267056	0.208184	-0.0219984	-0.503458	2.04459	NaN	0.554127	-2.54346	-0.735712	-1.57979	2.14345	2.31591	2.84818	1.04784	0.559811	1.99797	NaN	-0.0166225	NaN	-0.333067	NaN	2.59081	6.05595	-0.475933	1.8403	1.97e-06
Gm5483	B2RV77	-3.40271	-4.2331	-5.92073	-3.5097	-5.30555	-4.39744	-1.00242	-3.71078	-5.47955	NaN	NaN	-0.916637	-2.52813	-1.1545	-4.5406	-3.89794	-4.47277	-1.55623	-4.38421	-3.8178	-5.26807	-4.99119	-7.36448	-4.45016	0.786503	0.483288	-3.40933	-2.29209	0.925091	-4.34205	-3.84546	NaN	-5.95253	-4.39306	-3.29788	-4.93442	-6.92188	-4.29632	-5.12006	NaN	-6.22361	-5.2337	-4.3999	-3.67425	1.03e-05
Gm5771	Q792Y9	-3.17141	-4.34169	-6.97788	-2.20661	-1.82627	-1.28918	-1.46759	-1.14197	NaN	-5.6882	-0.632432	-3.93687	-6.71494	-5.89192	-0.0239992	NaN	0.719641	-0.535661	NaN	-4.20435	-2.47564	-6.29665	-5.84092	-0.961988	-5.26726	-0.865275	-6.2692	-6.73694	-6.94798	-0.242964	-0.693699	0.70688	-0.279645	-2.05225	-1.29679	-4.82795	-6.52984	-5.10524	-4.46058	NaN	-5.50126	-2.28853	-3.78822	-2.09798	2.53e-06
Hcfc1	B1AUX2;Q61191	NaN	-0.134295	-2.03184	-2.10142	-2.41473	-1.06508	-1.2806	-4.03189	-5.77924	-0.615395	NaN	0.169533	NaN	-0.801683	-0.743061	-3.65305	-2.21937	NaN	NaN	-2.00191	-2.22195	-1.19404	NaN	-1.32213	-0.758725	-1.29121	NaN	0.567785	-3.5186	-2.53982	-1.74821	NaN	-2.20181	NaN	-1.81452	NaN	-1.87534	-2.43748	-2.78101	NaN	-4.43506	-4.64169	-3.78641	-3.0693	3.06e-05
Hgfac	A0A0J9YUY6;Q9R098	-3.21872	-3.37398	-6.36356	-3.86699	-5.33654	-4.29444	-4.9057	-3.92732	-5.9116	-5.1997	NaN	-2.49375	NaN	-4.88412	-4.43281	-4.48332	-4.66219	-4.97444	-2.63652	-3.1799	-4.9653	-5.66022	-7.37025	-4.79977	-4.9674	-5.73064	NaN	-5.2493	NaN	-3.75131	-3.96466	NaN	-6.60905	-4.95225	-4.01111	-4.74114	-7.11657	-4.49264	-4.54628	NaN	-4.73738	-4.90849	-3.24218	-3.08484	4.2e-05
Hmcn1	D3YXG0;D3YXG0-2	-2.86094	-3.02422	-6.27474	-3.52452	-6.2413	-4.73701	-4.65807	-4.27529	-5.70386	-5.07532	NaN	-6.2203	NaN	-4.07104	-4.7905	-3.72982	-4.85364	-2.9533	-3.69591	-3.84874	-4.89721	-6.25946	-7.0651	-3.87933	-5.93402	-4.76837	-7.46418	-4.99258	-6.98947	-4.32301	-4.25473	NaN	-5.54394	-4.73111	-3.76918	-4.66003	-6.49151	-3.90624	-4.89847	NaN	-5.02015	-4.40037	-4.32585	-3.50217	2.34e-05
Hpx	Q91X72	-0.912757	3.94013	2.22758	1.31504	1.21992	0.510219	1.3089	1.00455	-1.53823	4.72748	0	3.81648	1.36061	3.06044	2.19364	2.85023	0.356372	2.85537	0.62888	1.18954	2.87934	2.34788	0.773785	1.91908	4.24519	3.9889	2.04848	3.54445	1.77633	1.67409	0.790191	-1.86208	-0.467431	-1.19586	0.0952163	0.858109	0.631765	1.40404	1.92044	-0.259293	1.1788	0.594949	0.953381	3.71412	7.89e-08
Hrg	A0A0R4J039;Q9ESB3	NaN	2.10821	2.20336	-1.00877	-1.18225	-1.35484	-0.823602	-0.626902	-3.87611	0.784838	-4.33545	1.06853	-2.3285	2.37279	-0.583931	-1.87871	0.758487	-0.543651	NaN	1.97806	-0.529392	-1.02076	NaN	-1.01145	0.783689	0.207558	-1.84719	0.607439	0.459127	-1.46064	-1.91334	NaN	0.691576	-1.35595	0.140286	-1.69233	0.282728	0.955416	-1.67444	NaN	-0.959194	1.47991	-1.71755	-1.32303	4.93e-07
Hspg2	E9PZ16	2.25673	2.72486	2.68753	2.42513	2.81934	2.01461	3.21905	2.70585	2.68677	2.74864	0.231939	3.04739	2.30174	2.69203	1.1293	1.9972	2.5046	2.57703	1.75693	2.63116	3.11151	2.61938	1.33912	1.62736	2.80539	3.12206	-0.433745	4.74524	2.50008	3.59215	2.80966	-0.0384245	3.03194	2.07059	2.70182	2.13621	2.40968	2.97975	2.05627	1.35526	2.9841	3.65372	3.26333	3.74937	4.06e-08
Hspg2 (isoform)	Q05793	4.75714	2.44034	3.15623	0.913394	4.09437	NaN	3.82852	3.57127	4.41314	2.90607	1.72899	2.86845	2.85361	2.71077	NaN	2.50696	3.66343	3.5375	4.41259	3.31524	3.79818	NaN	2.3813	3.01119	3.84761	3.43583	0.82776	5.37315	3.21261	4.5625	3.95079	1.63475	4.1522	0.145897	3.09926	3.44541	3.20044	3.68027	0.70207	2.23836	2.95579	3.89272	4.18805	3.55679	1.45e-05
Htra1	Q9R118	NaN	-1.89841	-4.09784	NaN	-4.78995	-4.75944	-3.38938	-4.7216	-4.35332	-2.96791	NaN	-1.01854	-2.46735	-2.43537	-4.31915	-4.13378	-5.43827	-3.96237	-2.73285	-3.42498	-3.66943	-3.02883	-6.88071	-4.14444	-2.55071	-1.65164	NaN	-0.79823	NaN	-3.72757	-3.46762	NaN	-3.83778	-5.32286	-2.60526	-5.04103	-5.74244	-4.60662	-4.49547	NaN	-2.35191	-4.9393	-3.72558	-2.05106	2.97e-05
Igfals	A0A0R4J0S2;P70389	-3.07286	-3.39175	-5.7408	-3.4419	-5.52992	-4.49895	-3.99984	-5.11747	-5.35172	-7.21763	-0.988759	-5.42914	-6.28493	-4.7158	-4.31116	-3.68479	-5.81165	-4.32321	-4.74423	-3.77547	-5.45536	-5.69569	-5.93178	-5.0146	-7.21529	-4.37233	-6.71842	-6.08891	-7.37481	-4.07919	-3.7455	NaN	-6.33273	-5.04226	-3.61349	-5.42216	-7.02921	-5.35391	-4.91267	NaN	-5.81983	-4.35206	-4.2773	-3.03617	0.000106781
Igfbp7	E9Q5D9;F8WH23;Q61581	-3.8649	1.6589	-0.396124	-2.52869	-0.756179	-2.49065	-0.335246	-0.315479	NaN	1.0579	-2.41513	1.72537	-1.18858	0.562794	-2.00225	-4.12917	-2.21908	-0.634059	NaN	-1.61036	-1.37392	-0.861106	NaN	-1.73077	-0.619027	-0.959121	-3.62211	-0.175234	-0.532133	-1.42685	-2.24968	NaN	-5.77864	-6.52967	NaN	-1.33041	-1.2062	-1.43997	-1.69677	NaN	-5.38094	-2.36931	-4.04599	-1.07896	9.94e-07
Il16	O54824;O54824-2	-3.13528	-3.18542	-5.748	-3.26829	-1.34645	-5.08041	-2.5113	-4.22652	-4.6771	-2.57461	NaN	-2.90404	-3.51004	-3.16236	-4.68197	-1.47576	-3.8981	-2.40557	-4.62262	-3.5884	-4.69018	-5.08178	-8.85365	-4.87349	-2.49316	-0.193891	NaN	-3.54986	-2.85854	-4.58076	-4.1454	NaN	-6.61387	-5.67554	-4.01408	-4.61742	-6.24231	-5.03071	-5.75424	NaN	-6.16409	-4.26284	-3.42509	-3.89517	3.45e-05
Il1rn	P25085;P25085-2;Q3TBV5	-3.19607	-2.12852	-6.72302	-3.79872	-4.85889	-4.77911	-3.68353	-4.66787	-4.94974	1.1748	NaN	-2.29855	-2.68116	-1.75414	-4.21151	-5.00519	-5.08978	-3.87257	-3.69104	-3.69139	-4.71162	-5.66216	-8.52714	-5.15461	-2.03428	-2.32977	NaN	-1.28027	NaN	-4.61324	-4.28288	NaN	-4.09493	-5.20873	-4.1362	-4.28951	-6.01643	-4.93595	-4.91951	NaN	-5.41137	-4.67197	-4.71159	-3.37574	1.74e-05
Itih1	Q61702	NaN	1.47657	-1.02421	-2.07496	-2.21956	-2.64015	-0.788411	-0.751827	NaN	1.80787	NaN	0.803163	-2.69285	1.47118	-5.13013	-2.6298	-4.79151	-1.30118	-4.58207	-0.949954	-1.26907	0.0947933	NaN	-1.80034	2.2172	-0.312794	NaN	1.52535	-1.91851	-2.18916	-2.07353	NaN	-1.6218	-1.16577	-2.0305	NaN	-1.59953	-2.13848	-2.04195	NaN	-2.59366	-1.11048	NaN	-2.37094	3.32e-06
Itih2	G3X977;Q61703	NaN	1.14755	-1.39051	-2.63752	-2.94534	-2.27209	-0.604303	-1.43936	NaN	1.75327	NaN	0.466622	NaN	0.734205	-0.307556	-3.94444	-4.4728	-5.51897	-4.89503	-1.93816	-0.716138	-0.488047	NaN	-1.91598	2.38111	0.796114	NaN	1.25019	-1.7374	-4.65935	-3.71703	NaN	-5.58526	-5.85296	-1.91258	NaN	-2.21242	NaN	-1.69342	NaN	-1.10984	-4.17019	-4.88349	-3.07617	3.73e-06
Itih3	Q61704	NaN	0.0870123	NaN	-4.822	-3.51099	-4.36464	-2.08399	-3.85435	-6.05158	2.23837	NaN	0.602187	-2.0019	1.10375	-2.81221	-4.08922	-5.02784	-4.10714	-2.71488	-1.33164	-1.44372	0.427863	NaN	NaN	3.77817	0.481953	NaN	2.53941	NaN	-2.84021	-3.5169	NaN	-2.35009	NaN	-3.65971	-4.72216	-0.241194	-3.94982	-5.81792	NaN	0.806881	-4.98125	-4.78333	-3.78307	5.91e-07
Itih4	A6X935;E9PVD2;E9Q5L2	-2.13878	1.36262	-0.860256	-2.28791	NaN	-1.8142	-1.49375	-2.18271	-2.09776	2.11367	NaN	1.70874	-2.61717	0.761378	-0.369188	NaN	-1.1953	-1.2401	NaN	-1.57983	-0.673439	-0.634494	NaN	-1.51451	1.44242	0.370933	-4.90182	1.06877	-1.79187	-2.82495	-3.8832	NaN	-5.63094	-5.71811	-4.06715	-4.13133	-5.96837	-1.05939	-2.39762	NaN	-5.34721	-4.49915	-3.45428	-0.41664	1.1e-06
Itih5	Q8BJD1	-3.53412	-4.89239	-6.80369	-1.96176	-1.66494	-0.990122	-2.93804	NaN	-1.66503	-5.0286	-0.965531	-1.96418	-7.84416	-5.01441	-1.66735	-3.81059	-5.17144	-4.48743	-5.85104	-3.65375	-5.57348	-0.888524	-7.8595	-1.55014	-6.08805	-2.51129	-5.6084	-7.15493	-6.45921	-1.43963	-3.46802	NaN	-1.621	-6.12917	-3.9233	-5.69615	-5.82741	-5.23185	-0.755727	NaN	-1.67689	-4.0269	-3.82478	-3.86858	6.6e-05
Kng1	A0A0R4J038;O08677	-3.64626	2.79876	1.50617	0.20393	-0.633218	-0.54915	1.021	0.97366	NaN	2.48805	NaN	2.33	-2.1003	2.11127	1.31945	0.178012	-0.0320601	1.31172	NaN	1.74797	2.03202	1.51578	NaN	1.34682	2.51743	2.55801	NaN	2.07661	-0.439613	0.471283	0.422431	NaN	NaN	-1.69951	0.0509362	NaN	0.732216	0.728503	0.497768	NaN	1.02789	0.390987	-0.203014	-0.108334	2.15e-07
Lama1	P19137	-3.13387	-1.06286	-2.59045	-3.49707	-5.06055	-5.02103	-2.60932	-4.01446	-6.23496	-1.58985	NaN	-1.7077	-1.04095	-0.173763	-4.73328	-3.74147	-5.64166	-1.29522	-3.34849	-2.93881	-5.25405	-5.45128	-7.66432	-5.34724	-2.24342	-3.33922	NaN	NaN	-1.17267	-4.99651	-4.44626	NaN	-5.30074	-5.12956	-3.71285	-4.26724	-5.85458	-4.26933	-4.29817	NaN	-5.09038	-4.52331	-4.74097	-2.88343	2.3e-05
Lama2	Q60675	0.578628	0.398003	0.71564	1.68535	2.54428	2.70323	0.547265	2.31899	1.34839	-1.55133	0.682566	-1.79173	-0.906383	-0.765205	1.12326	-1.17741	0.865868	0.309147	1.02654	1.38598	1.22175	0.154718	0.72426	1.55654	-2.62129	-0.445272	0.908389	-2.0146	0.516697	2.23328	1.49472	-0.934524	1.79687	1.54625	1.60353	2.15767	0.955264	1.54527	0.680973	-0.442358	1.22494	1.91787	1.56001	3.58162	9.74e-08
Lama3	Q61789;Q61789-2	-3.15235	-0.0386114	2.29165	-3.60674	-4.71671	-4.79925	-0.495512	-4.09156	-5.2657	0.173327	NaN	0.812317	-2.50574	2.73243	-4.73231	-3.33584	-4.86661	-2.46224	-4.4309	-1.63053	-4.72466	-1.39779	-8.312	-5.0739	-1.64249	-0.203917	NaN	0.114221	NaN	1.60034	-4.3822	NaN	-5.55594	-5.84991	-3.69977	-5.28031	-4.95993	-3.15696	-5.70919	NaN	-5.0139	-2.51537	-5.19238	-3.77278	1.59e-07
Lama4	P97927	-2.00118	-0.057004	-0.00686646	1.30666	1.49878	1.48244	0.694045	0.112139	-0.682147	0.00704861	-1.34828	0.630216	-2.98555	-0.0319204	0.0961733	-0.998826	-0.435657	-0.680152	-2.52724	0.150829	0.360212	0.43609	-2.10738	0.270106	-0.651645	0.824575	-3.36485	-0.892725	0	1.46941	0.732452	NaN	0.357713	NaN	0.396848	-0.0512972	0	0.401104	0.581607	NaN	0.210252	0.291978	0.115055	0.774577	1.12e-06
Lama5	Q61001	0.59139	1.20382	1.49916	1.16565	2.32425	0.145567	2.84944	0.704504	0.931209	2.2725	1.40319	2.20292	1.26818	3.07551	-0.0745678	1.47842	0.329034	2.26276	-1.99427	0.878382	1.82961	2.27214	0.594162	0.358684	1.42104	2.65657	-0.716897	4.29379	1.89984	2.61171	1.7383	-0.582755	1.70353	0.132078	1.27213	0.716117	0.611547	0.568582	0.738451	-1.09686	1.40772	1.44223	1.55939	2.64221	2.46e-07
Lamb1	E9QN70;P02469	1.31722	2.21434	2.24295	2.79242	3.14188	3.79293	2.83278	2.91638	2.43429	2.59017	-0.610762	2.71047	1.53859	2.62309	2.30632	1.21583	1.83793	2.27369	-0.834471	2.62096	2.36478	2.3985	0.668373	2.98194	1.75094	1.5783	-0.149266	2.78116	2.73742	3.34464	2.80997	0.0379362	2.37708	2.05954	2.4559	2.46863	2.35391	2.5168	1.84902	-0.557129	2.45194	2.6925	2.49529	3.3891	9.23e-08
Lamb2	Q61292	1.68944	0.418445	0.791832	1.20734	1.97759	0.60974	2.89709	1.14456	1.84256	-0.10473	2.11066	0.735476	-1.60812	1.44188	-0.0991077	0.280822	0.837286	1.55913	-0.668934	0.643726	1.68435	1.9396	0.766161	0.5263	-0.235904	2.42361	0.362674	3.31105	1.76961	2.1399	1.39241	-2.23003	1.72077	0.132828	0.988891	0.430551	0.52825	0.500632	0.851101	-1.39293	0.672175	0.835643	1.01382	2.33066	8.93e-08
Lamb3	Q61087	-0.847291	0.251316	0.364918	-3.25877	-2.91651	-4.72812	1.10656	-3.19141	-5.95423	0.979052	-0.679047	1.88382	1.82149	2.87763	-3.57547	-1.86122	NaN	0.939022	-2.2387	-2.01941	NaN	-2.07436	-2.60562	NaN	0.231739	0.224613	-1.41189	0.238437	-1.93749	-4.47386	-4.27604	NaN	-3.05365	-4.87739	-3.78857	-4.3122	-7.39885	-4.96772	-5.01286	NaN	-5.12829	-4.10682	-3.94016	-3.55907	5.7e-07
Lamc1	F8VQJ3	3.71881	3.11355	2.78346	3.48781	4.20483	3.70041	4.10628	3.74341	4.13475	2.99825	3.67248	3.39825	2.42687	3.83335	2.41794	3.31683	3.14064	3.34181	3.54438	2.93914	3.37626	3.48401	2.65725	3.0873	2.94991	3.66596	2.67409	4.80777	3.82561	4.41671	3.23806	1.1289	3.28884	2.20557	3.00957	2.63126	2.45382	2.90319	3.02019	1.43365	3.1505	3.18894	3.41929	4.21031	1.33e-08
Lamc2	G5E874	-1.57641	0.249339	-0.553017	NaN	NaN	-4.98174	-0.620186	-4.3814	-5.19305	1.536	0.648924	1.90444	-0.26333	2.66929	-4.17929	-3.67111	-4.95088	0.131454	-4.69439	-3.83934	-5.04442	-5.63585	-3.52356	-5.12598	0.52663	0.23244	-1.68824	-0.217643	-1.70898	-4.41263	-4.00679	NaN	-6.06035	-5.58763	-3.79537	-4.88535	-7.47682	-4.59583	-4.60318	NaN	-5.93658	-4.13096	-3.96962	-2.75659	5.37e-07
Lgals1	P16045	-4.31643	1.13924	1.42249	1.66102	1.49626	1.31299	-0.129943	0.887882	-0.808558	2.44858	-4.1052	1.50815	0.123271	0.853324	2.50588	0.422782	1.00524	-0.677887	NaN	0.463735	1.59797	2.51723	NaN	2.09198	2.67794	2.29233	NaN	1.93603	-1.33664	1.52154	1.74689	-3.17584	0.303729	-0.849063	0.711394	-1.3189	0.563553	0.996103	2.43002	NaN	1.85537	1.45683	1.68516	0	1.52e-07
Lgals2	Q9CQW5	-3.32564	-4.42652	-5.01293	-3.67401	-6.73201	-4.29979	-3.72009	-3.55969	-5.61798	2.87113	NaN	-3.66287	NaN	0.596376	-5.10713	-3.89506	-4.85855	-5.14264	-4.48274	-4.41512	-5.31441	-5.71209	-7.44787	-4.5524	1.25413	-1.60035	NaN	-0.815305	-2.30596	-5.06188	-4.5307	NaN	-5.53335	-5.2019	-3.96751	-3.60864	-6.60847	-4.15833	-4.18588	NaN	-5.35656	-5.1513	-2.91241	-3.44897	3.78e-06
Lgals3	P16110;Q8C253	NaN	1.04178	-1.79832	NaN	-3.24208	-4.34393	-0.0846601	-3.74813	-5.49725	0.484923	NaN	1.86876	-4.11707	0.878334	-1.07738	-5.18628	NaN	-3.27918	NaN	-2.30497	-3.37834	-0.452448	NaN	-3.3135	1.10813	0.106812	NaN	0.459446	NaN	-3.23342	-4.13301	NaN	-5.31546	-5.34791	-4.0285	-4.40463	-5.43988	-5.12875	-2.69421	NaN	-4.69898	-5.26979	-3.69855	-3.10749	3.38e-07
Lgals4	A0A140LHI8;Q8K419	-3.2802	-0.891244	-5.88375	-3.53396	-5.34892	-5.05959	1.54436	-5.4237	-5.4042	5.15799	NaN	2.56532	-1.57672	4.28376	-4.42104	-3.4565	-4.6495	-0.737885	-5.9867	-3.82018	-2.05239	-2.08596	-6.65797	-5.11244	-1.26147	0.553352	NaN	-0.598928	NaN	-4.6691	-4.86744	NaN	-6.49081	-5.3943	-3.5222	-4.83469	-4.75906	-4.92521	-4.10873	NaN	-4.70311	-1.32621	-4.37222	-3.87619	9.93e-08
Lgals6	O54891	-3.23214	-0.223803	-3.98836	-3.5569	-5.64595	-5.12905	0.480875	-4.36103	-5.17551	2.02176	NaN	3.39815	NaN	3.7167	-4.8996	-3.96032	-4.80272	-1.86523	-4.59823	-3.13877	-2.47496	-6.06146	-8.69582	-4.74447	-2.11197	1.34125	-7.77291	-4.96249	-7.692	-4.06367	-3.41015	NaN	-5.81252	-5.12048	-3.48486	-5.1128	-7.83717	-4.61284	-5.98063	NaN	-5.36	-5.18492	-4.04235	-3.36248	1.33e-05
Lgals8	A8DIL0;Q9JL15	NaN	-1.02652	-1.94349	-2.02719	-0.944849	-0.392024	-0.74954	-1.54564	NaN	-2.96774	-4.69757	-1.3756	-3.06531	-2.50192	-4.22808	-3.86519	-4.95509	-2.1422	-4.34558	-1.74133	-2.2169	-1.59646	NaN	-2.63094	-2.54766	-2.80753	-3.72529	-2.8915	-1.65786	-1.1843	NaN	-4.02999	-1.27226	-1.0963	-1.72066	-1.04639	-1.4343	-0.959697	-1.91743	NaN	-5.20343	-4.06049	-4.93531	-2.67262	4.11e-05
Lgals9	B1AQR8;G3X9T7;O08573;O08573-2;O08573-3	-2.52291	1.90746	-0.545287	-0.761042	0.563292	-0.268947	0.959861	-0.307894	-0.463954	1.73757	-0.202852	1.68102	-0.631885	0.548721	NaN	-1.31276	0.428027	0.316849	-2.05615	-0.123275	-0.564661	0.276904	NaN	-1.24978	2.09661	0.767106	-0.969619	0.252893	1.06656	-1.01843	NaN	0.297755	-0.348011	NaN	0.888384	0.0979433	0.591945	0.96558	-0.562429	NaN	0.196983	0.963952	-0.66299	-0.680828	6.44e-07
Lman1	Q9D0F3	NaN	2.07178	3.22798	3.77911	0.68852	2.62561	-0.296858	2.55722	1.11724	2.57139	NaN	2.25622	NaN	1.78813	3.56073	-0.986634	4.80458	-0.609286	NaN	4.11282	4.27374	3.27628	NaN	3.0303	3.03786	0.847604	NaN	2.14481	NaN	1.97219	2.52102	NaN	1.98767	0.99675	2.27712	NaN	4.78293	3.5884	3.13993	NaN	3.84911	2.78997	0.652519	NaN	1.36e-08
Lox	P28301	-3.4893	-0.701185	1.09292	-3.4937	-5.0289	-4.10538	-0.566219	-4.47255	-5.04796	-0.409976	NaN	-0.476577	1.29835	-0.247184	-4.90236	-3.51802	-4.87731	0.310614	-2.88494	-4.13892	0.327488	0.223073	-6.28897	-5.43827	-0.10552	-1.88594	NaN	-0.592155	1.71563	2.53474	1.28666	NaN	-5.47213	-6.40337	0.338395	-5.86931	-6.46373	-5.3216	-6.29308	NaN	-5.28095	-5.05523	-4.97941	-3.18804	3.4e-05
Loxl1	A0A0R4J0Q4;P97873	0.861396	-0.564905	-0.640624	-2.5703	0.743048	NaN	-0.0858274	-1.20125	2.64814	-0.78186	2.71637	-0.39115	0.664111	0.242391	-2.2004	-0.137046	NaN	-0.00465393	0.637493	-1.16307	-0.0476127	-0.728	-1.77363	-1.71546	-0.58962	0	2.0757	-1.21263	1.91398	0.855168	-0.581345	NaN	0	NaN	-0.180506	NaN	-0.841998	-2.00237	-0.981174	NaN	-4.72565	-4.1674	-1.02618	-0.572661	6.62e-06
Loxl2	P58022;P58022-2	-3.29444	-4.70758	-6.60616	-3.45374	-4.54728	-5.03649	-3.98234	-4.60527	-6.42124	-4.11356	NaN	-3.73346	NaN	-4.24294	-4.47789	-4.09462	-5.16512	-5.0225	-4.7457	-3.81505	-4.40713	-5.8542	-7.21001	-5.10787	-2.82174	-5.06494	-6.5994	-2.86845	-7.11964	-4.1857	-3.93644	NaN	-5.08376	-5.55512	-3.58932	-4.761	-5.25076	-5.13026	-4.37656	NaN	-6.03073	-4.53953	-4.51156	-3.16337	9.26e-05
Loxl3	E9Q0X7;Q9Z175	-2.80495	-4.73892	-4.74528	-3.63898	-4.96008	-4.85698	-3.59069	-4.84599	-5.63256	-2.55568	NaN	-2.60289	NaN	-2.77597	-4.48516	-4.2	-4.91845	-4.31856	-5.38685	-3.67797	-4.90429	-3.1966	-8.78308	-5.50891	-5.93665	-3.88185	-5.94021	-5.01365	-3.35641	-3.59195	-3.55755	NaN	-5.19016	-5.80503	-4.05016	-5.15935	-5.86026	-4.52244	-4.87223	NaN	-5.68948	-4.76615	-4.2693	-2.64784	0.000359769
Lrg1	Q91XL1	-0.0997648	-0.546692	-0.41732	-1.92278	-0.462064	-4.51546	-0.740983	-1.58281	-6.43012	1.10696	0.604071	0.341189	1.82561	-0.375936	-0.753062	0.451865	-1.38864	0.962194	0.394922	-1.41023	0.741942	-0.678308	-1.59257	-0.753152	0.797533	0.801598	2.36766	0.0909395	1.5756	-0.103275	-1.35469	NaN	-4.59803	-5.3182	-3.8979	-4.52231	-6.18177	-0.722634	0.968668	NaN	-1.57905	-1.64874	-2.01511	-0.0253382	3.11e-06
Ltbp1	Q8CG19	NaN	-1.61921	-0.592889	NaN	-1.922	-4.42334	-2.21043	-3.04793	-5.53576	0.266431	NaN	-0.310462	NaN	-0.432835	-4.20847	-3.78298	-5.72864	-1.22763	-4.65408	-1.84745	-0.77707	-1.28384	NaN	NaN	0.904202	-0.534736	NaN	1.57964	-0.893139	-4.34865	-3.81281	NaN	-5.13106	-5.82957	NaN	-3.28691	-2.6278	NaN	-4.38639	NaN	-2.76903	-4.79203	-4.45682	-3.52209	9.01e-06
Ltbp2	E9Q1D6;E9QNQ3;O08999;Q0VD84	-4.12105	-1.09367	-1.63706	NaN	NaN	-4.70447	-0.605612	-4.6113	-5.69269	-0.496507	NaN	-0.476368	-0.677476	0.829966	-4.90268	-3.06442	-5.40739	-0.885553	-4.33236	-4.15923	-4.56072	-6.04139	-6.80656	-4.51987	NaN	-1.46375	NaN	-1.06337	-0.749556	-4.68659	-3.7673	NaN	-4.91759	-5.54661	-3.15437	-5.01603	-6.03598	-4.75497	-6.06689	NaN	-4.54642	-3.95354	-3.47574	-2.52839	1.27e-05
Ltbp3	F8VQ06	-3.33363	-2.23169	-3.04595	-3.62112	-5.70549	-5.08444	-2.2533	-4.58003	-5.79709	-0.87161	NaN	-1.63655	NaN	-0.525723	-5.18792	-4.17766	-4.97053	-5.03859	-5.07932	-3.6546	-5.21617	-5.52689	-7.74423	-5.21357	0.447335	-2.67356	NaN	0.157505	-1.96183	-4.27797	-3.57802	NaN	-5.10906	-5.19217	-4.02404	-4.88012	-7.16936	-4.94375	-6.03115	NaN	-6.28236	-4.37435	-3.50492	-3.42552	9.47e-06
Ltbp4	D3Z598;E9QPS5;Q8K4G1;Q8K4G1-2;Q8K4G1-3	NaN	0.338926	0.82051	-0.907372	1.58329	-4.44599	0.781399	-0.299405	-6.06345	1.95872	NaN	1.4605	NaN	2.41548	-0.430907	0.149283	-1.42969	0.832054	NaN	-0.343874	0.808203	-0.583876	NaN	-1.02604	1.62581	1.04063	NaN	2.32143	-0.455671	0.819718	0.397461	NaN	-1.45158	NaN	NaN	NaN	-0.582653	-1.66891	-0.828785	NaN	-1.44762	-4.00484	-4.54228	-3.53953	3.29e-06
Lum	P51885	NaN	-0.0355663	1.04346	1.01735	0.477518	0.368361	3.7418	-0.29575	-0.28161	0.749716	-0.801868	2.76223	-0.666179	1.82787	0.99756	-1.68511	0.36128	-0.371145	NaN	1.20922	0.844148	1.67537	NaN	0.173348	1.12828	1.9914	NaN	-0.947512	-1.57763	-0.366232	0.00475454	NaN	-1.22743	-2.3821	-0.333453	NaN	0.464222	0.235826	1.64627	NaN	1.76272	-0.103515	0.321157	0.0645485	2.14e-07
Masp2	Q91WP0	-3.51907	-0.494974	-7.38667	-3.44143	-5.81565	-4.91265	-0.686994	-4.40008	-5.82574	0.0170126	NaN	-0.815253	NaN	-0.760088	-3.95383	-4.44796	-4.78587	-4.76962	-3.77058	-4.28496	-5.37595	-5.97034	-8.55642	-4.87758	-6.0615	-4.25603	-4.60588	0.835355	-6.79697	-5.10093	-3.7256	NaN	-6.31101	-5.4544	-3.5571	-4.17326	-5.63085	-6.22196	-4.81361	NaN	-5.39973	-4.5045	-4.26367	-2.63695	2.68e-05
Matn1	P51942	-2.78792	3.92906	3.02603	-3.29115	-5.68506	-4.70472	4.33557	-4.46015	-4.68401	4.56995	NaN	4.13311	NaN	4.80045	-5.22294	-4.1714	-5.35608	2.3826	-3.24078	1.02428	-5.36478	-5.77538	-7.47252	-5.09851	4.24915	2.87199	NaN	2.32724	NaN	-5.04231	-4.36448	NaN	-6.20328	-5.42593	-4.18298	-4.59515	-4.51194	-4.36056	-6.0989	NaN	-4.35269	-4.80735	-4.29412	-4.73353	5.46e-05
Mbl1	P39039;P39039-2	-2.94376	0.442909	-7.06638	-3.58812	-4.46762	-4.28351	-2.45013	-4.53405	-5.18323	-5.83608	-0.920353	-0.6304	-6.73906	-1.65158	-4.70738	-4.14637	-4.29105	-5.27165	-3.8856	-4.47139	-5.32462	-6.21032	-8.27709	-4.77744	-5.79795	-2.99654	-7.60423	-5.92463	-7.84165	-5.0339	-3.95355	NaN	-5.74728	-5.38422	-3.76477	-3.97229	-5.08974	-5.01941	-4.36579	NaN	-4.75136	-5.08351	-3.33917	-2.75807	3.44e-05
Mbl2	P41317	-3.27709	0.868089	-7.90171	-3.53572	-4.78004	-5.00227	-2.19034	-4.23759	-5.56867	-5.88926	-0.850561	-1.18649	-6.40192	-2.48394	-4.24456	-3.96217	-5.09547	-4.27077	-4.4851	-4.18437	-5.40157	-4.77016	-6.04732	-5.43522	-5.19218	-3.79728	-5.54509	-6.7669	-7.45671	-4.22451	-4.59373	NaN	-5.27003	-5.48602	-3.31335	-4.67789	-5.82842	-5.0271	-5.77312	NaN	-5.4406	-4.73651	-3.68415	-2.94394	4.05e-05
Megf6	A0A0A0MQ83;B1ASH4;Q80V70	-3.22051	-4.08049	-2.64923	-3.13618	-5.76488	-4.77761	-2.55584	-4.68855	-5.78341	-6.32391	-0.711153	-3.33228	-6.36543	-4.17264	-4.21707	-4.03879	-4.85204	-2.34762	-4.29467	-3.85878	-5.67953	-2.11285	-6.74585	-4.76291	NaN	-3.0536	-1.94322	0.206826	NaN	-5.38575	-3.47208	NaN	-0.77511	-4.51143	-3.38775	-4.78095	-5.16014	-4.27299	-5.62492	NaN	-5.92134	-4.9021	-3.58105	-3.97766	1.03e-05
Mfap2	P55002;Q99PM0	-1.12679	-2.17474	-1.35019	-1.49781	-0.853643	-5.08563	-1.19481	-0.978038	-5.43964	-1.8763	0.75528	-2.87028	0.77477	-2.05507	-4.68788	-0.534793	-5.15975	-1.52376	-4.74518	-0.351917	-0.606885	-1.00969	-0.75346	-1.17733	-3.06759	0.472276	-1.06403	-2.73396	0.320503	-1.45747	-1.01955	-1.9415	-1.00982	NaN	-0.953902	-1.14061	-0.206288	-1.64076	-1.85079	NaN	-4.85491	-5.05589	-1.21179	-0.471468	1.35e-05
Mfap4	Q9D1H9	NaN	-1.3468	-1.1911	-2.87284	-0.0864611	-1.90996	1.66985	-2.15475	-3.19512	-1.00375	-4.05653	-0.28889	NaN	1.71327	-0.728943	-2.39726	-3.30096	-1.29432	NaN	-1.32314	0.303623	0.454182	NaN	-1.83022	-2.84168	1.04915	NaN	-4.6559	-1.24156	-0.0584049	-0.810611	NaN	-1.18943	-0.862306	-0.149065	-2.49032	-0.678574	-0.316957	-1.1121	NaN	-0.692511	NaN	-1.79763	-2.73786	6.82e-08
Mfge8	P21956;P21956-2	-0.968797	-0.222942	-1.12102	-1.79661	1.50441	NaN	0.651707	-2.30915	0.0792055	0.538209	1.61821	0.689992	0.267262	0.471028	NaN	-1.4596	-0.799285	-0.972201	-1.24519	-1.9357	-0.280198	-2.60008	-3.38362	NaN	0.632531	2.00008	-0.482352	1.18665	0.193296	0.86485	-0.629274	NaN	0.43095	NaN	0.644106	-0.82362	-1.42544	-2.19132	-2.35944	NaN	-2.20111	-1.73477	-1.52834	-1.02568	1.09e-06
Mmp12	P34960;Q3TCW6;Q8BJC0	-3.56505	-1.94968	-6.18796	-3.68211	-4.82083	-4.18396	-5.11954	-4.95654	-5.30465	-6.26362	-0.855074	-1.40711	-7.00331	-1.05585	-4.21119	-3.97865	-4.46402	-4.13527	-4.69243	-3.30442	-4.6554	-5.88757	-7.69753	-4.70797	-1.24209	-4.55949	-7.11057	0	-6.60021	-4.63159	-4.15796	NaN	-4.89979	-4.69025	-3.64562	-4.68987	-5.09749	-4.75446	-6.05213	NaN	-4.14786	-4.57355	-4.56614	-3.26793	6.37e-05
Mmp14	A0A286YED2;P53690	-3.29301	-1.36465	-5.72069	-3.39114	-4.99751	-5.01034	-5.37361	-4.11548	-5.16211	-1.35669	-0.890116	-1.0298	-5.43874	-4.74089	-4.69201	-4.46393	-4.18806	-5.30143	-5.23344	-3.11867	-5.08123	-5.74489	-7.83482	-5.18703	-1.72158	-2.05909	-5.5082	-6.12396	-6.92408	-4.60783	-4.33382	NaN	-6.61182	-4.73442	-4.11001	-5.17533	-5.87768	-4.51098	-5.1795	NaN	-4.68412	-4.69918	-4.06821	-2.86049	0.000151115
Mmp2	P33434;P33434-2	-3.11534	-1.33601	-5.27233	-3.70148	-5.48195	-4.65833	-2.72827	-4.24552	-5.63555	-1.90838	NaN	-1.22722	NaN	-2.36283	-5.11519	-3.50877	-4.75597	-2.09962	-1.79462	-3.56818	-5.03878	-4.11325	-7.19204	-4.36558	-0.917561	-2.61397	NaN	-3.08543	NaN	-4.98224	-4.14569	NaN	-6.34733	-6.11453	-3.55164	-4.94267	-5.33617	-4.5033	-5.86628	NaN	-4.25267	-5.11552	-3.51005	-3.86134	2.83e-05
Mmp7	Q10738;Q3UN27	-3.01838	-2.44176	-5.47969	-3.20752	-4.67999	-4.70773	-2.25753	-4.53583	-4.427	-4.09679	NaN	0.74916	NaN	-3.12365	-5.28581	-4.33197	-5.4903	-4.61445	-3.24509	-4.15403	-4.81883	-5.79854	-7.1471	-4.92215	-2.32665	-1.98026	NaN	-2.61118	NaN	-5.31673	-4.0903	NaN	-5.76516	-5.64265	-3.7219	-3.79808	-6.29974	-3.99853	-5.03078	NaN	-5.31614	-4.47785	-4.10863	-4.04002	5.1e-05
Mmp9	P41245	-3.52555	-1.95942	-6.20595	-3.60391	-5.77972	-5.23672	-4.98823	-4.02167	-5.3359	-2.15297	NaN	-1.29275	NaN	-2.74582	-4.22741	-4.58044	-5.28464	-4.75867	-3.72526	-4.25454	-4.03002	-6.20584	-7.43703	-5.32217	-0.974582	0.150716	NaN	-3.31828	NaN	-5.2707	-4.01804	NaN	-4.60304	-4.65592	-3.2344	-4.53552	-6.00147	-4.68859	-4.89315	NaN	-4.20207	-4.78898	-3.45671	-4.0715	5.03e-05
Mmrn1	A0A0N4SVL8;B2RPV6;G3UVV6	-3.21999	-4.63568	-5.63756	-3.99691	-5.50545	-4.56096	-2.1979	-3.87418	-6.34568	-5.68713	-0.76902	-3.91385	-8.14156	-3.44248	-4.28807	-2.8549	-5.3174	-4.5734	-5.37421	-3.91117	-4.45588	-5.98862	-6.44407	-4.5609	-5.52513	-2.08819	-6.67011	-6.54809	-3.50696	-3.8532	-4.0532	NaN	-5.85734	-6.11645	-3.64022	-4.9641	-4.23684	-4.75094	-5.63638	NaN	-5.27142	-4.98382	-4.09612	-2.97854	6.23e-05
Mmrn2	A6H6E2	-3.02152	-4.66063	-6.41326	-3.80927	-4.16825	-4.41743	-4.07899	-3.99584	-5.71668	-3.69468	NaN	-4.10039	NaN	-4.36407	-3.90343	-3.82491	-4.09583	-5.1321	-3.12182	-3.91619	-4.78829	-5.6196	-5.83481	-4.80384	-3.89183	-2.69399	-6.14292	-6.05333	-6.08693	-5.0851	-4.20106	NaN	-4.75166	-6.08969	-3.40821	-4.43989	-4.45066	-4.22713	-4.57025	NaN	-5.02018	-5.43539	-4.53934	-3.13188	0.00010155
Muc1	A0A0R4J0H1;Q02496	NaN	-4.93584	-2.78719	-2.56092	-2.13228	-0.122543	-2.34364	-2.50747	-2.08657	-2.67087	NaN	-2.84797	-2.60712	NaN	-0.815695	-3.86522	-1.33162	-5.4038	-4.45391	-2.98359	-2.5173	-2.30811	NaN	-0.924143	-6.23427	-4.75692	-6.79172	-5.81462	-6.91938	-1.78248	-1.47242	-2.4261	-2.09311	NaN	-1.87772	NaN	-2.37681	-2.53179	-3.72801	NaN	-2.53698	-3.34754	-3.45928	NaN	2.9e-05
Muc2	Q80Z19	NaN	-0.0380926	2.70699	1.10031	1.15251	NaN	1.23459	1.62376	3.59933	0.028513	1.14289	-0.0567331	0.113564	1.09073	-4.5794	1.85848	-4.38947	-4.1927	3.41259	0.688984	-5.4956	-5.68685	1.33337	-5.54469	-2.01796	-1.20955	1.92534	0.722713	NaN	-4.89642	-3.84872	NaN	3.4084	-5.7375	-3.54828	-4.25186	3.98527	-3.64237	2.15077	NaN	-5.07526	-4.92095	3.67887	0.921588	1.52e-07
Muc5ac	E9PWB6;E9QAQ8	-3.58594	-4.76281	-1.1768	-3.77925	0.314556	-1.33457	-0.862673	-2.04911	0.163001	-0.262261	2.94598	-0.154833	NaN	NaN	NaN	-0.00688076	NaN	0.316296	-3.56539	-0.296211	2.97127	-2.99933	-0.195377	-1.66247	NaN	2.69644	1.55594	NaN	1.04622	-5.05822	-3.9897	NaN	-5.96718	-4.44735	-3.73774	-5.28103	-5.25806	-4.70398	-6.24627	NaN	-5.74584	-5.16899	-4.0012	-3.40532	3.83e-08
Muc5b	E9Q5I3	-3.44572	-4.39017	-5.29465	-3.24102	-5.43034	-4.37808	-4.63556	-4.56032	-4.77545	-5.38702	-0.925734	-0.770174	-7.96895	-4.43429	-5.17022	-3.38504	-4.73967	-5.01199	-4.56415	-3.7633	-5.07387	-1.52544	-6.38491	-4.90196	-5.46184	-4.68533	-8.10146	-2.4355	-6.66702	-4.11475	-4.19401	NaN	-4.69084	-5.05163	-3.95605	-4.7162	-6.47109	-5.09565	-1.3334	NaN	-4.88328	-5.21488	-4.42203	-3.40885	0.0001
Muc6	A0A087WR59;F8WIM6;Q0VAV1;Q80T03	-3.01877	-5.07361	-6.25299	-3.45823	-6.50374	-4.60029	-2.86372	-4.41489	-6.07866	NaN	-2.29364	-4.68047	NaN	-5.90049	-4.61701	-3.05214	-5.17668	0.0490475	-3.89833	-4.00677	-5.13437	-5.29086	-8.01921	-5.22438	-6.58393	-1.33403	-5.27168	-6.26813	-2.71725	-4.43249	-4.23699	NaN	-5.98027	-4.97415	-3.75258	-4.96227	-5.15976	-4.87699	-6.12056	NaN	-5.26709	-4.4176	-3.62668	-3.40178	1.03e-05
Ngly1	Q9JI78	NaN	-3.50471	-2.68836	NaN	-4.23604	-1.41453	NaN	-2.03797	-3.6603	-2.18663	-0.951866	-4.26306	-5.8683	-4.35077	-1.49198	-4.23052	-1.68288	-4.82773	-4.73773	-2.44815	-2.89126	-2.97358	NaN	-1.87832	-2.86912	-3.60081	NaN	-3.23575	NaN	-2.62518	-1.46253	NaN	-2.47334	-3.02462	-1.88135	-4.84887	-6.62544	-2.43251	-4.91107	NaN	-1.95031	-1.4924	NaN	-2.04264	8.93e-05
Nid1	P10493	0.647084	2.47253	2.81174	3.29333	4.00974	3.9549	3.57694	3.16498	1.12795	3.23108	3.15646	2.88098	2.62276	3.3293	2.46947	2.68061	0.85495	3.425	3.15956	2.83763	3.09915	3.14747	2.50617	2.75029	2.44258	3.3732	2.08913	4.58915	2.58136	3.99495	3.2477	0.712941	2.78074	2.46688	2.99076	2.42384	2.36266	2.65876	2.31671	0.148251	2.20624	2.97906	3.1576	3.78202	2.08e-08
Nid2	O88322	2.42502	0.732873	0.128786	1.91057	2.93093	2.69288	2.47812	1.48901	2.95002	1.12501	0.434238	1.99387	0.415597	1.93422	0.646672	-0.381364	0.00532579	1.01622	0.0133591	0.651293	0.953674	0.932368	0.665091	0.48094	2.00119	1.07728	0.100831	2.65161	1.24497	2.99751	1.30246	0.624417	1.73528	0.844337	1.29539	0.919271	0.672805	0.910074	0.928993	-1.33371	1.52013	1.21566	1.33881	2.65513	5.99e-07
Npnt	D3YTX1;Q91V88;Q91V88-2;Q91V88-3;Q91V88-4	NaN	-3.14757	-1.37149	NaN	-3.21029	-4.62941	-4.49062	-4.79275	-5.61531	-2.02553	NaN	-1.37854	NaN	0.446262	-4.23292	-1.26699	-4.63913	-2.39411	-3.60764	-3.56152	-2.25926	-0.966413	NaN	NaN	-1.30825	-2.31889	NaN	1.03525	NaN	-1.42653	-2.46946	NaN	-4.22007	NaN	-2.74746	-5.07266	-6.16067	-4.48946	-3.47128	NaN	-4.12562	-4.49715	-4.55994	-3.19508	9.95e-07
Ogn	Q62000	NaN	0.183763	-1.02263	0.287054	0.357243	-0.204143	0.915885	-1.61854	NaN	-2.03231	NaN	0.479343	NaN	-0.841251	-0.251204	-4.15694	-4.75872	-5.23655	-4.64932	-1.04768	-0.703101	0.0864325	NaN	NaN	-2.419	-1.13491	-6.27149	-6.27728	-6.57812	-0.602454	-1.49563	NaN	-2.17324	NaN	-1.31113	NaN	-0.990711	-1.76522	-0.0470943	NaN	-0.689635	-1.46453	-1.76976	NaN	7.19e-07
P4ha1	Q60715;Q60715-2	-2.8952	-0.585734	-6.54545	-3.58129	-5.79033	-4.73446	-6.04352	-4.25512	-5.72046	0.0314751	NaN	-1.02371	NaN	-0.931275	-4.79928	-4.11915	-4.16668	-4.73801	-5.48249	-3.40638	-4.9229	-2.0853	-8.50428	-5.37142	0.711546	-2.1423	NaN	0.565588	NaN	-3.8659	-4.14077	NaN	-5.66216	-5.34517	-4.06971	-4.68249	-7.06976	-3.46184	-3.28646	NaN	-5.15366	-4.25959	-4.40317	-3.83369	2.64e-05
P4ha2	Q5SX75;Q60716;Q60716-2	-3.13786	-2.0703	-6.76222	-3.58975	-6.17376	-4.39024	-4.71421	-3.56304	-5.87514	-1.82152	-0.864704	-0.810224	-6.68005	-5.32351	-5.1073	-4.64677	-3.95544	-5.49159	-3.82239	-3.82009	-5.07419	-2.46978	-6.37425	-5.82563	-0.49992	-4.34296	-6.12605	-1.74992	-5.84977	-4.37406	-3.94641	NaN	-5.65082	-6.06875	-3.37322	-5.20219	-5.42877	-4.82148	-5.60573	NaN	-5.31163	-4.78143	-4.04094	-3.29284	5.56e-05
Pcolce	D3YUE2;Q61398	-2.991	0.757121	0.780285	-3.57736	-6.11206	-4.97749	-0.140058	-4.98142	-4.98152	-0.847853	NaN	-0.216783	-0.0875959	1.64208	-0.841879	1.06212	NaN	1.60863	NaN	-3.90142	-4.63567	-5.61273	-7.99683	-5.07198	NaN	-1.59849	NaN	1.54052	0.80624	-0.601447	NaN	-0.0379362	0.351282	-0.406927	-3.23695	-3.80015	-6.24982	-4.62591	-4.90525	NaN	-6.08089	-5.44161	-4.35945	-2.64909	1.68e-06
Pf4	A0A0J9YTR7;Q9Z126	-3.53216	-3.63637	-6.79084	-3.76902	-4.71389	-4.59959	-3.56918	-5.03747	-5.60309	-5.68454	-1.06431	-3.56057	-3.51809	-3.47291	-1.72822	-3.87209	-4.96613	-5.29603	-3.54581	-4.20733	-4.46451	-6.04899	-7.40294	-4.07461	-6.14211	-4.58776	-7.50451	-6.70059	-6.45916	-1.83188	-4.08052	NaN	-2.61111	-4.87112	-3.74303	-4.56399	-4.38444	-4.45517	-1.07949	NaN	-5.61707	-3.3195	-4.16037	-0.056571	4.18e-05
Plat	P11214	-3.32428	-2.92885	-3.83729	-3.67625	-4.73881	-4.78384	-2.42702	-5.32549	-6.0264	-1.53059	NaN	-2.7306	-2.86401	-2.8474	-4.25471	-3.82111	-4.49745	-4.14239	-4.56629	-3.62042	-5.08968	-1.04854	-8.2673	-5.34269	-0.910314	-4.16663	NaN	-0.71095	-1.7332	-4.15557	-4.3522	NaN	-5.37775	-5.35065	-3.89767	-4.57477	-7.68988	-4.74005	-6.07542	NaN	-5.04485	-3.99715	-3.76816	-2.91477	4.09e-06
Plau	P06869	-2.83399	-3.67468	-6.28508	-3.39904	-6.63171	-4.54509	-5.01639	-3.99235	-5.5832	-4.88044	NaN	-3.25775	NaN	-4.28118	-3.82248	-3.95139	-4.62567	-4.95664	-2.98579	-3.69225	-4.59562	-6.38492	-7.97728	-4.66202	-4.38217	-4.79435	-5.24097	-5.3564	-6.2786	-4.08546	-3.0179	NaN	-4.65094	-6.05524	-3.83713	-4.88693	-5.6891	-4.04289	-5.19988	NaN	-5.17209	-4.95926	-4.64024	-3.6727	4.78e-05
Plg	P20918	-1.1494	2.63831	-1.07135	-1.1061	-0.693069	-0.318744	-0.159752	-0.583984	-0.481399	1.59239	NaN	2.22907	1.16705	0.523026	-0.72467	-1.71159	-1.45784	-0.041254	NaN	-1.61749	-0.405136	-0.771673	-6.0144	-1.86002	0.882945	0.383089	NaN	2.19017	-0.24514	-1.30889	-1.51819	NaN	-1.65757	NaN	0.992051	-3.20518	-2.59982	-2.53935	-1.88689	NaN	-0.6324	-1.47144	-3.77013	-0.718588	4.82e-07
Plod1	Q9R0E2	-3.05291	-0.732265	-6.47152	-3.87044	-4.08472	-4.39197	-4.15656	-5.17336	-6.02774	-1.28734	NaN	-0.938055	NaN	0.28547	-4.44004	-4.62139	-3.54313	-4.58538	-4.77105	-3.62467	-5.0157	-2.288	-7.41771	-5.00394	-0.742455	-1.94732	NaN	-2.31754	NaN	-3.80501	-3.88911	NaN	-4.80397	-5.00312	-3.55366	-5.76918	-7.47404	-5.1543	-4.9881	NaN	-5.37747	-4.28692	-4.56804	-2.82526	3.87e-05
Plod2	E9Q718;Q9R0B9	-3.0076	-2.6105	-7.04712	-3.0562	-6.7438	-4.68075	-4.35522	-4.52042	-6.02757	-2.44723	NaN	-2.89894	NaN	-4.91521	-4.39777	-4.28181	-5.18992	-5.86845	-3.84849	-3.75862	-4.46898	-5.23997	-7.58101	-5.37314	-1.50492	-4.68187	NaN	-2.69364	NaN	-4.97798	-3.58594	NaN	-5.8297	-5.21921	-3.41576	-5.35033	-3.80604	-3.87576	-4.20985	NaN	-5.06537	-4.74657	-4.47881	-3.17644	4.22e-05
Plod3	Q9R0E1	-3.0125	0.213769	-6.99025	-3.90709	-5.22956	-4.0771	-5.79912	-4.81109	-5.43795	0.265126	NaN	0.684314	NaN	-1.65902	-5.15536	-3.55686	-5.0172	-4.73865	-7.45381	-3.81404	-4.74718	-5.11594	-7.25786	-5.16119	0.581587	-2.80354	NaN	-0.762503	NaN	-4.51729	-4.03185	NaN	-5.52228	-4.79418	-4.08592	-4.40999	-7.09684	-5.11826	-5.58246	NaN	-4.70267	-4.76448	-4.04317	-2.89183	3.44e-05
Plxdc2	B1AY85;B1AY86;Q9DC11	NaN	-2.11564	-3.07881	-3.58077	-3.82945	-3.20982	-0.809676	-4.71429	-5.86805	-3.37505	NaN	-1.96406	NaN	-3.61291	-2.38954	NaN	-3.48301	-3.77524	NaN	-3.24014	-4.40405	-2.87409	NaN	-2.69738	-2.36605	-2.36676	NaN	-4.75231	NaN	-4.17043	-3.37595	NaN	-4.4501	NaN	-3.65024	NaN	-4.26781	-4.12091	-3.33103	NaN	-2.3307	-3.18529	-3.63645	-3.38288	7.72e-06
Plxnb2	B2RXS4	-1.89471	-1.6219	-2.93083	-3.57859	-1.94018	-1.33404	0.170538	NaN	-1.40512	-1.93227	-1.69352	-0.54268	-2.12543	-2.27331	-4.7814	-4.37963	-4.6186	-2.43068	-4.65103	-3.72596	-4.85062	-2.30104	-7.10539	-1.97273	-2.22087	-1.79527	NaN	-1.77582	NaN	-4.62208	-4.35334	NaN	-4.97224	-6.06705	-3.44291	-5.515	-6.41696	-4.72746	-5.4401	NaN	-4.56443	-4.64785	-4.14245	-3.78906	1.38e-05
Postn	Q62009;Q62009-3	-0.586827	3.10488	0.481849	-0.681346	-0.79145	-4.77109	3.81673	-4.3974	-0.50249	3.0262	-0.0263023	3.36288	2.14933	3.76703	-0.596227	0.360524	-1.16521	3.05347	NaN	0.895458	-0.575664	0.857368	-0.772327	-1.19715	3.20833	2.38049	-1.76527	1.88638	3.27151	-0.0841284	-0.981162	-1.26255	-0.736176	-1.44331	-0.951923	-2.75415	-0.782131	-1.7928	-0.745024	NaN	-5.95239	-4.97064	-2.02727	-2.04768	3.1e-08
Prelp	Q9JK53	NaN	-0.230534	-1.01641	-2.65095	-2.58799	-2.90519	1.62018	-2.95252	NaN	0.123311	-0.842419	0.838296	-3.49571	0.833693	-3.46748	NaN	-2.69398	-1.12143	NaN	-1.78759	-2.40758	-2.17216	-3.90729	NaN	-0.361004	0.261949	NaN	-2.10839	-3.64695	-2.52674	-4.36309	NaN	-5.6836	-4.71946	-2.65017	NaN	-3.12186	-3.06103	-3.04804	NaN	-1.66546	-1.79596	-2.40751	NaN	4.89e-07
Prg2	Q61878	2.82126	3.02215	2.55443	-0.04387	2.29132	0.385521	2.41013	0.472554	1.7035	5.52999	1.26328	3.79909	3.1523	3.4114	1.80026	3.41193	0.948998	3.56444	3.68604	1.96219	1.84682	5.44546	0.15344	-0.88589	4.56358	5.22174	0.960874	3.56939	4.15364	1.30578	0.412471	-1.39893	-0.421929	-0.170817	-0.625096	-0.461064	1.51945	NaN	0.397944	-2.73228	-0.890477	0.123081	0.241404	0.177735	1.02e-07
Prg3	Q9JL95;Q9JL95-3	-3.54652	-3.08963	-7.31677	-3.64948	-5.6716	-4.6633	-4.1632	-4.0161	-5.51856	-2.86418	NaN	-2.92534	-2.99021	-4.13954	-4.66229	-2.45528	-4.37785	-4.27431	-3.88207	-3.2322	-4.87701	0.6655	-8.23478	-5.13401	-2.36621	-1.04261	NaN	NaN	-1.73068	-4.53222	-5.01435	NaN	-4.84532	-5.53698	-3.738	-4.64874	-7.06748	-3.94253	-5.15462	NaN	-6.00689	-4.70716	-3.1674	-3.71719	5.49e-05
Prss1	Q9Z1R9	-3.55497	-1.00434	0.986236	-3.70421	-4.28028	-4.68428	-5.49606	-4.46595	-5.10202	-0.71381	-1.09367	-3.87854	-8.27013	1.46749	0.357111	NaN	1.38485	-1.09713	NaN	1.97243	1.53916	0.918364	NaN	NaN	-0.375075	-0.980966	NaN	-0.632116	NaN	0.0787945	-1.07447	1.87251	NaN	NaN	-3.80766	-4.80567	2.20092	-4.69668	-5.7941	NaN	-4.34853	-3.99254	-4.4584	-2.69078	1.18e-05
Prss2	P07146	4.6908	0.848934	4.24246	3.31276	2.60535	4.68593	1.02864	5.31688	5.23306	-1.27438	1.97494	-1.18877	1.41352	-2.46745	5.34596	2.42079	5.56576	4.23267	0.768736	5.31319	4.1532	3.76207	3.42319	5.90436	-0.181671	2.16304	0.968181	-0.116629	0.351505	4.67447	4.80665	6.40333	4.38137	4.12969	4.59284	4.55489	4.35323	4.40553	3.31276	2.96203	5.94427	5.93957	2.55515	3.99517	1.44e-08
Pxdn	Q3UQ28	-3.16094	-1.30916	-3.364	-3.71931	-5.61953	-4.36656	-5.3887	-4.29269	-6.00677	-1.02868	NaN	-1.09213	NaN	-0.244711	-5.8216	-4.17175	-4.18584	-3.55763	-3.88346	-3.30301	-4.05961	-2.80625	NaN	NaN	-0.974321	-2.43226	NaN	-1.23307	NaN	-3.80176	-4.11318	NaN	-5.91321	-5.57466	-3.95414	-5.70295	-5.42775	-5.58962	-4.05933	NaN	-4.80147	-5.67889	-5.20254	-3.50848	2.43e-05
Pzp	Q61838	-1.26037	3.75702	1.79478	0.809703	1.50758	1.18016	1.69765	0.922808	-1.91555	2.56132	-2.43491	2.85199	0.573167	1.60732	2.33498	1.78587	0.0586944	2.48012	0.026535	1.04204	3.20862	1.98192	-0.656807	2.22439	2.06421	2.38925	-1.82701	2.24102	0.339703	2.15006	1.48991	-1.03057	1.17143	-0.0456371	1.15967	0.787486	0.593919	1.32697	1.55444	-1.38256	1.81792	1.42292	1.68101	3.56072	2.26e-07
Reg1	P43137	2.40279	0.852274	3.90281	3.55823	4.4878	4.93128	2.41479	4.72669	4.66016	-4.0547	-0.440153	-2.13217	2.25153	-2.55971	4.53697	1.89164	4.16281	4.27642	-1.34385	3.95133	3.55956	2.83479	2.69448	4.58545	-3.09296	-0.323671	0.531749	-3.91854	0.633123	5.02073	3.95514	4.33859	4.54788	5.46662	4.12307	NaN	3.79955	3.03562	3.22102	1.03395	3.95868	4.12867	4.22657	5.5465	2.33e-08
Reg2	Q08731	2.97684	2.5974	3.03903	1.76149	4.34486	3.81891	2.84366	3.8977	3.61217	NaN	1.88219	NaN	4.07778	-3.50579	3.36737	2.92209	1.79131	5.82393	2.16105	2.90746	2.27658	1.3983	0.942038	2.8716	NaN	1.1396	2.0757	-1.30513	2.05699	3.14908	2.27117	4.20735	1.40118	2.23035	1.9939	1.1932	1.47318	1.08119	0.691164	1.41269	-1.61246	0.874691	-0.655187	3.26425	7.05e-08
Reg3b	P35230	1.41525	-0.0842285	-0.761252	-0.147367	1.22051	NaN	0.469434	1.73191	-0.0030241	NaN	-0.618095	-2.76776	2.24473	-2.54575	0.792522	0.494756	NaN	3.79913	0.74502	0.532141	0.1364	-0.669443	3.55443	0.0973434	NaN	-1.28069	1.78297	-4.41276	1.17765	1.37386	-2.05881	3.86427	NaN	NaN	-3.39595	-4.90178	-5.83724	-1.95231	-5.37683	-0.274321	NaN	-1.99842	NaN	-1.07426	7.01e-08
Reg3g	O09049	2.25041	-0.314776	0.0618315	-0.656364	0.322056	NaN	0.333371	2.3997	0.515988	NaN	0.0130062	-1.52213	0.027936	NaN	-0.882676	0.514798	0.420959	2.11344	0.760874	1.16414	0.058785	-1.45213	-0.226009	0.513697	-5.51942	-1.2905	2.02074	-6.85201	-6.16789	-0.576748	-4.01181	NaN	-6.17713	-5.64642	-4.09697	-4.89957	-6.17519	-5.17261	-4.28377	0.352821	NaN	-0.131923	NaN	-0.622592	5.73e-06
S100a10	P08207	-1.20157	1.30971	-0.8161	0.118438	-0.0951395	-4.38198	2.4814	-4.31715	-2.05839	2.08914	-2.27341	2.22007	1.31674	1.74643	0.146108	NaN	-1.86296	1.37364	NaN	-1.50578	NaN	1.18838	NaN	-0.0297966	1.74804	1.43319	NaN	2.09556	0.350424	-2.04666	-1.05664	NaN	-5.35081	-6.04239	-2.34414	-4.62021	-5.65941	-4.51307	0.920425	NaN	-0.65366	-1.94314	-4.07014	-3.09987	1.39e-07
S100a11	P50543	0.317952	2.90154	0.558541	-1.98314	1.64445	-0.37458	3.44883	0.163404	NaN	4.36334	0.128151	3.82553	3.21	3.461	-0.718163	2.32182	-0.346555	2.152	-3.33515	-0.294601	1.14136	1.75214	NaN	0.838829	3.44985	3.19907	NaN	3.34254	4.52854	-0.145123	0.117303	NaN	-0.325587	-0.514525	-1.12334	NaN	-0.25351	-0.561022	0.378948	NaN	0.820919	0.166017	-1.09553	-1.33225	1.36e-08
S100a16	Q9D708	-2.01939	-1.98346	-1.68945	NaN	-2.61342	NaN	-1.72411	-0.957078	-1.9539	-1.30239	-3.22479	-0.677855	-2.12217	-0.72969	-4.32313	-4.32398	-5.09548	-1.39741	-4.18142	-3.7279	-5.39376	-2.02451	-8.25746	-5.7443	-1.7989	-2.75674	NaN	-2.81086	-1.92234	-4.0763	-4.49483	NaN	-5.2692	-5.88569	-3.6749	-4.24288	-5.44297	-4.18715	-4.04142	NaN	-5.84996	-4.73902	-4.25702	-2.95716	1.93e-05
S100a4	A0A0G2JGD2;P07091	-2.89715	-2.26466	-5.50229	-3.33953	-5.10163	-4.52205	-1.55702	-4.15397	-5.50289	-4.45901	NaN	-1.78959	NaN	-2.54564	-4.2912	-3.39371	-4.6901	-5.50283	-5.25721	-3.6258	-4.95124	-6.45902	-7.92479	-5.93645	-2.66699	-3.33216	NaN	-2.16108	NaN	-4.30277	-4.42273	NaN	-6.10393	-5.31957	-3.58723	-4.88568	-5.93368	-4.70564	-4.24061	NaN	-5.41269	-4.44922	-3.54638	-3.34526	2.89e-05
S100a6	P14069	-1.63828	-1.45787	-0.327289	-1.19268	-1.15045	NaN	0.0552611	-1.27509	-0.93889	0.747217	3.51261	-0.367061	2.27272	0.496541	0.190394	0.101926	-2.40617	-0.81267	NaN	NaN	-0.398076	0.409297	0.377998	0.699883	0.337399	-0.618196	-0.0641146	-0.077282	2.89828	-4.68669	-4.10686	NaN	-2.09128	-5.59053	-1.51211	-1.3877	-5.2472	-4.69154	-4.3511	NaN	-1.43073	-4.38367	-1.33457	-4.09871	5.06e-07
S100a8	P27005	-3.04776	-1.89336	-0.919372	NaN	NaN	-4.1818	-0.612981	-3.89504	-5.51569	-1.6694	NaN	-1.3873	0.410131	-0.187573	-0.954893	-3.6586	-4.63057	0.931166	-4.69541	-2.72207	-2.49535	-1.58429	NaN	NaN	-0.237603	2.45551	NaN	-0.992363	1.61506	-4.04521	-4.15991	NaN	-6.34254	-5.58044	-4.13746	-2.94252	-6.7876	-4.44964	-5.29922	NaN	-5.23549	-1.79855	-3.38711	-1.46567	3.58e-06
S100a9	P31725	1.78377	1.93677	1.75117	-1.77398	-0.508121	-1.88409	2.923	-0.0687866	-0.756841	2.92454	2.6801	3.40398	3.68751	3.78023	1.41331	2.68443	-0.606947	3.86473	1.96969	-0.0774097	0.652396	1.92267	0.576065	-1.86049	3.92071	6.22516	3.7563	2.54837	5.78718	-0.0247097	-0.885451	-2.403	-0.505156	0.638027	-1.14885	0.928193	0.425159	-0.593313	-1.13828	NaN	NaN	0.463007	-0.570152	-0.136129	2.02e-08
Sbspon	Q3UPR9	-3.58498	-4.00499	-3.94871	-3.28374	-5.8953	-4.97291	-3.76105	-4.5889	-4.57432	-5.22003	-0.896421	-2.0145	-6.99009	-0.201931	-4.10334	-4.57876	-4.25841	-4.92892	-3.83057	-4.368	-3.96804	-3.91841	NaN	NaN	-5.36951	-2.84334	-6.01573	-6.1852	-6.02485	-4.67164	-4.55243	NaN	-6.31269	-5.34126	-3.38337	-5.39302	-5.98931	-3.94547	-5.1241	NaN	-5.24747	-4.04317	-3.8601	-3.57088	4.28e-05
Sdc4	O35988	0.382035	0.290449	NaN	3.24205	1.3279	0.482153	1.36556	2.33495	0.290496	-0.120073	NaN	0.961189	NaN	-0.213298	1.26275	NaN	0.598865	-3.00848	NaN	-0.345362	0.26025	0.587153	NaN	1.9286	0.224677	-0.475826	NaN	0.138658	-1.29996	2.44642	2.71881	NaN	2.00087	-0.294473	1.50519	-2.19874	NaN	0.484642	1.64559	NaN	0.859193	0.115807	0.0448532	NaN	3.53e-05
Serpina10	Q8R121	-3.24318	-2.26674	-6.30622	-3.2061	-5.47366	-4.70952	-4.47121	-4.13214	-5.61384	-2.57943	NaN	-2.7562	-2.60748	-3.85363	-3.37093	NaN	-4.67786	-3.68624	NaN	-3.23517	-3.23362	-3.68423	-7.12686	-5.2047	-3.57915	-3.6602	NaN	-3.06114	NaN	-3.69694	-3.53326	NaN	-5.49347	-5.37366	-3.59623	-5.40474	-7.13971	-4.53139	-4.72347	NaN	-5.14931	-4.56232	-4.46317	-2.61679	5.84e-05
Serpina1a	A0A0A0MQA3;P07758	0.94144	2.73672	0.641412	1.1035	2.07804	-0.00579739	0.513007	2.22297	0.444118	1.9966	0.804104	1.57216	0.17464	1.04373	1.7479	1.67387	1.34051	1.75534	2.35631	0.774547	2.65218	1.5752	0.860723	0.489913	2.62838	1.78624	0.916078	1.09705	0.387362	1.60199	0.714942	-0.798156	0.762177	-1.92872	-0.563523	-0.982554	-0.235482	0.862768	3.09112	-0.400537	1.89596	0.736503	-0.339186	2.86195	1.04e-07
Serpina1b	P22599	-1.3523	0.742779	-0.737868	NaN	0.432184	-0.433396	-0.206941	0.324846	-2.7884	0.616415	-3.00414	0.0326967	-2.5029	-0.915786	0.711127	-0.150548	NaN	-0.423717	1.62021	-0.356446	0.858935	0.122376	-2.68995	0.215977	0.0631399	-0.263594	-3.38269	-0.650743	-2.92175	0.254432	-0.818217	-2.2949	NaN	NaN	-1.1064	-0.535373	NaN	NaN	0.554911	-2.46053	-0.319619	-1.42975	-0.369324	2.38874	4.52e-06
Serpina1d	Q00897	-1.84392	0.0418797	-0.409008	-1.04491	-0.421877	-1.96285	-0.436038	-0.857711	NaN	0.830707	-0.224628	0.45914	NaN	-1.69339	NaN	0.393582	-1.37236	-0.00584412	NaN	0.376271	2.28132	1.1143	-2.04082	-0.132619	1.21237	0.302382	NaN	0.303229	-1.14621	0.573742	-0.654864	NaN	-5.17177	-4.83572	0.000909328	NaN	-2.53596	0.405746	2.12519	NaN	1.28007	NaN	-0.772204	0.869988	1.7e-06
Serpina1e	Q00898	2.16627	3.24934	-1.42319	2.22384	3.27983	1.6621	1.80855	3.47076	2.44312	-1.4851	0.227707	-0.707596	1.14414	2.15466	2.70031	0.177386	-1.14322	-4.81471	0.199371	2.10591	1.66209	2.83352	1.05663	2.36795	1.07841	-1.84332	1.90798	-0.114105	1.69262	1.03287	2.0668	NaN	1.01095	NaN	4.48008	0.851495	3.46664	0.243279	2.15159	1.73133	2.8422	0.774208	1.76321	4.05035	5e-06
Serpina3k	P07759	-1.99367	2.25117	0.359979	1.15766	1.70691	0.802286	-2.71021	1.80351	NaN	1.02446	NaN	0.520535	-0.835856	-0.0255899	2.18255	NaN	0.125368	1.04544	2.0493	0.109249	2.14294	1.12665	0.88172	0.00317287	1.54633	-0.236719	-0.210952	0.471392	-0.562923	NaN	1.19998	-2.64218	0.906154	-2.05668	-0.0977044	-1.60018	0.746378	0.720787	2.23239	NaN	-5.54944	-4.66081	-1.40089	-3.3322	1.19e-07
Serpina3k	A0A0R4J0I1	-0.819268	-4.11783	-0.488235	-3.61132	-6.48662	-4.96515	-3.73927	-4.88654	-4.91974	0.737201	-0.055582	-0.946775	-1.30721	NaN	-4.60299	0.832978	-3.90171	-5.51754	-0.0133591	-0.827555	1.08557	0.168272	NaN	NaN	1.34329	-0.399633	NaN	-0.472676	-1.11359	0.133201	-4.00128	NaN	-5.98395	-5.50075	-3.76254	-5.19939	-6.58298	0.160202	1.76704	NaN	-0.191907	-4.93248	-4.18003	-4.01421	2.75e-06
Serpina3m	Q03734	-3.64567	-1.1734	-7.58993	-3.64275	-5.50188	-4.37074	-2.27244	-5.25386	-5.32325	-0.673067	-3.46694	-1.73235	-1.59009	-2.02577	NaN	-2.85657	NaN	-1.92586	-3.24287	-3.7287	-5.02943	2.55092	-7.17405	-5.50265	-1.28555	-1.39251	-1.13714	-1.01125	-1.39753	-4.58413	-4.41248	NaN	-4.34755	-5.58867	-3.68534	-5.69376	-6.26612	-4.13889	-4.90715	NaN	-5.00069	-4.69447	-2.6095	-0.880544	2.02e-05
Serpina3n	Q91WP6	-3.45595	-0.250697	-5.20157	-3.3828	-1.83725	-4.61664	-0.895518	-1.84666	-5.54605	-0.149154	0.669954	-0.594705	0.846108	-0.312715	-4.09413	0.345737	-5.47678	-5.33219	-3.1781	-2.10856	-0.916071	-6.34213	-7.58967	-4.64816	0.10626	-0.171859	1.78342	-0.891187	-0.00928116	-4.38292	-3.66705	NaN	-5.3379	-5.57134	-4.2959	-4.2197	-4.4372	-4.48985	-1.97786	NaN	-4.83862	-4.2802	-3.54508	-3.53869	4.26e-06
Serpina3n	G3X8T9	-1.32011	1.25042	0.173742	-0.590425	0.164238	-1.00212	-0.256847	-0.173952	-0.42731	1.94484	1.14105	1.3762	2.83155	0.81043	-0.000775337	-0.31495	1.40499	-0.302704	NaN	-0.737194	1.29941	0.125175	-1.10959	-0.918596	2.12513	0.50691	4.25608	1.699	2.07915	-0.668195	-1.42895	-3.22466	-0.785492	-2.05979	-0.731832	-1.441	-0.296823	0.400737	0.723227	NaN	1.07828	0.31485	-1.7445	-0.0283871	8.69e-08
Serpina6	Q06770	-3.40253	0.331806	-5.49458	-3.51708	-5.17627	-4.42112	-3.77569	-4.14339	-4.98038	-6.05984	-0.982459	-3.05656	-7.66679	-2.01179	-0.0913658	-4.01539	-4.82546	-1.97498	-5.10497	-3.79795	-4.99816	-2.47409	-8.01431	-2.5637	-6.69544	-2.70102	-7.85412	-4.83979	-6.97844	-4.70614	-3.752	NaN	-5.3151	-5.11964	-3.69456	-4.15546	-5.97014	-4.96685	-5.11262	NaN	-1.29987	-4.97068	-4.27628	-2.94205	4.09e-05
Serpinb1a	Q9D154	3.55442	1.82609	3.23233	3.49588	3.82969	5.24876	2.13962	4.09806	5.15227	0.510713	3.29397	0.304676	0.237916	0.862041	4.6163	1.23343	4.42394	1.89431	4.04284	3.79108	3.61482	3.62557	2.93036	4.56349	1.39777	1.99648	2.15442	-0.751126	0.139328	3.66403	3.85296	1.76331	3.46578	2.74922	3.80491	3.53626	3.61456	3.85813	3.71975	2.699	4.11208	3.84399	4.41155	4.81262	1.65e-08
Serpinb2	P12388	-3.14957	-0.442038	-6.59144	-3.61037	-5.38192	-4.56884	-2.75953	-4.38655	-5.71186	-0.637619	NaN	-0.941922	0.0250082	-2.50443	-4.71246	-4.20915	-5.25023	-4.31832	-5.27106	-3.59646	-4.99723	-4.28361	-8.15094	-4.52379	0	-2.53151	NaN	-1.80519	NaN	-4.12556	-4.37561	NaN	-4.99594	-4.41867	-3.39545	-4.34369	-5.75227	-4.48777	-5.30089	NaN	-5.32138	-3.70018	-4.23427	-3.1398	3.96e-05
Serpinb5	P70124	-3.3063	-2.87934	-7.88646	-3.62023	-6.20942	-4.52894	-2.77415	-4.84937	-5.31931	-1.10558	NaN	-1.07423	-3.1393	-1.33874	-5.37278	-4.41292	-5.33663	-4.37553	-4.25566	-4.0041	-5.30037	-4.83039	-7.3261	-4.70253	-2.41795	-2.63561	NaN	-2.89758	NaN	-4.09648	-4.18873	NaN	-4.95527	-4.99535	-3.73281	-4.41355	-6.43874	-3.80209	-6.52419	NaN	-4.54348	-4.08563	-3.91581	-3.5727	2.37e-05
Serpinb6a;Serpinb6	F8WIV2;Q60854	-2.52237	0.687121	-0.136765	-0.465676	-0.966938	0.205241	-0.276632	-0.0990686	-2.2056	0.905483	-1.30205	0.216244	-1.8844	0.950509	1.02857	-2.80105	-0.209849	-1.77357	-4.02628	0.508157	-0.152145	0.580597	-2.68118	0.0435905	1.11113	0.445618	-2.41712	0.962939	-1.64763	-0.304661	-0.221768	-0.889962	-0.735104	-1.34386	-0.250255	-1.41099	-0.136483	-0.240899	0.293396	-3.44585	0.798083	0.24526	-1.04856	-0.524828	1.01e-06
Serpinb6b	O08804	-3.05469	-1.47317	-6.10562	-3.95524	-5.51293	-4.22451	-2.21906	-4.53794	-4.87543	-1.48503	NaN	-2.77946	NaN	-1.33852	-3.37069	-4.4953	-4.05042	-3.35995	-4.2805	-3.74644	-4.60729	-3.18433	-8.17937	-4.67825	-0.95748	-1.97974	NaN	-2.54078	-2.65227	-5.04584	-4.2608	NaN	-5.54781	-5.47903	-3.38361	-4.84079	-6.04696	-4.18669	-4.75524	NaN	-6.07087	-4.37827	-4.34583	-3.01175	3.64e-05
Serpinb9	O08797	NaN	0.584643	-1.10007	-1.88005	NaN	-2.12251	-0.0651736	-1.65999	NaN	-0.202231	NaN	-0.826492	NaN	-0.0806465	-0.0205345	-1.13262	-1.75288	-2.04123	NaN	-1.33807	-1.22095	-0.788917	NaN	-0.291	-0.197631	0.295062	NaN	-1.2953	-2.30589	-1.7054	-1.41757	-2.4145	NaN	NaN	-1.82087	NaN	-1.72585	-1.28638	-1.37668	NaN	-1.84084	-1.62304	NaN	-3.04004	1.75e-06
Serpinc1	P32261	-1.37275	-0.0466919	-1.15012	-1.77299	-1.09178	-2.37382	0.114255	-1.55811	-1.67776	-1.12417	0.690332	-0.882738	1.76725	-0.783616	-0.34689	-0.902051	-2.19964	-0.298777	0.830137	-1.26649	-0.583491	-0.796304	-1.37991	-0.485006	-0.766873	-0.661268	-0.0874643	-0.284595	-0.128401	-1.15098	-1.47028	NaN	-2.43766	NaN	-1.75596	-2.22279	-1.93658	-1.97869	-0.687444	-2.97599	-1.08999	-1.26471	-0.916461	-0.665342	3.54e-06
Serpind1	P49182	-3.40096	-0.721137	-6.19159	-3.64969	-5.81186	-4.92358	-2.64953	-4.72735	-5.47331	-1.63849	NaN	-1.2312	-1.01475	-1.94687	-4.24929	-4.17929	-5.68339	-6.00138	-5.78155	-3.3063	-5.01866	-6.29136	-3.06001	-5.03366	-2.86442	-1.41118	-3.34831	-3.20816	-2.29883	-4.81556	-4.10066	NaN	-5.56419	-5.85871	-4.13198	-4.75677	-5.03063	-4.67538	-5.7781	NaN	-5.26189	-4.75178	-3.62234	-3.16886	2.77e-05
Serpine1	G5E899;P22777	-3.24012	-3.20702	-5.98817	-3.43176	-5.61069	-5.19075	-4.23503	-3.64199	-5.24928	-1.86463	-6.26084	-1.67867	0.781009	-1.86848	-5.11851	-3.94914	-4.3849	-3.91972	-5.79139	-3.59862	-4.54742	-5.31729	-7.28543	-4.48262	0.373266	NaN	-5.96415	0.202756	-0.446314	-3.95678	-4.15215	NaN	-5.36429	-4.96193	-3.77186	-5.15349	-6.59381	-4.17715	-4.30347	NaN	-4.43041	-4.42886	-3.85251	-3.90419	1.81e-05
Serpine2	Q07235	-3.89964	-1.33902	-2.31504	NaN	-4.39048	-3.83078	-1.73816	NaN	-4.49447	-1.32212	NaN	-0.0236149	-2.18762	-1.78206	-4.58256	-3.98957	-5.80603	-0.24012	-1.85051	-2.38161	-3.85453	-2.94753	NaN	NaN	-2.88823	-1.92564	-4.17346	-1.70929	-2.54166	-4.29517	-3.79313	NaN	-3.34243	-5.15966	-3.18961	-3.24617	-5.88249	-4.70306	-5.0142	NaN	-4.81149	-4.69417	-4.07601	-3.00887	3.69e-06
Serpinf2	Q61247	-3.58175	0.229558	-2.38994	-3.82448	-6.22787	-4.36512	-2.62204	-4.88567	-5.01582	0.205734	NaN	-0.604208	1.81546	-0.779539	-2.2708	-4.42727	-4.70074	-2.11066	-4.59601	NaN	-1.54815	-1.69756	NaN	-2.40952	-0.243931	-0.51258	-1.1882	0.343358	-0.896196	-4.58705	-4.2554	NaN	-5.49779	-5.58532	-3.38135	-4.67203	-4.10151	-4.46796	-1.79755	NaN	-2.39827	-3.71004	-4.30829	-3.49792	2.35e-06
Serping1	P97290	-2.00296	0.0206566	-2.47394	NaN	-1.75575	-1.98063	-1.78182	-1.07812	-1.28025	-1.0001	NaN	-0.942532	0.722775	-1.75682	-0.147759	-0.688804	NaN	-1.53291	NaN	-0.405159	-1.49711	-1.83505	NaN	-2.26671	-1.54045	-1.27411	NaN	-2.19844	-1.72816	-1.02328	-3.9832	NaN	-4.62192	-5.23882	-3.65736	-5.18778	-4.67454	-4.70101	-1.78008	NaN	-2.40404	-4.63888	-3.99053	-3.89381	2.58e-05
Serpinh1	P19324	-2.24932	4.01561	0.172741	-1.59282	-1.10351	-1.12018	0.26679	-0.119699	0.0165796	3.44448	NaN	3.19764	-2.45	1.85055	1.00893	NaN	-0.00532579	-0.196818	NaN	-0.395523	-0.675175	1.9173	NaN	-0.783483	3.5933	1.10509	NaN	0.0249386	-1.22172	-0.721052	-0.952134	NaN	-1.24349	NaN	-1.62003	NaN	-1.09549	NaN	-0.559696	NaN	-0.753609	-3.70208	-3.1846	-1.16649	5.97e-08
Serpini2	Q9JK88	-0.456674	-1.44844	2.05173	2.25814	1.61206	4.00972	-0.815816	3.2417	3.09309	NaN	-1.11285	NaN	-2.2489	-3.31246	3.16508	0.137494	2.62432	-0.942598	NaN	2.15286	2.15703	2.90543	-0.329117	4.104	-1.95019	-3.35697	-5.9942	-6.94627	-6.21083	2.41769	3.08597	-0.255857	2.87721	2.50966	2.92879	2.15835	2.23876	1.94989	2.26081	-1.2494	2.79206	1.95508	3.20089	2.5249	3.99e-08
Sfrp1	Q8C4U3	-3.34007	-0.969726	-6.41488	-3.6914	-5.24978	-4.66104	-2.81927	-5.01727	-5.25592	-1.67693	NaN	-0.827271	NaN	-0.710737	-4.79262	-4.10705	-4.40995	-2.56069	-3.47464	-3.16811	-5.07971	-4.69892	-7.51116	-4.89755	-0.574564	-0.933438	NaN	-4.8177	-4.26859	-4.57952	-3.90878	NaN	-5.70047	-5.64808	-3.10947	-5.34625	-6.03075	-5.31627	-4.74333	NaN	-4.08072	-3.99295	-3.93257	-3.77892	3.56e-05
Slit3	Q9WVB4	-3.28281	-1.58815	-1.79151	-3.70359	-4.38079	-5.47057	-2.72689	-4.51543	-5.87348	-1.58101	NaN	-1.46012	NaN	-2.28322	-3.75385	-4.86423	-5.50762	-2.20238	-5.62569	-3.91695	-5.10908	-5.40143	-6.79176	-4.82362	-1.37189	-2.16886	NaN	-3.2486	-3.31475	-3.95448	-3.72874	NaN	-4.4202	-5.58646	-3.04307	-4.11833	-4.96868	-4.67419	-5.40029	NaN	-4.74806	-4.48817	-4.39119	-2.89823	3.56e-05
Sparc	A0A1L1SSH9;P07214;Q5NCU4	-3.5026	-1.70924	-4.97466	-3.4667	-5.42897	-4.28504	-2.82313	-4.51482	-5.48722	-1.21117	NaN	-0.772205	NaN	-1.66305	-2.17217	-4.41426	-5.33081	-5.48605	-5.51316	-4.28642	-4.78831	-1.23289	-6.09238	-4.56782	-1.01616	-2.34354	NaN	-2.38678	NaN	-4.43014	-3.95701	NaN	-6.19443	-5.61512	-4.11015	-5.13343	-6.05812	-3.6651	-4.54317	NaN	-5.85539	-4.41023	-3.51125	-2.91242	4.69e-05
Spon1	Q8VCC9	-3.21293	0.359719	-0.9379	NaN	-2.86292	-4.64456	-4.23107	-3.99688	-3.2183	-0.960402	NaN	-0.394156	NaN	1.2556	-4.52416	-3.57712	-4.95282	-4.47486	-5.05949	-3.87913	-5.15518	-2.0072	-7.56018	-4.51967	-0.224018	NaN	NaN	-2.33015	-1.17681	-4.3153	-4.28022	NaN	-5.58795	-5.35698	-3.62775	-5.22603	-4.07232	-4.14748	-5.0791	NaN	-5.8736	-4.26381	-4.38688	-3.56173	2.71e-05
Spp1	F8WIP8;P10923	-3.18727	-1.74776	-5.39562	-3.48901	-3.98692	-4.5558	-4.4236	-3.80571	-4.94525	-0.913831	NaN	-1.82546	NaN	0.437959	-4.09629	-4.32885	-5.13408	-4.63311	-4.74842	-3.47561	-4.9684	-3.20639	-7.49061	-4.48672	0.400899	-0.612803	NaN	0.122661	NaN	-5.11979	-4.49564	NaN	-4.68777	-4.40771	-3.75636	-4.41461	-6.19053	-4.55948	-4.0813	NaN	-5.01021	-4.57661	-4.13294	-3.06562	2.31e-06
Srpx	A2BE45;Q9R0M3;Q9R0M3-2	NaN	-1.48238	-1.75889	NaN	-2.5312	-4.62783	-1.67928	-4.68828	-5.92849	-1.17893	NaN	-2.19331	NaN	-1.55146	-4.75574	-2.81231	-4.88444	-1.23574	-4.20985	-3.81979	-0.843645	-5.08315	-8.04497	-4.37043	-0.773387	-0.194386	NaN	-2.14314	-3.67566	-1.17458	-3.72086	NaN	-5.10677	-4.97873	-3.53952	-4.893	-5.78794	-0.961341	-4.73375	NaN	-6.03097	-5.15777	-5.106	-3.5192	2.64e-05
Srpx2	Q8R054	-2.79964	0.179444	0.113808	-3.26591	-5.60025	-4.88142	0.86655	-4.50403	-5.6633	-0.0896072	-4.34928	0.798461	-1.6555	1.50342	-3.88029	-4.65098	-3.69867	-0.812576	-3.7552	-1.65687	-4.33563	-5.55825	-9.2331	-3.94778	0.193972	0.731116	NaN	-1.01907	-2.74483	-4.70574	-3.87112	NaN	-6.77151	-6.28424	-3.19188	-4.94838	-6.39374	-3.9402	-4.12199	NaN	-4.71067	-4.59872	-3.67549	-3.73079	1.9e-07
Svep1	A2AVA0	-1.85659	-0.729011	-1.75308	NaN	-1.70031	-5.01859	-1.29354	-1.74266	-5.77786	-1.96795	NaN	-1.83543	NaN	-0.926294	-4.70993	-1.30943	-4.9277	-2.10815	-3.78658	0.239337	0.0351758	NaN	NaN	-2.5799	-1.48567	0.459788	NaN	NaN	-1.52215	-2.13364	-3.70632	NaN	-2.15262	-5.6386	-3.73807	-5.03801	-0.377896	-4.48817	-5.5773	NaN	-5.00406	-4.6261	-4.76976	-3.17351	2.4e-05
Tgfb1	P04202	-3.12859	-1.49435	-5.83523	-3.54402	-6.05548	-4.69978	-2.5746	-4.09158	-5.79093	-0.895504	-3.81784	-0.962427	-3.64106	-0.921187	-4.28288	-5.01466	-4.39125	-4.67141	-4.01693	-3.88708	-4.16302	-4.70487	-8.30019	-4.94849	-0.218855	-1.87031	NaN	0.385075	-1.36452	-4.81262	-4.07965	NaN	-5.5744	-5.59053	-4.21555	-5.11979	-6.8437	-4.75191	-4.53066	NaN	-5.34133	-4.95345	-3.19835	-3.13315	1.39e-05
Tgfb3	P17125;Q91YU7	-3.33886	-2.38292	-5.94322	-3.59338	-5.49213	-4.73632	-4.50826	-4.3562	-6.04146	-2.5452	-0.800756	-4.58201	-6.33548	-2.49429	-1.87629	-3.05	-2.74398	-5.40957	-4.86797	-1.54269	-5.29912	-2.2926	-5.97293	-4.08423	-2.57462	-3.58186	NaN	-0.804285	NaN	-2.50408	-3.18521	NaN	-5.88073	-5.02399	-2.36019	-4.11932	-1.57443	-2.28166	-3.09069	NaN	-4.6593	-4.69971	-2.99894	-3.35192	1.19e-06
Tgfbi	P82198	-0.233222	2.92598	1.90132	NaN	0.716145	-4.78322	2.95973	0.864857	-5.11462	2.56046	0.776932	3.35966	2.4079	4.72786	-5.22462	1.53418	-5.11042	1.94949	-4.45134	0.575876	0.223476	1.60422	-0.403465	NaN	4.36365	2.92369	-0.470553	2.07533	2.77117	-0.0265913	NaN	1.12845	-0.277402	NaN	-3.84668	-4.50875	-0.00964832	-5.03537	1.46076	NaN	0.123872	-0.597234	-4.27098	-3.25125	3.05e-08
Tgm2	P21981	1.62019	3.87962	3.15423	1.82936	1.93123	0.526342	3.25119	2.18209	0.862144	4.20829	0.938877	3.73718	1.24378	4.33019	0.301555	2.22196	2.76638	3.8701	-0.423481	3.2041	2.94498	3.00613	0.813524	1.71137	5.18211	4.30366	-1.18571	4.28647	2.90346	2.54167	2.59843	-1.20952	2.39282	1.50001	2.18985	1.04893	3.05691	2.10882	0.136395	-3.33027	3.297	2.53233	1.91015	2.99667	1.36e-08
Thbs1	Q80YQ1	-1.33813	2.21609	0.798818	NaN	-1.29091	-4.44317	0.776805	-1.41015	-5.50861	0.904779	-2.90961	3.8481	0.977029	3.11117	-3.8524	-0.948016	-5.29159	-0.651514	-3.62351	-2.04677	-5.06616	-2.02847	-8.4979	-4.81689	2.99574	0.113567	0.0919256	1.05784	2.2527	-0.766003	-3.82479	NaN	-5.85709	-5.30223	-3.56696	0.190152	-5.92367	-4.37593	-1.08967	NaN	-4.80017	-4.76003	-0.954833	-4.00995	3.22e-08
Thbs2	Q03350	-3.49157	-0.00560856	-7.40703	-3.70813	-4.77269	-4.35623	-4.70011	-4.16188	-5.09445	-0.776157	NaN	0.533277	0.126359	0.441835	-4.01098	-4.44027	-5.26782	-4.6559	-3.64355	-3.06846	-5.45448	-4.03792	-7.1072	-4.94734	0.71772	-2.94559	NaN	NaN	-0.259878	-5.15709	-3.42996	NaN	-5.46621	-5.95664	-3.82096	-4.12292	-6.48594	-3.57249	-4.83824	NaN	-5.9211	-3.52699	-3.95154	-3.32199	1.9e-05
Thbs4	Q9Z1T2	-3.49552	-0.982217	-6.93434	-3.74392	-6.18181	-4.87121	-4.99029	-4.35365	-5.58505	-2.72237	-0.841632	-3.60231	-7.61432	-4.77461	-4.62621	-2.85461	-4.99968	-4.53555	-4.30708	-3.39345	-4.29461	-5.79576	-6.81756	-4.59964	-3.15112	-4.67059	-5.0431	-2.97259	-5.99947	-4.32793	-4.14679	NaN	-4.37486	-7.29825	-3.07981	-4.87051	-5.16754	-4.28942	-5.32167	NaN	-5.19957	-4.27626	-3.67015	-3.073	8.7e-05
Thsd4	Q3UTY6	-3.67026	-2.14917	-6.55814	-3.43175	-6.20787	-4.71863	-0.75885	-4.26686	-5.41605	0.112014	-2.75229	-1.17679	-0.969142	-0.694827	-4.4628	-4.02266	-4.49925	-1.59896	-5.41594	-3.85962	-4.66204	-5.56464	-7.33599	-5.24139	-1.69892	-2.31242	-1.99617	2.72471	-0.447702	-2.39563	-4.55603	NaN	-6.38638	-6.03749	-3.77113	-4.86108	-4.62892	-4.70202	-5.36897	NaN	-5.45892	-4.35208	-3.20624	-3.04254	6.59e-06
Timp2	P25785;Q6PI17	-2.95129	-4.52872	-6.5555	-3.61947	-2.81662	-4.66827	-1.81499	-4.94906	-2.29123	-3.0822	NaN	-1.2163	-3.28992	-2.56081	-5.05881	-4.7071	-4.93077	-2.93895	-4.6474	-3.3178	-4.9169	-5.43056	-7.8133	-5.10359	-0.655216	-3.63999	NaN	-2.98185	-0.791851	-4.63543	-3.08987	NaN	-5.33063	-5.95842	-3.58182	-5.32165	-5.38266	-4.75673	-5.75708	NaN	-5.95706	-4.50871	-4.38136	-3.44795	4.17e-05
Timp3	P39876	NaN	-0.112718	-0.55671	NaN	-1.655	-4.70479	-0.139705	-4.70192	-5.37934	-1.47379	-0.406425	-0.550135	-0.116235	0.532701	NaN	-3.18796	-3.74936	-0.615829	NaN	-1.81204	-2.69768	-3.65345	NaN	NaN	-0.783281	-0.387293	-2.14809	-0.168393	-0.405287	-1.8229	-2.92975	NaN	-4.35213	-5.88765	-3.75448	-4.45721	-5.18419	-1.74947	-4.02763	NaN	-5.47801	-4.11502	-2.46563	-3.78181	3.79e-05
Tinag	Q9WUR0	-3.06605	-2.01307	-4.4733	-3.77857	-5.36342	-4.75157	-4.14489	-4.66259	-5.74743	-2.82193	-0.875157	-1.84497	-5.60376	-5.34237	-4.61179	-3.31271	-3.97978	-4.73052	-5.70693	-3.00884	-5.56167	-5.27688	-5.85797	-4.59021	-2.2578	-1.56994	NaN	-1.54303	NaN	-4.58694	-3.96625	NaN	-5.72529	-4.72848	-3.60466	-4.9404	-5.72145	-4.06685	-6.67082	NaN	-5.07907	-4.83087	-3.77989	-3.10367	8.67e-05
Tinagl1	H3BJ97;Q99JR5	1.53603	1.93141	1.70174	1.12362	1.5727	0.567369	1.66423	1.7999	0.623687	1.39183	0.498983	2.64666	0.636878	2.01699	0.0174856	0.257741	2.05513	1.85214	-1.35212	1.67415	2.1015	1.59591	1.04749	0.494039	2.82628	1.50638	0.90521	3.74032	0.86142	2.49211	2.00315	-0.695874	2.69774	1.51568	1.73266	1.75729	2.13887	1.9524	1.0941	-0.807356	2.71368	2.97717	2.85981	3.33913	1.39e-07
Tnc	Q80YX1	0.352664	3.13207	1.09034	NaN	-0.2184	-4.65451	1.45746	-4.52926	-5.95171	2.76871	-1.04932	4.50999	3.27094	3.5175	-4.72076	-0.499457	-4.11469	0.339252	-4.47127	-0.814962	NaN	-1.124	-4.40483	-5.41682	3.18815	0.43854	-1.25726	1.80474	2.34311	-2.47631	-4.31082	NaN	-5.64007	-4.73932	-3.1164	-1.95452	-6.90992	-4.14961	-4.85535	NaN	-5.45567	-2.4719	-3.66632	-3.79821	1.27e-08
Tnc (isoform)	Q80YX1-2	0.560683	0.937488	1.1458	NaN	NaN	-4.56954	1.43052	-4.91467	-5.08642	-0.161448	NaN	1.94142	2.82889	2.31272	-4.97826	-4.36459	-4.54876	-1.15784	-4.79345	-0.00315952	-5.43427	-1.13901	-7.24073	-5.05699	1.91086	-0.972192	NaN	1.24589	0.437899	-4.38396	-4.23993	NaN	-5.65568	-4.26316	-3.81443	-4.4503	-5.29008	-4.35192	-4.76359	NaN	-4.17406	-5.11925	-3.75284	-3.15965	1.81e-08
Tnxb	O35452	NaN	1.9483	-0.679385	-0.351317	-0.536084	-4.72044	-0.500409	-0.166212	-4.90096	-2.38143	NaN	-1.40754	NaN	-0.0232239	-4.46411	-3.75999	-0.236333	-1.06678	-2.69088	0	-0.428792	-0.0865078	NaN	NaN	-3.52847	0.550272	NaN	-3.91474	NaN	-0.357488	-0.88192	NaN	0.66913	-0.200995	-0.342267	NaN	-1.08112	-1.57599	-0.180114	NaN	-0.527586	-2.16177	-4.31843	-3.43437	1.76e-05
Try10	Q792Z1	1.66605	0.0429115	3.09636	2.70078	3.06912	3.07072	3.5653	3.94195	2.24022	-5.91905	-1.15881	-4.61986	-7.2079	-5.31832	3.97811	4.53644	2.89256	2.86203	NaN	3.1506	3.18208	2.69032	2.79449	3.91831	-6.17239	1.32949	-4.79363	-6.11438	3.60042	3.87039	3.87446	3.90249	3.55791	3.49306	3.29009	3.09823	3.36987	2.81254	3.60935	2.5787	2.43431	2.42157	3.21052	2.66826	8.31e-08
Try4	Q9R0T7	4.00022	0.4194	4.10009	4.42714	3.0948	5.86239	0.79075	5.60023	5.61912	-5.97992	0.516859	-4.44094	0.605865	-5.14048	6.40184	2.13865	6.55614	4.13502	0.493103	4.36855	4.18639	4.31635	5.01728	6.18278	-0.106422	0.33905	0.579738	-1.44198	0.162523	6.06069	5.8808	7.61089	5.42912	5.13555	6.13147	4.66873	4.38454	4.11484	3.84394	0.119795	5.75457	5.20637	3.33267	4.93289	1.14e-08
Vcan	E9PYH0;G3XA35	0.539819	1.18645	-0.376851	-1.08101	-0.181314	-1.57209	1.23686	-0.675516	-0.708135	1.55752	-0.672857	0.240211	-0.385818	0.998955	NaN	-0.588534	-0.592075	0.00772858	NaN	-0.259538	-1.34221	0.000570297	-0.755114	-0.448003	1.51005	0.409527	-1.17042	1.62171	-0.0206127	-0.623761	-0.908599	NaN	-0.968368	NaN	-1.07706	-1.53884	-0.891435	-1.15039	NaN	NaN	-1.40499	-2.30295	-0.282387	-1.79921	6.98e-07
Vtn	P29788	-0.792142	2.13504	1.35063	0.922036	0.985395	2.38837	0.737421	1.33413	1.91766	2.215	-1.34097	2.85032	7.38753	2.09468	1.01725	0.492284	-0.109402	NaN	NaN	1.29509	1.23399	0.241256	NaN	1.03	3.35505	0.988619	0.400912	5.25388	-0.0906048	-0.206492	-0.486944	NaN	0.681036	0.34791	0.941936	NaN	0.461689	0.157326	0.188798	NaN	0.824672	0.228022	-0.207056	NaN	1.62e-08
Vwa1	Q8R2Z5	-0.505008	-1.01877	-2.22361	-1.66992	0.319757	-1.98508	-0.937445	-1.23885	0.0886946	-1.61189	NaN	-0.0955391	NaN	-1.51442	NaN	-0.382657	-2.6404	-1.96789	NaN	-1.5488	-1.72979	-2.36469	NaN	-1.43767	-1.50919	-1.06363	NaN	-2.16494	NaN	-0.908438	-1.45878	NaN	-1.64691	NaN	-2.51374	NaN	-1.65754	-1.80005	-1.12844	NaN	-1.92847	-2.1523	-1.10412	-0.605811	1.84e-05
Vwa5a	Q99KC8	NaN	1.07295	-0.0592337	-1.23609	-0.764795	-0.104027	0.571225	0.110633	-1.06513	0.260029	NaN	1.02663	-2.18676	0.406244	1.4682	-1.40549	0.221343	-0.198519	NaN	-0.039134	-0.0330253	1.15664	NaN	0.582645	1.02994	1.20571	NaN	0.0746956	-2.62241	-0.302935	-0.00475454	NaN	-0.895378	NaN	-0.505749	NaN	-0.506907	-0.747296	0.621631	NaN	0.545185	0	-0.658357	-1.51133	1.26e-05
Vwf	E9QPU1;Q8CIZ8	NaN	-1.46256	-1.13105	NaN	-1.06938	NaN	0.344002	-1.57998	-3.74055	-0.541261	-2.59822	0.0569849	-2.34542	-1.10013	-1.39719	-4.1264	-4.76394	-1.68485	-4.29853	-1.9696	-2.24919	-0.681657	NaN	NaN	-0.963731	-0.238522	-1.99986	-0.608082	-1.56144	-4.61055	-0.720665	NaN	-1.66698	-5.07718	NaN	NaN	-2.23472	-2.56926	-1.62663	NaN	-3.29883	-4.55067	-2.07811	-2.683	1.79e-05

## Sheet: Matrisome categories
Protein	Division	Category
A2m	Matrisome-associated	ECM Regulators
Abi3bp	Core matrisome	ECM Glycoproteins
Acan	Core matrisome	Proteoglycans
Adam10	Matrisome-associated	ECM Regulators
Adam17	Matrisome-associated	ECM Regulators
Adamtsl1	Matrisome-associated	ECM Regulators
Adipoq	Core matrisome	ECM Glycoproteins
Aebp1	Core matrisome	ECM Glycoproteins
Agrn	Core matrisome	ECM Glycoproteins
Agt	Matrisome-associated	ECM Regulators
Ambp	Matrisome-associated	ECM Regulators
Angptl2	Matrisome-associated	Secreted Factors
Anxa1	Matrisome-associated	ECM-affiliated Proteins
Anxa10	Matrisome-associated	ECM-affiliated Proteins
Anxa11	Matrisome-associated	ECM-affiliated Proteins
Anxa13	Matrisome-associated	ECM-affiliated Proteins
Anxa2	Matrisome-associated	ECM-affiliated Proteins
Anxa3	Matrisome-associated	ECM-affiliated Proteins
Anxa4	Matrisome-associated	ECM-affiliated Proteins
Anxa5	Matrisome-associated	ECM-affiliated Proteins
Anxa6	Matrisome-associated	ECM-affiliated Proteins
Anxa6	Matrisome-associated	ECM-affiliated Proteins
Anxa7	Matrisome-associated	ECM-affiliated Proteins
Anxa8	Matrisome-associated	ECM-affiliated Proteins
Aspn	Core matrisome	Proteoglycans
Bgn	Core matrisome	Proteoglycans
Bmp1	Matrisome-associated	ECM Regulators
Bmper	Core matrisome	ECM Glycoproteins
C1qa	Matrisome-associated	ECM-affiliated Proteins
C1qb	Matrisome-associated	ECM-affiliated Proteins
C1qc	Matrisome-associated	ECM-affiliated Proteins
C1qtnf1	Matrisome-associated	ECM-affiliated Proteins
C1qtnf5	Matrisome-associated	ECM-affiliated Proteins
Cd209b	Matrisome-associated	ECM-affiliated Proteins
Cela1	Matrisome-associated	ECM Regulators
Cela2a	Matrisome-associated	ECM Regulators
Cela3b	Matrisome-associated	ECM Regulators
Clec10a	Matrisome-associated	ECM-affiliated Proteins
Clec2d	Matrisome-associated	ECM-affiliated Proteins
Clec4n	Matrisome-associated	ECM-affiliated Proteins
Col10a1	Core matrisome	Collagens
Col12a1	Core matrisome	Collagens
Col14a1	Core matrisome	Collagens
Col14a1	Core matrisome	Collagens
Col15a1	Core matrisome	Collagens
Col18a1	Core matrisome	Collagens
Col1a1	Core matrisome	Collagens
Col1a2	Core matrisome	Collagens
Col28a1	Core matrisome	Collagens
Col3a1	Core matrisome	Collagens
Col4a1	Core matrisome	Collagens
Col4a2	Core matrisome	Collagens
Col4a5	Core matrisome	Collagens
Col4a6	Core matrisome	Collagens
Col5a1	Core matrisome	Collagens
Col5a2	Core matrisome	Collagens
Col5a3	Core matrisome	Collagens
Col6a1	Core matrisome	Collagens
Col6a2	Core matrisome	Collagens
Col6a3	Core matrisome	Collagens
Col6a3 (isoform)	Core matrisome	Collagens
Col6a4	Core matrisome	Collagens
Col6a5	Core matrisome	Collagens
Col6a6	Core matrisome	Collagens
Col7a1	Core matrisome	Collagens
Col8a1	Core matrisome	Collagens
Col8a2	Core matrisome	Collagens
Colec12	Matrisome-associated	ECM-affiliated Proteins
Cpn2	Matrisome-associated	ECM Regulators
Creld1	Core matrisome	ECM Glycoproteins
Creld2	Core matrisome	ECM Glycoproteins
Cspg4	Matrisome-associated	ECM-affiliated Proteins
Cst3	Matrisome-associated	ECM Regulators
Cstb	Matrisome-associated	ECM Regulators
Ctgf	Core matrisome	ECM Glycoproteins
Ctsa	Matrisome-associated	ECM Regulators
Ctsb	Matrisome-associated	ECM Regulators
Ctsc	Matrisome-associated	ECM Regulators
Ctsd	Matrisome-associated	ECM Regulators
Ctse	Matrisome-associated	ECM Regulators
Ctsg	Matrisome-associated	ECM Regulators
Ctsh	Matrisome-associated	ECM Regulators
Ctsk	Matrisome-associated	ECM Regulators
Ctsl	Matrisome-associated	ECM Regulators
Ctss	Matrisome-associated	ECM Regulators
Ctsw	Matrisome-associated	ECM Regulators
Ctsz	Matrisome-associated	ECM Regulators
Dcn	Core matrisome	Proteoglycans
Dmbt1	Core matrisome	ECM Glycoproteins
Dpt	Core matrisome	ECM Glycoproteins
Ecm1	Core matrisome	ECM Glycoproteins
Ecm1 (isoform)	Core matrisome	ECM Glycoproteins
Efemp1	Core matrisome	ECM Glycoproteins
Efemp2	Core matrisome	ECM Glycoproteins
Egfl7	Matrisome-associated	Secreted Factors
Elane	Matrisome-associated	ECM Regulators
Eln	Core matrisome	ECM Glycoproteins
Emid1	Core matrisome	ECM Glycoproteins
Emilin1	Core matrisome	ECM Glycoproteins
Emilin2	Core matrisome	ECM Glycoproteins
F12	Matrisome-associated	ECM Regulators
F13a1	Matrisome-associated	ECM Regulators
F13b	Matrisome-associated	ECM Regulators
F2	Matrisome-associated	ECM Regulators
Fbln1	Core matrisome	ECM Glycoproteins
Fbln1 (isoform)	Core matrisome	ECM Glycoproteins
Fbln2	Core matrisome	ECM Glycoproteins
Fbln5	Core matrisome	ECM Glycoproteins
Fbn1	Core matrisome	ECM Glycoproteins
Fbn2	Core matrisome	ECM Glycoproteins
Fga	Core matrisome	ECM Glycoproteins
Fgb	Core matrisome	ECM Glycoproteins
Fgf2	Matrisome-associated	Secreted Factors
Fgg	Core matrisome	ECM Glycoproteins
Fmod	Core matrisome	Proteoglycans
Fn1	Core matrisome	ECM Glycoproteins
Fn1 (isoform)	Core matrisome	ECM Glycoproteins
Fndc1	Core matrisome	ECM Glycoproteins
Gas6	Core matrisome	ECM Glycoproteins
Gm5483	Matrisome-associated	ECM Regulators
Gm5771	Matrisome-associated	ECM Regulators
Hcfc1	Matrisome-associated	Secreted Factors
Hgfac	Matrisome-associated	Secreted Factors
Hmcn1	Core matrisome	ECM Glycoproteins
Hpx	Matrisome-associated	ECM-affiliated Proteins
Hrg	Matrisome-associated	ECM Regulators
Hspg2	Core matrisome	Proteoglycans
Hspg2 (isoform)	Core matrisome	Proteoglycans
Htra1	Matrisome-associated	ECM Regulators
Igfals	Core matrisome	ECM Glycoproteins
Igfbp7	Core matrisome	ECM Glycoproteins
Il16	Matrisome-associated	Secreted Factors
Il1rn	Matrisome-associated	Secreted Factors
Itih1	Matrisome-associated	ECM Regulators
Itih2	Matrisome-associated	ECM Regulators
Itih3	Matrisome-associated	ECM Regulators
Itih4	Matrisome-associated	ECM Regulators
Itih5	Matrisome-associated	ECM Regulators
Kng1	Matrisome-associated	ECM Regulators
Lama1	Core matrisome	ECM Glycoproteins
Lama2	Core matrisome	ECM Glycoproteins
Lama3	Core matrisome	ECM Glycoproteins
Lama4	Core matrisome	ECM Glycoproteins
Lama5	Core matrisome	ECM Glycoproteins
Lamb1	Core matrisome	ECM Glycoproteins
Lamb2	Core matrisome	ECM Glycoproteins
Lamb3	Core matrisome	ECM Glycoproteins
Lamc1	Core matrisome	ECM Glycoproteins
Lamc2	Core matrisome	ECM Glycoproteins
Lgals1	Matrisome-associated	ECM-affiliated Proteins
Lgals2	Matrisome-associated	ECM-affiliated Proteins
Lgals3	Matrisome-associated	ECM-affiliated Proteins
Lgals4	Matrisome-associated	ECM-affiliated Proteins
Lgals6	Matrisome-associated	ECM-affiliated Proteins
Lgals8	Matrisome-associated	ECM-affiliated Proteins
Lgals9	Matrisome-associated	ECM-affiliated Proteins
Lman1	Matrisome-associated	ECM-affiliated Proteins
Lox	Matrisome-associated	ECM Regulators
Loxl1	Matrisome-associated	ECM Regulators
Loxl2	Matrisome-associated	ECM Regulators
Loxl3	Matrisome-associated	ECM Regulators
Lrg1	Core matrisome	ECM Glycoproteins
Ltbp1	Core matrisome	ECM Glycoproteins
Ltbp2	Core matrisome	ECM Glycoproteins
Ltbp3	Core matrisome	ECM Glycoproteins
Ltbp4	Core matrisome	ECM Glycoproteins
Lum	Core matrisome	Proteoglycans
Masp2	Matrisome-associated	ECM Regulators
Matn1	Core matrisome	ECM Glycoproteins
Mbl1	Matrisome-associated	ECM-affiliated Proteins
Mbl2	Matrisome-associated	ECM-affiliated Proteins
Megf6	Matrisome-associated	Secreted Factors
Mfap2	Core matrisome	ECM Glycoproteins
Mfap4	Core matrisome	ECM Glycoproteins
Mfge8	Core matrisome	ECM Glycoproteins
Mmp12	Matrisome-associated	ECM Regulators
Mmp14	Matrisome-associated	ECM Regulators
Mmp2	Matrisome-associated	ECM Regulators
Mmp7	Matrisome-associated	ECM Regulators
Mmp9	Matrisome-associated	ECM Regulators
Mmrn1	Core matrisome	ECM Glycoproteins
Mmrn2	Core matrisome	ECM Glycoproteins
Muc1	Matrisome-associated	ECM-affiliated Proteins
Muc2	Matrisome-associated	ECM-affiliated Proteins
Muc5ac	Matrisome-associated	ECM-affiliated Proteins
Muc5b	Matrisome-associated	ECM-affiliated Proteins
Muc6	Matrisome-associated	ECM-affiliated Proteins
Ngly1	Matrisome-associated	ECM Regulators
Nid1	Core matrisome	ECM Glycoproteins
Nid2	Core matrisome	ECM Glycoproteins
Npnt	Core matrisome	ECM Glycoproteins
Ogn	Core matrisome	Proteoglycans
P4ha1	Matrisome-associated	ECM Regulators
P4ha2	Matrisome-associated	ECM Regulators
Pcolce	Core matrisome	ECM Glycoproteins
Pf4	Matrisome-associated	Secreted Factors
Plat	Matrisome-associated	ECM Regulators
Plau	Matrisome-associated	ECM Regulators
Plg	Matrisome-associated	ECM Regulators
Plod1	Matrisome-associated	ECM Regulators
Plod2	Matrisome-associated	ECM Regulators
Plod3	Matrisome-associated	ECM Regulators
Plxdc2	Matrisome-associated	ECM-affiliated Proteins
Plxnb2	Matrisome-associated	ECM-affiliated Proteins
Postn	Core matrisome	ECM Glycoproteins
Prelp	Core matrisome	Proteoglycans
Prg2	Core matrisome	Proteoglycans
Prg3	Core matrisome	Proteoglycans
Prss1	Matrisome-associated	ECM Regulators
Prss2	Matrisome-associated	ECM Regulators
Prss3	Matrisome-associated	ECM Regulators
Pxdn	Core matrisome	ECM Glycoproteins
Pzp	Matrisome-associated	ECM Regulators
Reg1	Matrisome-associated	ECM-affiliated Proteins
Reg2	Matrisome-associated	ECM-affiliated Proteins
Reg3b	Matrisome-associated	ECM-affiliated Proteins
Reg3g	Matrisome-associated	ECM-affiliated Proteins
S100a10	Matrisome-associated	Secreted Factors
S100a11	Matrisome-associated	Secreted Factors
S100a16	Matrisome-associated	Secreted Factors
S100a4	Matrisome-associated	Secreted Factors
S100a6	Matrisome-associated	Secreted Factors
S100a8	Matrisome-associated	Secreted Factors
S100a9	Matrisome-associated	Secreted Factors
Sbspon	Core matrisome	ECM Glycoproteins
Sdc4	Matrisome-associated	ECM-affiliated Proteins
Serpina10	Matrisome-associated	ECM Regulators
Serpina1a	Matrisome-associated	ECM Regulators
Serpina1b	Matrisome-associated	ECM Regulators
Serpina1d	Matrisome-associated	ECM Regulators
Serpina1e	Matrisome-associated	ECM Regulators
Serpina3k	Matrisome-associated	ECM Regulators
Serpina3k	Matrisome-associated	ECM Regulators
Serpina3m	Matrisome-associated	ECM Regulators
Serpina3n	Matrisome-associated	ECM Regulators
Serpina3n	Matrisome-associated	ECM Regulators
Serpina6	Matrisome-associated	ECM Regulators
Serpinb1a	Matrisome-associated	ECM Regulators
Serpinb2	Matrisome-associated	ECM Regulators
Serpinb5	Matrisome-associated	ECM Regulators
Serpinb6a	Matrisome-associated	ECM Regulators
Serpinb6b	Matrisome-associated	ECM Regulators
Serpinb9	Matrisome-associated	ECM Regulators
Serpinc1	Matrisome-associated	ECM Regulators
Serpind1	Matrisome-associated	ECM Regulators
Serpine1	Matrisome-associated	ECM Regulators
Serpine2	Matrisome-associated	ECM Regulators
Serpinf2	Matrisome-associated	ECM Regulators
Serping1	Matrisome-associated	ECM Regulators
Serpinh1	Matrisome-associated	ECM Regulators
Serpini2	Matrisome-associated	ECM Regulators
Sfrp1	Matrisome-associated	Secreted Factors
Slit3	Core matrisome	ECM Glycoproteins
Sparc	Core matrisome	ECM Glycoproteins
Spon1	Core matrisome	ECM Glycoproteins
Spp1	Core matrisome	ECM Glycoproteins
Srpx	Core matrisome	ECM Glycoproteins
Srpx2	Core matrisome	ECM Glycoproteins
Svep1	Core matrisome	ECM Glycoproteins
Tgfb1	Matrisome-associated	Secreted Factors
Tgfb3	Matrisome-associated	Secreted Factors
Tgfbi	Core matrisome	ECM Glycoproteins
Tgm2	Matrisome-associated	ECM Regulators
Thbs1	Core matrisome	ECM Glycoproteins
Thbs2	Core matrisome	ECM Glycoproteins
Thbs4	Core matrisome	ECM Glycoproteins
Thsd4	Core matrisome	ECM Glycoproteins
Timp2	Matrisome-associated	ECM Regulators
Timp3	Matrisome-associated	ECM Regulators
Tinag	Core matrisome	ECM Glycoproteins
Tinagl1	Core matrisome	ECM Glycoproteins
Tnc	Core matrisome	ECM Glycoproteins
Tnc (isoform)	Core matrisome	ECM Glycoproteins
Tnxb	Core matrisome	ECM Glycoproteins
Try10	Matrisome-associated	ECM Regulators
Try4	Matrisome-associated	ECM Regulators
Vcan	Core matrisome	Proteoglycans
Vtn	Core matrisome	ECM Glycoproteins
Vwa1	Core matrisome	ECM Glycoproteins
Vwa5a	Core matrisome	ECM Glycoproteins
Vwf	Core matrisome	ECM Glycoproteins

## Sheet: Commonality between datasets
Datasets	Total number of proteins	Protein Names
Pereira + Barrett + Tian	87	Ltbp1
		Slit3
		Eln
		Mmrn2
		Col8a1
		Col10a1
		Igfbp7
		Vwa1
		Efemp1
		Lamb3
		Postn
		Spon1
		Emilin1
		Lama4
		Dcn
		Thbs2
		Dmbt1
		Mfap4
		Mfge8
		Ltbp4
		Prelp
		Agrn
		Col18a1
		Tinagl1
		Col8a2
		Aebp1
		Fn1
		Lum
		Sbspon
		Fga
		Bmper
		Col4a2
		Col3a1
		Nid1
		Pxdn
		Vcan
		Hspg2
		Nid2
		Lama5
		Vwa5a
		Fbln2
		Col6a2
		Lamb2
		Efemp2
		Mfap2
		Fgb
		Lamc1
		Col6a6
		Srpx2
		Fbln5
		Fbn2
		Col5a1
		Prg2
		Lama1
		Col7a1
		Pcolce
		Col5a2
		Fgg
		Fmod
		Ogn
		Lama2
		Lamc2
		Col6a1
		Col14a1
		Col1a2
		Lamb1
		Fbln1
		Col6a5
		Ltbp2
		Tnc
		Fbn1
		Dpt
		Sparc
		Lama3
		Col12a1
		Bgn
		Aspn
		Vtn
		Tgfbi
		Ecm1
		Emilin2
		Col28a1
		Vwf
		Thbs1
		Col4a1
		Col15a1
		Col1a1
Pereira + Barrett	4	Spp1
		Adipoq
		Creld2
		Igfals
Tian + Barrett	8	Col16a1
		Col11a1
		Mfap5
		Hmcn2
		Fgl2
		Papln
		Cilp
		Col2a1
Pereira + Tian	142	Svep1
		Serpinb1a
		Ctss
		Plxnb2
		P4ha2
		Tgm2
		Tgfb1
		Mmp2
		S100a10
		Plat
		Itih5
		Serpina1b
		Creld1
		Col4a6
		Try4
		C1qb
		Egfl7
		Col6a3
		Cspg4
		Npnt
		Plod3
		Tnxb
		Loxl1
		Hcfc1
		Gm5771
		Anxa4
		Cela2a
		Htra1
		Hmcn1
		Hpx
		Thsd4
		S100a11
		Anxa6
		Ctsg
		S100a6
		Mbl1
		Itih1
		Plg
		Anxa13
		Ctsk
		Acan
		Serpina3m
		C1qa
		Lgals2
		Mmrn1
		Itih2
		Prss2
		Megf6
		Col4a5
		Anxa1
		Sdc4
		Serpine2
		Ctsl
		Lgals8
		Fndc1
		F2
		P4ha1
		Cstb
		F13b
		Prss3
		Plod2
		Tinag
		Col5a3
		Anxa11
		Serpina1e
		Muc1
		Anxa2
		Lman1
		Thbs4
		Adamtsl1
		Ambp
		Lrg1
		C1qtnf5
		Ctsd
		Pzp
		Itih3
		Anxa5
		Cela1
		Il1rn
		Cela3b
		Serpina3k
		Plod1
		Emid1
		Muc6
		Anxa8
		Lgals9
		Lgals4
		Serpind1
		Elane
		Mmp9
		Serpina1d
		Anxa10
		Serpinh1
		Lox
		Reg2
		Kng1
		S100a8
		S100a16
		Ctsc
		Pf4
		S100a4
		Ngly1
		Lgals3
		Abi3bp
		Tgfb3
		Angptl2
		Hrg
		Prg3
		Itih4
		Cst3
		Col6a4
		Plau
		S100a9
		Serpinb5
		Loxl3
		Serpina1a
		Timp3
		Reg3b
		F13a1
		Il16
		Sfrp1
		Srpx
		Serpinb9
		Try10
		Anxa3
		Lgals1
		Serpinf2
		Anxa7
		Ctsb
		Ltbp3
		Reg3g
		Prss1
		Bmp1
		C1qc
		Reg1
		Serping1
		Fgf2
		Serpina3n
		Loxl2
		Muc5ac
		Serpini2
		Serpinb6a
Barrett	2	Tsku
		Mfap1
Pereira	41	Adam10
		Hspg2 (isoform)
		Ctsz
		Lgals6
		Clec10a
		Mmp14
		Ctsa
		Muc2
		Clec4n
		Plxdc2
		Mmp7
		Hgfac
		Tnc (isoform)
		Ctse
		Ctsh
		Adam17
		Cpn2
		F12
		Serpine1
		Cd209b
		Serpinc1
		Colec12
		Mbl2
		Clec2d
		Mmp12
		Serpina10
		Serpina6
		Timp2
		C1qtnf1
		Ecm1 (isoform)
		Gas6
		Serpinb2
		Ctgf
		Serpinb6b
		Gm5483
		A2m
		Matn1
		Muc5b
		Agt
		Masp2
		Ctsw
Tian	68	Col11a2
		Ecm2
		Tll1
		Ccl6
		Col25a1
		Ptn
		Matn3
		Col4a3
		Gpc6
		Col19a1
		Matn2
		Serpinb9b
		Wnt2b
		Lgals12
		Lgals7
		Thbs3
		S100a14
		Bmp3
		Serpinb6
		Igsf10
		S100a13
		Vwa9
		Mmp10
		Slpi
		Serpinb6c
		Emilin3
		Try5
		Reg3d
		C1qtnf7
		Gpc1
		Slit2
		Col13a1
		Col9a2
		C1qtnf3
		Ntn1
		Ctsf
		Serpinb11
		Kng2
		Clec3b
		Tgfb2
		Htra3
		Crlf1
		Adamtsl4
		Ins2
		Kcp
		Serpinb9c
		Mmp19
		Anxa9
		Col24a1
		Col27a1
		Col17a1
		Pamr1
		Fgf1
		Sftpd
		S100a1
		Htra4
		Col9a1
		Ntn3
		Reg3a
		Col22a1
		Col4a4
		Cthrc1
		Col23a1
		Lamc3
		Tpo
		Ins1
		Fcn1
		Serpinf1
