# Supplementary material for: Temporally resolved proteomics identifies nidogen-2 as a cotarget in pancreatic cancer that modulates fibrosis and therapy response
Source: Sci Adv. 2024 Jul 3;10(27):eadl1197. doi: 10.1126/sciadv.adl1197 (PMC11221519; doi:10.1126/sciadv.adl1197)
Supplement: Supplementary file 2 — Tables S1 to S7 [file sciadv.adl1197_tables_s1_to_s7.zip › adl1197_table_s3.xlsx]

## Sheet: Sheet1
Significant	Comparison	Description	-Log(P-value)	Difference	PG.Genes	PG.ProteinAccessions	PG.ProteinNames	KPC_Early_1	KPC_Early_2	KPC_Early_3	KPC_Early_4	KPC_Early_5	KPC_Mid_6	KPC_Mid_7	KPC_Mid_8	KPC_Mid_9	KPC_End_10	KPC_End_11	KPC_End_12	KPC_End_13	KPC_End_14	Flox_Early_15	Flox_Early_16	Flox_Early_17	Flox_Early_18	Flox_Early_19	Flox_Mid_20	Flox_Mid_21	Flox_Mid_22	Flox_Mid_23	Flox_Mid_24	Flox_End_25	Flox_End_26	Flox_End_27	Flox_End_28	Flox_End_29	WT_Early_30	WT_Early_31	WT_Early_32	WT_Early_33	WT_Early_34	WT_Mid_35	WT_Mid_36	WT_Mid_37	WT_Mid_38	WT_Mid_39	WT_End_40	WT_End_41	WT_End_42
+	WT-Mid vs KPflC-Mid	Up in KPflC-MId	2.21578	3.7102	S100a6	P14069	S10A6_MOUSE	-1.63828	-1.45787	-0.327289	-1.19268	-1.15045	NaN	0.0552611	-1.27509	-0.93889	0.747217	3.51261	-0.367061	2.27272	0.496541	0.190394	0.101926	-2.40617	-0.81267	NaN	NaN	-0.398076	0.409297	0.377998	0.699883	0.337399	-0.618196	-0.0641146	-0.077282	2.89828	-4.68669	-4.10686	NaN	-2.09128	-5.59053	-1.51211	-1.3877	-5.2472	-4.69154	-4.3511	NaN	-1.43073	-4.38367
+	WT-Mid vs KPflC-Mid	Up in KPflC-MId	4.60893	4.93732	Reg3g	O09049	REG3G_MOUSE	2.25041	-0.314776	0.0618315	-0.656364	0.322056	NaN	0.333371	2.3997	0.515988	NaN	0.0130062	-1.52213	0.027936	NaN	-0.882676	0.514798	0.420959	2.11344	0.760874	1.16414	0.058785	-1.45213	-0.226009	0.513697	-5.51942	-1.2905	2.02074	-6.85201	-6.16789	-0.576748	-4.01181	NaN	-6.17713	-5.64642	-4.09697	-4.89957	-6.17519	-5.17261	-4.28377	0.352821	NaN	-0.131923
+	WT-Mid vs KPflC-Mid	Up in KPflC-MId	2.92792	5.02299	Reg3b	P35230	REG3B_MOUSE	1.41525	-0.0842285	-0.761252	-0.147367	1.22051	NaN	0.469434	1.73191	-0.0030241	NaN	-0.618095	-2.76776	2.24473	-2.54575	0.792522	0.494756	NaN	3.79913	0.74502	0.532141	0.1364	-0.669443	3.55443	0.0973434	NaN	-1.28069	1.78297	-4.41276	1.17765	1.37386	-2.05881	3.86427	NaN	NaN	-3.39595	-4.90178	-5.83724	-1.95231	-5.37683	-0.274321	NaN	-1.99842
+	WT-Mid vs KPflC-Mid	Up in KPflC-MId	2.574	4.60899	Muc5ac	E9PWB6;E9QAQ8	E9PWB6_MOUSE;E9QAQ8_MOUSE	-3.58594	-4.76281	-1.1768	-3.77925	0.314556	-1.33457	-0.862673	-2.04911	0.163001	-0.262261	2.94598	-0.154833	NaN	NaN	NaN	-0.00688076	NaN	0.316296	-3.56539	-0.296211	2.97127	-2.99933	-0.195377	-1.66247	NaN	2.69644	1.55594	NaN	1.04622	-5.05822	-3.9897	NaN	-5.96718	-4.44735	-3.73774	-5.28103	-5.25806	-4.70398	-6.24627	NaN	-5.74584	-5.16899
+	WT-Mid vs KPflC-Mid	Up in KPflC-MId	2.73825	1.15829	Kng1	A0A0R4J038;O08677	A0A0R4J038_MOUSE;KNG1_MOUSE	-3.64626	2.79876	1.50617	0.20393	-0.633218	-0.54915	1.021	0.97366	NaN	2.48805	NaN	2.33	-2.1003	2.11127	1.31945	0.178012	-0.0320601	1.31172	NaN	1.74797	2.03202	1.51578	NaN	1.34682	2.51743	2.55801	NaN	2.07661	-0.439613	0.471283	0.422431	NaN	NaN	-1.69951	0.0509362	NaN	0.732216	0.728503	0.497768	NaN	1.02789	0.390987
+	WT-Mid vs KPflC-Mid	Up in KPflC-MId	2.9464	6.21403	Col7a1	Q63870	CO7A1_MOUSE	-0.865752	0.378666	0.189188	NaN	-1.14819	-4.58863	1.76039	-2.54996	-4.84221	-2.47829	2.59064	0.722282	2.25795	1.40417	NaN	1.44521	NaN	0.697638	-1.96778	-0.672555	NaN	2.27838	2.86916	NaN	NaN	-0.566774	NaN	1.03557	-0.991018	-4.19846	-2.61948	NaN	-6.16243	-4.87272	-3.39954	-4.91308	-6.45399	-3.84741	-4.99783	NaN	-4.8495	-5.05673
+	WT-Mid vs KPflC-Mid	Up in KPflC-MId	3.06593	1.28187	Col3a1	P08121	CO3A1_MOUSE	0.486152	1.19551	-0.0624762	-1.08509	-0.823037	-0.735486	0.42528	0.108021	0.462678	1.02093	0.753084	0.162401	0.18575	1.53692	-1.60033	0.00688076	2.21977	1.39721	-0.0269051	-0.463156	-0.0775027	0.595483	0.140152	-0.0265551	2.06768	1.39196	1.21096	0.756657	0.524754	0.0244141	0.434925	-0.272855	-0.728553	-0.548141	-1.13234	-0.881715	-0.883252	-1.63542	-1.70819	-1.37014	-0.728629	-0.0696068
+	WT-Mid vs KPflC-Mid	Up in KPflC-MId	2.23556	3.94382	Col12a1	Q60847	COCA1_MOUSE	4.41754	3.24677	3.41928	-1.01695	0.630428	NaN	5.37602	-0.458409	-0.556975	2.85552	3.00685	4.62464	6.52731	6.06833	-1.46946	3.25283	NaN	3.09604	-1.13079	1.4462	0.0388684	0.0936651	-1.42531	NaN	4.65636	2.95543	2.71794	2.3819	6.34399	-3.86954	-4.54827	NaN	-5.14647	-4.18514	-3.46667	-5.12082	-1.11442	-4.59722	-5.22819	NaN	-5.39566	-0.605692
+	WT-Mid vs KPflC-Mid	Up in KPflC-MId	3.33221	2.98223	Col10a1	Q05306	COAA1_MOUSE	3.21504	-0.278817	0.907761	NaN	-0.857746	NaN	1.83707	-1.69723	-1.94504	-0.149788	4.37679	0.51322	3.02123	0.953346	NaN	1.67323	NaN	2.2839	1.51196	-0.838608	-2.27345	NaN	-0.557371	NaN	-1.37572	0.650385	5.19688	-1.91088	1.5455	-4.47485	-3.95106	NaN	-6.66636	-5.19905	-3.65902	-4.1922	-4.41376	-4.29081	-4.4711	NaN	-4.21474	-4.72763
+	WT-Mid vs KPflC-Mid	Up in KPflC-MId	2.34694	3.88677	Ambp	Q07456	AMBP_MOUSE	NaN	0.00560856	-1.18095	NaN	-0.793731	-1.9387	-0.748793	-4.50672	-4.48992	0.158702	-1.09685	0.27521	0.779578	-1.28301	-0.939058	-0.205743	NaN	0.707846	-1.77769	-1.77102	-0.190466	-1.1393	NaN	-0.142546	0.0160341	0.542148	0.229932	0.0394573	1.24783	-1.25566	-3.59005	NaN	-5.29938	-5.70579	-1.94466	-4.7284	-6.7287	-4.83613	-5.25015	NaN	-2.11572	NaN
+	WT-Mid vs KPC-Mid	Up in KPC-Mid	3.05403	2.77284	S100a16	Q9D708	S10AG_MOUSE	-2.01939	-1.98346	-1.68945	NaN	-2.61342	NaN	-1.72411	-0.957078	-1.9539	-1.30239	-3.22479	-0.677855	-2.12217	-0.72969	-4.32313	-4.32398	-5.09548	-1.39741	-4.18142	-3.7279	-5.39376	-2.02451	-8.25746	-5.7443	-1.7989	-2.75674	NaN	-2.81086	-1.92234	-4.0763	-4.49483	NaN	-5.2692	-5.88569	-3.6749	-4.24288	-5.44297	-4.18715	-4.04142	NaN	-5.84996	-4.73902
+	WT-Mid vs KPC-Mid	Up in KPC-Mid	3.90108	6.00864	Reg3g	O09049	REG3G_MOUSE	2.25041	-0.314776	0.0618315	-0.656364	0.322056	NaN	0.333371	2.3997	0.515988	NaN	0.0130062	-1.52213	0.027936	NaN	-0.882676	0.514798	0.420959	2.11344	0.760874	1.16414	0.058785	-1.45213	-0.226009	0.513697	-5.51942	-1.2905	2.02074	-6.85201	-6.16789	-0.576748	-4.01181	NaN	-6.17713	-5.64642	-4.09697	-4.89957	-6.17519	-5.17261	-4.28377	0.352821	NaN	-0.131923
+	WT-Mid vs KPC-Mid	Up in KPC-Mid	2.56794	5.02559	Reg3b	P35230	REG3B_MOUSE	1.41525	-0.0842285	-0.761252	-0.147367	1.22051	NaN	0.469434	1.73191	-0.0030241	NaN	-0.618095	-2.76776	2.24473	-2.54575	0.792522	0.494756	NaN	3.79913	0.74502	0.532141	0.1364	-0.669443	3.55443	0.0973434	NaN	-1.28069	1.78297	-4.41276	1.17765	1.37386	-2.05881	3.86427	NaN	NaN	-3.39595	-4.90178	-5.83724	-1.95231	-5.37683	-0.274321	NaN	-1.99842
+	WT-Mid vs KPC-Mid	Up in KPC-Mid	3.65817	2.25658	Reg2	Q08731	LIT2_MOUSE	2.97684	2.5974	3.03903	1.76149	4.34486	3.81891	2.84366	3.8977	3.61217	NaN	1.88219	NaN	4.07778	-3.50579	3.36737	2.92209	1.79131	5.82393	2.16105	2.90746	2.27658	1.3983	0.942038	2.8716	NaN	1.1396	2.0757	-1.30513	2.05699	3.14908	2.27117	4.20735	1.40118	2.23035	1.9939	1.1932	1.47318	1.08119	0.691164	1.41269	-1.61246	0.874691
+	WT-Mid vs KPC-Mid	Up in KPC-Mid	2.85918	4.25228	Plxnb2	B2RXS4	PLXB2_MOUSE	-1.89471	-1.6219	-2.93083	-3.57859	-1.94018	-1.33404	0.170538	NaN	-1.40512	-1.93227	-1.69352	-0.54268	-2.12543	-2.27331	-4.7814	-4.37963	-4.6186	-2.43068	-4.65103	-3.72596	-4.85062	-2.30104	-7.10539	-1.97273	-2.22087	-1.79527	NaN	-1.77582	NaN	-4.62208	-4.35334	NaN	-4.97224	-6.06705	-3.44291	-5.515	-6.41696	-4.72746	-5.4401	NaN	-4.56443	-4.64785
+	WT-Mid vs KPC-Mid	Up in KPC-Mid	3.47871	4.02458	Muc5ac	E9PWB6;E9QAQ8	E9PWB6_MOUSE;E9QAQ8_MOUSE	-3.58594	-4.76281	-1.1768	-3.77925	0.314556	-1.33457	-0.862673	-2.04911	0.163001	-0.262261	2.94598	-0.154833	NaN	NaN	NaN	-0.00688076	NaN	0.316296	-3.56539	-0.296211	2.97127	-2.99933	-0.195377	-1.66247	NaN	2.69644	1.55594	NaN	1.04622	-5.05822	-3.9897	NaN	-5.96718	-4.44735	-3.73774	-5.28103	-5.25806	-4.70398	-6.24627	NaN	-5.74584	-5.16899
+	WT-Mid vs KPC-Mid	Up in KPC-Mid	3.62456	1.11761	Lamc1	F8VQJ3	F8VQJ3_MOUSE	3.71881	3.11355	2.78346	3.48781	4.20483	3.70041	4.10628	3.74341	4.13475	2.99825	3.67248	3.39825	2.42687	3.83335	2.41794	3.31683	3.14064	3.34181	3.54438	2.93914	3.37626	3.48401	2.65725	3.0873	2.94991	3.66596	2.67409	4.80777	3.82561	4.41671	3.23806	1.1289	3.28884	2.20557	3.00957	2.63126	2.45382	2.90319	3.02019	1.43365	3.1505	3.18894
+	WT-Late vs KPflC-Late	Up in KPflC-Late	2.02147	2.07833	Vwf	E9QPU1;Q8CIZ8	E9QPU1_MOUSE;VWF_MOUSE	NaN	-1.46256	-1.13105	NaN	-1.06938	NaN	0.344002	-1.57998	-3.74055	-0.541261	-2.59822	0.0569849	-2.34542	-1.10013	-1.39719	-4.1264	-4.76394	-1.68485	-4.29853	-1.9696	-2.24919	-0.681657	NaN	NaN	-0.963731	-0.238522	-1.99986	-0.608082	-1.56144	-4.61055	-0.720665	NaN	-1.66698	-5.07718	NaN	NaN	-2.23472	-2.56926	-1.62663	NaN	-3.29883	-4.55067
+	WT-Late vs KPflC-Late	Up in KPflC-Late	1.54557	1.91744	Vcan	E9PYH0;G3XA35	E9PYH0_MOUSE;G3XA35_MOUSE	0.539819	1.18645	-0.376851	-1.08101	-0.181314	-1.57209	1.23686	-0.675516	-0.708135	1.55752	-0.672857	0.240211	-0.385818	0.998955	NaN	-0.588534	-0.592075	0.00772858	NaN	-0.259538	-1.34221	0.000570297	-0.755114	-0.448003	1.51005	0.409527	-1.17042	1.62171	-0.0206127	-0.623761	-0.908599	NaN	-0.968368	NaN	-1.07706	-1.53884	-0.891435	-1.15039	NaN	NaN	-1.40499	-2.30295
+	WT-Late vs KPflC-Late	Up in WT-Late	2.19866	-3.96268	Try4	Q9R0T7	Q9R0T7_MOUSE	4.00022	0.4194	4.10009	4.42714	3.0948	5.86239	0.79075	5.60023	5.61912	-5.97992	0.516859	-4.44094	0.605865	-5.14048	6.40184	2.13865	6.55614	4.13502	0.493103	4.36855	4.18639	4.31635	5.01728	6.18278	-0.106422	0.33905	0.579738	-1.44198	0.162523	6.06069	5.8808	7.61089	5.42912	5.13555	6.13147	4.66873	4.38454	4.11484	3.84394	0.119795	5.75457	5.20637
+	WT-Late vs KPflC-Late	Up in WT-Late	1.4215	-5.09277	Try10	Q792Z1	Q792Z1_MOUSE	1.66605	0.0429115	3.09636	2.70078	3.06912	3.07072	3.5653	3.94195	2.24022	-5.91905	-1.15881	-4.61986	-7.2079	-5.31832	3.97811	4.53644	2.89256	2.86203	NaN	3.1506	3.18208	2.69032	2.79449	3.91831	-6.17239	1.32949	-4.79363	-6.11438	3.60042	3.87039	3.87446	3.90249	3.55791	3.49306	3.29009	3.09823	3.36987	2.81254	3.60935	2.5787	2.43431	2.42157
+	WT-Late vs KPflC-Late	Up in KPflC-Late	3.13406	4.70706	Tnc	Q80YX1-2	TENA_MOUSE	0.560683	0.937488	1.1458	NaN	NaN	-4.56954	1.43052	-4.91467	-5.08642	-0.161448	NaN	1.94142	2.82889	2.31272	-4.97826	-4.36459	-4.54876	-1.15784	-4.79345	-0.00315952	-5.43427	-1.13901	-7.24073	-5.05699	1.91086	-0.972192	NaN	1.24589	0.437899	-4.38396	-4.23993	NaN	-5.65568	-4.26316	-3.81443	-4.4503	-5.29008	-4.35192	-4.76359	NaN	-4.17406	-5.11925
+	WT-Late vs KPflC-Late	Up in KPflC-Late	2.79136	5.15148	Tnc	Q80YX1	TENA_MOUSE	0.352664	3.13207	1.09034	NaN	-0.2184	-4.65451	1.45746	-4.52926	-5.95171	2.76871	-1.04932	4.50999	3.27094	3.5175	-4.72076	-0.499457	-4.11469	0.339252	-4.47127	-0.814962	NaN	-1.124	-4.40483	-5.41682	3.18815	0.43854	-1.25726	1.80474	2.34311	-2.47631	-4.31082	NaN	-5.64007	-4.73932	-3.1164	-1.95452	-6.90992	-4.14961	-4.85535	NaN	-5.45567	-2.4719
+	WT-Late vs KPflC-Late	Up in KPflC-Late	2.05275	2.40812	Tinag	Q9WUR0	Q9WUR0_MOUSE	-3.06605	-2.01307	-4.4733	-3.77857	-5.36342	-4.75157	-4.14489	-4.66259	-5.74743	-2.82193	-0.875157	-1.84497	-5.60376	-5.34237	-4.61179	-3.31271	-3.97978	-4.73052	-5.70693	-3.00884	-5.56167	-5.27688	-5.85797	-4.59021	-2.2578	-1.56994	NaN	-1.54303	NaN	-4.58694	-3.96625	NaN	-5.72529	-4.72848	-3.60466	-4.9404	-5.72145	-4.06685	-6.67082	NaN	-5.07907	-4.83087
+	WT-Late vs KPflC-Late	Up in KPflC-Late	2.65503	3.18165	Timp3	P39876	TIMP3_MOUSE	NaN	-0.112718	-0.55671	NaN	-1.655	-4.70479	-0.139705	-4.70192	-5.37934	-1.47379	-0.406425	-0.550135	-0.116235	0.532701	NaN	-3.18796	-3.74936	-0.615829	NaN	-1.81204	-2.69768	-3.65345	NaN	NaN	-0.783281	-0.387293	-2.14809	-0.168393	-0.405287	-1.8229	-2.92975	NaN	-4.35213	-5.88765	-3.75448	-4.45721	-5.18419	-1.74947	-4.02763	NaN	-5.47801	-4.11502
+	WT-Late vs KPflC-Late	Up in KPflC-Late	1.49534	2.55654	Timp2	P25785;Q6PI17	TIMP2_MOUSE;Q6PI17_MOUSE	-2.95129	-4.52872	-6.5555	-3.61947	-2.81662	-4.66827	-1.81499	-4.94906	-2.29123	-3.0822	NaN	-1.2163	-3.28992	-2.56081	-5.05881	-4.7071	-4.93077	-2.93895	-4.6474	-3.3178	-4.9169	-5.43056	-7.8133	-5.10359	-0.655216	-3.63999	NaN	-2.98185	-0.791851	-4.63543	-3.08987	NaN	-5.33063	-5.95842	-3.58182	-5.32165	-5.38266	-4.75673	-5.75708	NaN	-5.95706	-4.50871
+	WT-Late vs KPflC-Late	Up in KPflC-Late	1.59067	3.26885	Thsd4	Q3UTY6	THSD4_MOUSE	-3.67026	-2.14917	-6.55814	-3.43175	-6.20787	-4.71863	-0.75885	-4.26686	-5.41605	0.112014	-2.75229	-1.17679	-0.969142	-0.694827	-4.4628	-4.02266	-4.49925	-1.59896	-5.41594	-3.85962	-4.66204	-5.56464	-7.33599	-5.24139	-1.69892	-2.31242	-1.99617	2.72471	-0.447702	-2.39563	-4.55603	NaN	-6.38638	-6.03749	-3.77113	-4.86108	-4.62892	-4.70202	-5.36897	NaN	-5.45892	-4.35208
+	WT-Late vs KPflC-Late	Up in KPflC-Late	1.47142	3.35116	Thbs2	Q03350	TSP2_MOUSE	-3.49157	-0.00560856	-7.40703	-3.70813	-4.77269	-4.35623	-4.70011	-4.16188	-5.09445	-0.776157	NaN	0.533277	0.126359	0.441835	-4.01098	-4.44027	-5.26782	-4.6559	-3.64355	-3.06846	-5.45448	-4.03792	-7.1072	-4.94734	0.71772	-2.94559	NaN	NaN	-0.259878	-5.15709	-3.42996	NaN	-5.46621	-5.95664	-3.82096	-4.12292	-6.48594	-3.57249	-4.83824	NaN	-5.9211	-3.52699
+	WT-Late vs KPflC-Late	Up in KPflC-Late	2.69019	4.9336	Thbs1	Q80YQ1	Q80YQ1_MOUSE	-1.33813	2.21609	0.798818	NaN	-1.29091	-4.44317	0.776805	-1.41015	-5.50861	0.904779	-2.90961	3.8481	0.977029	3.11117	-3.8524	-0.948016	-5.29159	-0.651514	-3.62351	-2.04677	-5.06616	-2.02847	-8.4979	-4.81689	2.99574	0.113567	0.0919256	1.05784	2.2527	-0.766003	-3.82479	NaN	-5.85709	-5.30223	-3.56696	0.190152	-5.92367	-4.37593	-1.08967	NaN	-4.80017	-4.76003
+	WT-Late vs KPflC-Late	Up in KPflC-Late	1.92009	4.33156	Tgfbi	P82198	BGH3_MOUSE	-0.233222	2.92598	1.90132	NaN	0.716145	-4.78322	2.95973	0.864857	-5.11462	2.56046	0.776932	3.35966	2.4079	4.72786	-5.22462	1.53418	-5.11042	1.94949	-4.45134	0.575876	0.223476	1.60422	-0.403465	NaN	4.36365	2.92369	-0.470553	2.07533	2.77117	-0.0265913	NaN	1.12845	-0.277402	NaN	-3.84668	-4.50875	-0.00964832	-5.03537	1.46076	NaN	0.123872	-0.597234
+	WT-Late vs KPflC-Late	Up in KPflC-Late	2.32793	3.38942	Tgfb1	P04202	TGFB1_MOUSE	-3.12859	-1.49435	-5.83523	-3.54402	-6.05548	-4.69978	-2.5746	-4.09158	-5.79093	-0.895504	-3.81784	-0.962427	-3.64106	-0.921187	-4.28288	-5.01466	-4.39125	-4.67141	-4.01693	-3.88708	-4.16302	-4.70487	-8.30019	-4.94849	-0.218855	-1.87031	NaN	0.385075	-1.36452	-4.81262	-4.07965	NaN	-5.5744	-5.59053	-4.21555	-5.11979	-6.8437	-4.75191	-4.53066	NaN	-5.34133	-4.95345
+	WT-Late vs KPflC-Late	Up in KPflC-Late	2.32004	3.54402	Svep1	A2AVA0	SVEP1_MOUSE	-1.85659	-0.729011	-1.75308	NaN	-1.70031	-5.01859	-1.29354	-1.74266	-5.77786	-1.96795	NaN	-1.83543	NaN	-0.926294	-4.70993	-1.30943	-4.9277	-2.10815	-3.78658	0.239337	0.0351758	NaN	NaN	-2.5799	-1.48567	0.459788	NaN	NaN	-1.52215	-2.13364	-3.70632	NaN	-2.15262	-5.6386	-3.73807	-5.03801	-0.377896	-4.48817	-5.5773	NaN	-5.00406	-4.6261
+	WT-Late vs KPflC-Late	Up in KPflC-Late	2.2632	3.46921	Srpx2	Q8R054	SRPX2_MOUSE	-2.79964	0.179444	0.113808	-3.26591	-5.60025	-4.88142	0.86655	-4.50403	-5.6633	-0.0896072	-4.34928	0.798461	-1.6555	1.50342	-3.88029	-4.65098	-3.69867	-0.812576	-3.7552	-1.65687	-4.33563	-5.55825	-9.2331	-3.94778	0.193972	0.731116	NaN	-1.01907	-2.74483	-4.70574	-3.87112	NaN	-6.77151	-6.28424	-3.19188	-4.94838	-6.39374	-3.9402	-4.12199	NaN	-4.71067	-4.59872
+	WT-Late vs KPflC-Late	Up in KPflC-Late	1.88151	3.25684	Srpx	A2BE45;Q9R0M3;Q9R0M3-2	A2BE45_MOUSE;SRPX_MOUSE;SRPX_MOUSE	NaN	-1.48238	-1.75889	NaN	-2.5312	-4.62783	-1.67928	-4.68828	-5.92849	-1.17893	NaN	-2.19331	NaN	-1.55146	-4.75574	-2.81231	-4.88444	-1.23574	-4.20985	-3.81979	-0.843645	-5.08315	-8.04497	-4.37043	-0.773387	-0.194386	NaN	-2.14314	-3.67566	-1.17458	-3.72086	NaN	-5.10677	-4.97873	-3.53952	-4.893	-5.78794	-0.961341	-4.73375	NaN	-6.03097	-5.15777
+	WT-Late vs KPflC-Late	Up in KPflC-Late	3.17913	4.1666	Spp1	F8WIP8;P10923	F8WIP8_MOUSE;OSTP_MOUSE	-3.18727	-1.74776	-5.39562	-3.48901	-3.98692	-4.5558	-4.4236	-3.80571	-4.94525	-0.913831	NaN	-1.82546	NaN	0.437959	-4.09629	-4.32885	-5.13408	-4.63311	-4.74842	-3.47561	-4.9684	-3.20639	-7.49061	-4.48672	0.400899	-0.612803	NaN	0.122661	NaN	-5.11979	-4.49564	NaN	-4.68777	-4.40771	-3.75636	-4.41461	-6.19053	-4.55948	-4.0813	NaN	-5.01021	-4.57661
+	WT-Late vs KPflC-Late	Up in KPflC-Late	2.09894	3.27785	Spon1	Q8VCC9	SPON1_MOUSE	-3.21293	0.359719	-0.9379	NaN	-2.86292	-4.64456	-4.23107	-3.99688	-3.2183	-0.960402	NaN	-0.394156	NaN	1.2556	-4.52416	-3.57712	-4.95282	-4.47486	-5.05949	-3.87913	-5.15518	-2.0072	-7.56018	-4.51967	-0.224018	NaN	NaN	-2.33015	-1.17681	-4.3153	-4.28022	NaN	-5.58795	-5.35698	-3.62775	-5.22603	-4.07232	-4.14748	-5.0791	NaN	-5.8736	-4.26381
+	WT-Late vs KPflC-Late	Up in WT-Late	3.19672	-6.7364	Serpini2	Q9JK88	SPI2_MOUSE	-0.456674	-1.44844	2.05173	2.25814	1.61206	4.00972	-0.815816	3.2417	3.09309	NaN	-1.11285	NaN	-2.2489	-3.31246	3.16508	0.137494	2.62432	-0.942598	NaN	2.15286	2.15703	2.90543	-0.329117	4.104	-1.95019	-3.35697	-5.9942	-6.94627	-6.21083	2.41769	3.08597	-0.255857	2.87721	2.50966	2.92879	2.15835	2.23876	1.94989	2.26081	-1.2494	2.79206	1.95508
+	WT-Late vs KPflC-Late	Up in KPflC-Late	2.14981	2.04653	Serping1	P97290	IC1_MOUSE	-2.00296	0.0206566	-2.47394	NaN	-1.75575	-1.98063	-1.78182	-1.07812	-1.28025	-1.0001	NaN	-0.942532	0.722775	-1.75682	-0.147759	-0.688804	NaN	-1.53291	NaN	-0.405159	-1.49711	-1.83505	NaN	-2.26671	-1.54045	-1.27411	NaN	-2.19844	-1.72816	-1.02328	-3.9832	NaN	-4.62192	-5.23882	-3.65736	-5.18778	-4.67454	-4.70101	-1.78008	NaN	-2.40404	-4.63888
+	WT-Late vs KPflC-Late	Up in KPflC-Late	3.4562	2.97912	Serpinf2	Q61247	A2AP_MOUSE	-3.58175	0.229558	-2.38994	-3.82448	-6.22787	-4.36512	-2.62204	-4.88567	-5.01582	0.205734	NaN	-0.604208	1.81546	-0.779539	-2.2708	-4.42727	-4.70074	-2.11066	-4.59601	NaN	-1.54815	-1.69756	NaN	-2.40952	-0.243931	-0.51258	-1.1882	0.343358	-0.896196	-4.58705	-4.2554	NaN	-5.49779	-5.58532	-3.38135	-4.67203	-4.10151	-4.46796	-1.79755	NaN	-2.39827	-3.71004
+	WT-Late vs KPflC-Late	Up in KPflC-Late	1.508	1.57504	Serpind1	P49182	HEP2_MOUSE	-3.40096	-0.721137	-6.19159	-3.64969	-5.81186	-4.92358	-2.64953	-4.72735	-5.47331	-1.63849	NaN	-1.2312	-1.01475	-1.94687	-4.24929	-4.17929	-5.68339	-6.00138	-5.78155	-3.3063	-5.01866	-6.29136	-3.06001	-5.03366	-2.86442	-1.41118	-3.34831	-3.20816	-2.29883	-4.81556	-4.10066	NaN	-5.56419	-5.85871	-4.13198	-4.75677	-5.03063	-4.67538	-5.7781	NaN	-5.26189	-4.75178
+	WT-Late vs KPflC-Late	Up in KPflC-Late	1.77613	2.41911	Serpinb6b	O08804	O08804_MOUSE	-3.05469	-1.47317	-6.10562	-3.95524	-5.51293	-4.22451	-2.21906	-4.53794	-4.87543	-1.48503	NaN	-2.77946	NaN	-1.33852	-3.37069	-4.4953	-4.05042	-3.35995	-4.2805	-3.74644	-4.60729	-3.18433	-8.17937	-4.67825	-0.95748	-1.97974	NaN	-2.54078	-2.65227	-5.04584	-4.2608	NaN	-5.54781	-5.47903	-3.38361	-4.84079	-6.04696	-4.18669	-4.75524	NaN	-6.07087	-4.37827
+	WT-Late vs KPflC-Late	Up in KPflC-Late	2.45781	1.37903	Serpinb5	P70124	SPB5_MOUSE	-3.3063	-2.87934	-7.88646	-3.62023	-6.20942	-4.52894	-2.77415	-4.84937	-5.31931	-1.10558	NaN	-1.07423	-3.1393	-1.33874	-5.37278	-4.41292	-5.33663	-4.37553	-4.25566	-4.0041	-5.30037	-4.83039	-7.3261	-4.70253	-2.41795	-2.63561	NaN	-2.89758	NaN	-4.09648	-4.18873	NaN	-4.95527	-4.99535	-3.73281	-4.41355	-6.43874	-3.80209	-6.52419	NaN	-4.54348	-4.08563
+	WT-Late vs KPflC-Late	Up in KPflC-Late	1.60724	2.65334	Serpinb2	P12388	PAI2_MOUSE	-3.14957	-0.442038	-6.59144	-3.61037	-5.38192	-4.56884	-2.75953	-4.38655	-5.71186	-0.637619	NaN	-0.941922	0.0250082	-2.50443	-4.71246	-4.20915	-5.25023	-4.31832	-5.27106	-3.59646	-4.99723	-4.28361	-8.15094	-4.52379	0	-2.53151	NaN	-1.80519	NaN	-4.12556	-4.37561	NaN	-4.99594	-4.41867	-3.39545	-4.34369	-5.75227	-4.48777	-5.30089	NaN	-5.32138	-3.70018
+	WT-Late vs KPflC-Late	Up in WT-Late	2.69473	-2.98847	Serpinb1a	Q9D154	ILEUA_MOUSE	3.55442	1.82609	3.23233	3.49588	3.82969	5.24876	2.13962	4.09806	5.15227	0.510713	3.29397	0.304676	0.237916	0.862041	4.6163	1.23343	4.42394	1.89431	4.04284	3.79108	3.61482	3.62557	2.93036	4.56349	1.39777	1.99648	2.15442	-0.751126	0.139328	3.66403	3.85296	1.76331	3.46578	2.74922	3.80491	3.53626	3.61456	3.85813	3.71975	2.699	4.11208	3.84399
+	WT-Late vs KPflC-Late	Up in KPflC-Late	3.81783	4.21412	Serpina3n	Q91WP6	SPA3N_MOUSE	-3.45595	-0.250697	-5.20157	-3.3828	-1.83725	-4.61664	-0.895518	-1.84666	-5.54605	-0.149154	0.669954	-0.594705	0.846108	-0.312715	-4.09413	0.345737	-5.47678	-5.33219	-3.1781	-2.10856	-0.916071	-6.34213	-7.58967	-4.64816	0.10626	-0.171859	1.78342	-0.891187	-0.00928116	-4.38292	-3.66705	NaN	-5.3379	-5.57134	-4.2959	-4.2197	-4.4372	-4.48985	-1.97786	NaN	-4.83862	-4.2802
+	WT-Late vs KPflC-Late	Up in KPflC-Late	1.43731	2.22819	Serpina3n	G3X8T9	G3X8T9_MOUSE	-1.32011	1.25042	0.173742	-0.590425	0.164238	-1.00212	-0.256847	-0.173952	-0.42731	1.94484	1.14105	1.3762	2.83155	0.81043	-0.000775337	-0.31495	1.40499	-0.302704	NaN	-0.737194	1.29941	0.125175	-1.10959	-0.918596	2.12513	0.50691	4.25608	1.699	2.07915	-0.668195	-1.42895	-3.22466	-0.785492	-2.05979	-0.731832	-1.441	-0.296823	0.400737	0.723227	NaN	1.07828	0.31485
+	WT-Late vs KPflC-Late	Up in KPflC-Late	2.48856	3.93726	Serpina3k	P07759	SPA3K_MOUSE	-1.99367	2.25117	0.359979	1.15766	1.70691	0.802286	-2.71021	1.80351	NaN	1.02446	NaN	0.520535	-0.835856	-0.0255899	2.18255	NaN	0.125368	1.04544	2.0493	0.109249	2.14294	1.12665	0.88172	0.00317287	1.54633	-0.236719	-0.210952	0.471392	-0.562923	NaN	1.19998	-2.64218	0.906154	-2.05668	-0.0977044	-1.60018	0.746378	0.720787	2.23239	NaN	-5.54944	-4.66081
+	WT-Late vs KPflC-Late	Up in KPflC-Late	1.43029	3.169	Serpina3k	A0A0R4J0I1	A0A0R4J0I1_MOUSE	-0.819268	-4.11783	-0.488235	-3.61132	-6.48662	-4.96515	-3.73927	-4.88654	-4.91974	0.737201	-0.055582	-0.946775	-1.30721	NaN	-4.60299	0.832978	-3.90171	-5.51754	-0.0133591	-0.827555	1.08557	0.168272	NaN	NaN	1.34329	-0.399633	NaN	-0.472676	-1.11359	0.133201	-4.00128	NaN	-5.98395	-5.50075	-3.76254	-5.19939	-6.58298	0.160202	1.76704	NaN	-0.191907	-4.93248
+	WT-Late vs KPflC-Late	Up in KPflC-Late	2.53985	4.52864	S100a9	P31725	S10A9_MOUSE	1.78377	1.93677	1.75117	-1.77398	-0.508121	-1.88409	2.923	-0.0687866	-0.756841	2.92454	2.6801	3.40398	3.68751	3.78023	1.41331	2.68443	-0.606947	3.86473	1.96969	-0.0774097	0.652396	1.92267	0.576065	-1.86049	3.92071	6.22516	3.7563	2.54837	5.78718	-0.0247097	-0.885451	-2.403	-0.505156	0.638027	-1.14885	0.928193	0.425159	-0.593313	-1.13828	NaN	NaN	0.463007
+	WT-Late vs KPflC-Late	Up in KPflC-Late	1.69202	3.68186	S100a8	P27005	S10A8_MOUSE	-3.04776	-1.89336	-0.919372	NaN	NaN	-4.1818	-0.612981	-3.89504	-5.51569	-1.6694	NaN	-1.3873	0.410131	-0.187573	-0.954893	-3.6586	-4.63057	0.931166	-4.69541	-2.72207	-2.49535	-1.58429	NaN	NaN	-0.237603	2.45551	NaN	-0.992363	1.61506	-4.04521	-4.15991	NaN	-6.34254	-5.58044	-4.13746	-2.94252	-6.7876	-4.44964	-5.29922	NaN	-5.23549	-1.79855
+	WT-Late vs KPflC-Late	Up in KPflC-Late	1.86499	3.30714	S100a6	P14069	S10A6_MOUSE	-1.63828	-1.45787	-0.327289	-1.19268	-1.15045	NaN	0.0552611	-1.27509	-0.93889	0.747217	3.51261	-0.367061	2.27272	0.496541	0.190394	0.101926	-2.40617	-0.81267	NaN	NaN	-0.398076	0.409297	0.377998	0.699883	0.337399	-0.618196	-0.0641146	-0.077282	2.89828	-4.68669	-4.10686	NaN	-2.09128	-5.59053	-1.51211	-1.3877	-5.2472	-4.69154	-4.3511	NaN	-1.43073	-4.38367
+	WT-Late vs KPflC-Late	Up in KPflC-Late	1.75384	2.12858	S100a16	Q9D708	S10AG_MOUSE	-2.01939	-1.98346	-1.68945	NaN	-2.61342	NaN	-1.72411	-0.957078	-1.9539	-1.30239	-3.22479	-0.677855	-2.12217	-0.72969	-4.32313	-4.32398	-5.09548	-1.39741	-4.18142	-3.7279	-5.39376	-2.02451	-8.25746	-5.7443	-1.7989	-2.75674	NaN	-2.81086	-1.92234	-4.0763	-4.49483	NaN	-5.2692	-5.88569	-3.6749	-4.24288	-5.44297	-4.18715	-4.04142	NaN	-5.84996	-4.73902
+	WT-Late vs KPflC-Late	Up in KPflC-Late	3.26779	3.99021	S100a11	P50543	S10AB_MOUSE	0.317952	2.90154	0.558541	-1.98314	1.64445	-0.37458	3.44883	0.163404	NaN	4.36334	0.128151	3.82553	3.21	3.461	-0.718163	2.32182	-0.346555	2.152	-3.33515	-0.294601	1.14136	1.75214	NaN	0.838829	3.44985	3.19907	NaN	3.34254	4.52854	-0.145123	0.117303	NaN	-0.325587	-0.514525	-1.12334	NaN	-0.25351	-0.561022	0.378948	NaN	0.820919	0.166017
+	WT-Late vs KPflC-Late	Up in KPflC-Late	2.45312	3.84851	S100a10	P08207	S10AA_MOUSE	-1.20157	1.30971	-0.8161	0.118438	-0.0951395	-4.38198	2.4814	-4.31715	-2.05839	2.08914	-2.27341	2.22007	1.31674	1.74643	0.146108	NaN	-1.86296	1.37364	NaN	-1.50578	NaN	1.18838	NaN	-0.0297966	1.74804	1.43319	NaN	2.09556	0.350424	-2.04666	-1.05664	NaN	-5.35081	-6.04239	-2.34414	-4.62021	-5.65941	-4.51307	0.920425	NaN	-0.65366	-1.94314
+	WT-Late vs KPflC-Late	Up in WT-Late	2.49672	-5.01294	Reg1	P43137	LIT1_MOUSE	2.40279	0.852274	3.90281	3.55823	4.4878	4.93128	2.41479	4.72669	4.66016	-4.0547	-0.440153	-2.13217	2.25153	-2.55971	4.53697	1.89164	4.16281	4.27642	-1.34385	3.95133	3.55956	2.83479	2.69448	4.58545	-3.09296	-0.323671	0.531749	-3.91854	0.633123	5.02073	3.95514	4.33859	4.54788	5.46662	4.12307	NaN	3.79955	3.03562	3.22102	1.03395	3.95868	4.12867
+	WT-Late vs KPflC-Late	Up in KPflC-Late	2.33977	3.25129	Pxdn	Q3UQ28	PXDN_MOUSE	-3.16094	-1.30916	-3.364	-3.71931	-5.61953	-4.36656	-5.3887	-4.29269	-6.00677	-1.02868	NaN	-1.09213	NaN	-0.244711	-5.8216	-4.17175	-4.18584	-3.55763	-3.88346	-3.30301	-4.05961	-2.80625	NaN	NaN	-0.974321	-2.43226	NaN	-1.23307	NaN	-3.80176	-4.11318	NaN	-5.91321	-5.57466	-3.95414	-5.70295	-5.42775	-5.58962	-4.05933	NaN	-4.80147	-5.67889
+	WT-Late vs KPflC-Late	Up in WT-Late	2.60686	-3.64235	Prss2	P07146	TRY2_MOUSE	4.6908	0.848934	4.24246	3.31276	2.60535	4.68593	1.02864	5.31688	5.23306	-1.27438	1.97494	-1.18877	1.41352	-2.46745	5.34596	2.42079	5.56576	4.23267	0.768736	5.31319	4.1532	3.76207	3.42319	5.90436	-0.181671	2.16304	0.968181	-0.116629	0.351505	4.67447	4.80665	6.40333	4.38137	4.12969	4.59284	4.55489	4.35323	4.40553	3.31276	2.96203	5.94427	5.93957
+	WT-Late vs KPflC-Late	Up in KPflC-Late	2.85558	3.20984	Prss1	Q9Z1R9	Q9Z1R9_MOUSE	-3.55497	-1.00434	0.986236	-3.70421	-4.28028	-4.68428	-5.49606	-4.46595	-5.10202	-0.71381	-1.09367	-3.87854	-8.27013	1.46749	0.357111	NaN	1.38485	-1.09713	NaN	1.97243	1.53916	0.918364	NaN	NaN	-0.375075	-0.980966	NaN	-0.632116	NaN	0.0787945	-1.07447	1.87251	NaN	NaN	-3.80766	-4.80567	2.20092	-4.69668	-5.7941	NaN	-4.34853	-3.99254
+	WT-Late vs KPflC-Late	Up in KPflC-Late	1.68814	2.6865	Prg3	Q9JL95;Q9JL95-3	PRG3_MOUSE	-3.54652	-3.08963	-7.31677	-3.64948	-5.6716	-4.6633	-4.1632	-4.0161	-5.51856	-2.86418	NaN	-2.92534	-2.99021	-4.13954	-4.66229	-2.45528	-4.37785	-4.27431	-3.88207	-3.2322	-4.87701	0.6655	-8.23478	-5.13401	-2.36621	-1.04261	NaN	NaN	-1.73068	-4.53222	-5.01435	NaN	-4.84532	-5.53698	-3.738	-4.64874	-7.06748	-3.94253	-5.15462	NaN	-6.00689	-4.70716
+	WT-Late vs KPflC-Late	Up in KPflC-Late	2.77855	4.30995	Prg2	Q61878	PRG2_MOUSE	2.82126	3.02215	2.55443	-0.04387	2.29132	0.385521	2.41013	0.472554	1.7035	5.52999	1.26328	3.79909	3.1523	3.4114	1.80026	3.41193	0.948998	3.56444	3.68604	1.96219	1.84682	5.44546	0.15344	-0.88589	4.56358	5.22174	0.960874	3.56939	4.15364	1.30578	0.412471	-1.39893	-0.421929	-0.170817	-0.625096	-0.461064	1.51945	NaN	0.397944	-2.73228	-0.890477	0.123081
+	WT-Late vs KPflC-Late	Up in KPflC-Late	2.30318	5.54578	Postn	Q62009;Q62009-3	POSTN_MOUSE	-0.586827	3.10488	0.481849	-0.681346	-0.79145	-4.77109	3.81673	-4.3974	-0.50249	3.0262	-0.0263023	3.36288	2.14933	3.76703	-0.596227	0.360524	-1.16521	3.05347	NaN	0.895458	-0.575664	0.857368	-0.772327	-1.19715	3.20833	2.38049	-1.76527	1.88638	3.27151	-0.0841284	-0.981162	-1.26255	-0.736176	-1.44331	-0.951923	-2.75415	-0.782131	-1.7928	-0.745024	NaN	-5.95239	-4.97064
+	WT-Late vs KPflC-Late	Up in KPflC-Late	3.52182	2.35529	Plxnb2	B2RXS4	PLXB2_MOUSE	-1.89471	-1.6219	-2.93083	-3.57859	-1.94018	-1.33404	0.170538	NaN	-1.40512	-1.93227	-1.69352	-0.54268	-2.12543	-2.27331	-4.7814	-4.37963	-4.6186	-2.43068	-4.65103	-3.72596	-4.85062	-2.30104	-7.10539	-1.97273	-2.22087	-1.79527	NaN	-1.77582	NaN	-4.62208	-4.35334	NaN	-4.97224	-6.06705	-3.44291	-5.515	-6.41696	-4.72746	-5.4401	NaN	-4.56443	-4.64785
+	WT-Late vs KPflC-Late	Up in KPflC-Late	1.61946	3.10572	Plod3	Q9R0E1	PLOD3_MOUSE	-3.0125	0.213769	-6.99025	-3.90709	-5.22956	-4.0771	-5.79912	-4.81109	-5.43795	0.265126	NaN	0.684314	NaN	-1.65902	-5.15536	-3.55686	-5.0172	-4.73865	-7.45381	-3.81404	-4.74718	-5.11594	-7.25786	-5.16119	0.581587	-2.80354	NaN	-0.762503	NaN	-4.51729	-4.03185	NaN	-5.52228	-4.79418	-4.08592	-4.40999	-7.09684	-5.11826	-5.58246	NaN	-4.70267	-4.76448
+	WT-Late vs KPflC-Late	Up in KPflC-Late	1.7544	2.59531	Plod1	Q9R0E2	PLOD1_MOUSE	-3.05291	-0.732265	-6.47152	-3.87044	-4.08472	-4.39197	-4.15656	-5.17336	-6.02774	-1.28734	NaN	-0.938055	NaN	0.28547	-4.44004	-4.62139	-3.54313	-4.58538	-4.77105	-3.62467	-5.0157	-2.288	-7.41771	-5.00394	-0.742455	-1.94732	NaN	-2.31754	NaN	-3.80501	-3.88911	NaN	-4.80397	-5.00312	-3.55366	-5.76918	-7.47404	-5.1543	-4.9881	NaN	-5.37747	-4.28692
+	WT-Late vs KPflC-Late	Up in KPflC-Late	1.46912	2.4509	Plg	P20918	PLMN_MOUSE	-1.1494	2.63831	-1.07135	-1.1061	-0.693069	-0.318744	-0.159752	-0.583984	-0.481399	1.59239	NaN	2.22907	1.16705	0.523026	-0.72467	-1.71159	-1.45784	-0.041254	NaN	-1.61749	-0.405136	-0.771673	-6.0144	-1.86002	0.882945	0.383089	NaN	2.19017	-0.24514	-1.30889	-1.51819	NaN	-1.65757	NaN	0.992051	-3.20518	-2.59982	-2.53935	-1.88689	NaN	-0.6324	-1.47144
+	WT-Late vs KPflC-Late	Up in WT-Late	1.42563	-2.99045	Pf4	A0A0J9YTR7;Q9Z126	A0A0J9YTR7_MOUSE;PLF4_MOUSE	-3.53216	-3.63637	-6.79084	-3.76902	-4.71389	-4.59959	-3.56918	-5.03747	-5.60309	-5.68454	-1.06431	-3.56057	-3.51809	-3.47291	-1.72822	-3.87209	-4.96613	-5.29603	-3.54581	-4.20733	-4.46451	-6.04899	-7.40294	-4.07461	-6.14211	-4.58776	-7.50451	-6.70059	-6.45916	-1.83188	-4.08052	NaN	-2.61111	-4.87112	-3.74303	-4.56399	-4.38444	-4.45517	-1.07949	NaN	-5.61707	-3.3195
+	WT-Late vs KPflC-Late	Up in KPflC-Late	2.02905	4.88218	Pcolce	D3YUE2;Q61398	D3YUE2_MOUSE;PCOC1_MOUSE	-2.991	0.757121	0.780285	-3.57736	-6.11206	-4.97749	-0.140058	-4.98142	-4.98152	-0.847853	NaN	-0.216783	-0.0875959	1.64208	-0.841879	1.06212	NaN	1.60863	NaN	-3.90142	-4.63567	-5.61273	-7.99683	-5.07198	NaN	-1.59849	NaN	1.54052	0.80624	-0.601447	NaN	-0.0379362	0.351282	-0.406927	-3.23695	-3.80015	-6.24982	-4.62591	-4.90525	NaN	-6.08089	-5.44161
+	WT-Late vs KPflC-Late	Up in KPflC-Late	2.34896	4.12414	P4ha1	Q60715;Q60715-2	P4HA1_MOUSE	-2.8952	-0.585734	-6.54545	-3.58129	-5.79033	-4.73446	-6.04352	-4.25512	-5.72046	0.0314751	NaN	-1.02371	NaN	-0.931275	-4.79928	-4.11915	-4.16668	-4.73801	-5.48249	-3.40638	-4.9229	-2.0853	-8.50428	-5.37142	0.711546	-2.1423	NaN	0.565588	NaN	-3.8659	-4.14077	NaN	-5.66216	-5.34517	-4.06971	-4.68249	-7.06976	-3.46184	-3.28646	NaN	-5.15366	-4.25959
+	WT-Late vs KPflC-Late	Up in KPflC-Late	1.78411	3.23048	Npnt	D3YTX1;Q91V88;Q91V88-2;Q91V88-3;Q91V88-4	D3YTX1_MOUSE;NPNT_MOUSE;NPNT_MOUSE;NPNT_MOUSE;NPNT_MOUSE	NaN	-3.14757	-1.37149	NaN	-3.21029	-4.62941	-4.49062	-4.79275	-5.61531	-2.02553	NaN	-1.37854	NaN	0.446262	-4.23292	-1.26699	-4.63913	-2.39411	-3.60764	-3.56152	-2.25926	-0.966413	NaN	NaN	-1.30825	-2.31889	NaN	1.03525	NaN	-1.42653	-2.46946	NaN	-4.22007	NaN	-2.74746	-5.07266	-6.16067	-4.48946	-3.47128	NaN	-4.12562	-4.49715
+	WT-Late vs KPflC-Late	Up in WT-Late	2.18211	-1.40678	Ngly1	Q9JI78	NGLY1_MOUSE	NaN	-3.50471	-2.68836	NaN	-4.23604	-1.41453	NaN	-2.03797	-3.6603	-2.18663	-0.951866	-4.26306	-5.8683	-4.35077	-1.49198	-4.23052	-1.68288	-4.82773	-4.73773	-2.44815	-2.89126	-2.97358	NaN	-1.87832	-2.86912	-3.60081	NaN	-3.23575	NaN	-2.62518	-1.46253	NaN	-2.47334	-3.02462	-1.88135	-4.84887	-6.62544	-2.43251	-4.91107	NaN	-1.95031	-1.4924
+	WT-Late vs KPflC-Late	Up in KPflC-Late	3.41613	6.34654	Muc5ac	E9PWB6;E9QAQ8	E9PWB6_MOUSE;E9QAQ8_MOUSE	-3.58594	-4.76281	-1.1768	-3.77925	0.314556	-1.33457	-0.862673	-2.04911	0.163001	-0.262261	2.94598	-0.154833	NaN	NaN	NaN	-0.00688076	NaN	0.316296	-3.56539	-0.296211	2.97127	-2.99933	-0.195377	-1.66247	NaN	2.69644	1.55594	NaN	1.04622	-5.05822	-3.9897	NaN	-5.96718	-4.44735	-3.73774	-5.28103	-5.25806	-4.70398	-6.24627	NaN	-5.74584	-5.16899
+	WT-Late vs KPflC-Late	Up in WT-Late	2.74307	-2.98878	Muc1	A0A0R4J0H1;Q02496	A0A0R4J0H1_MOUSE;MUC1_MOUSE	NaN	-4.93584	-2.78719	-2.56092	-2.13228	-0.122543	-2.34364	-2.50747	-2.08657	-2.67087	NaN	-2.84797	-2.60712	NaN	-0.815695	-3.86522	-1.33162	-5.4038	-4.45391	-2.98359	-2.5173	-2.30811	NaN	-0.924143	-6.23427	-4.75692	-6.79172	-5.81462	-6.91938	-1.78248	-1.47242	-2.4261	-2.09311	NaN	-1.87772	NaN	-2.37681	-2.53179	-3.72801	NaN	-2.53698	-3.34754
+	WT-Late vs KPflC-Late	Up in KPflC-Late	1.52531	2.7491	Mmp9	P41245	MMP9_MOUSE	-3.52555	-1.95942	-6.20595	-3.60391	-5.77972	-5.23672	-4.98823	-4.02167	-5.3359	-2.15297	NaN	-1.29275	NaN	-2.74582	-4.22741	-4.58044	-5.28464	-4.75867	-3.72526	-4.25454	-4.03002	-6.20584	-7.43703	-5.32217	-0.974582	0.150716	NaN	-3.31828	NaN	-5.2707	-4.01804	NaN	-4.60304	-4.65592	-3.2344	-4.53552	-6.00147	-4.68859	-4.89315	NaN	-4.20207	-4.78898
+	WT-Late vs KPflC-Late	Up in KPflC-Late	2.65254	2.17963	Mmp7	Q10738;Q3UN27	MMP7_MOUSE;Q3UN27_MOUSE	-3.01838	-2.44176	-5.47969	-3.20752	-4.67999	-4.70773	-2.25753	-4.53583	-4.427	-4.09679	NaN	0.74916	NaN	-3.12365	-5.28581	-4.33197	-5.4903	-4.61445	-3.24509	-4.15403	-4.81883	-5.79854	-7.1471	-4.92215	-2.32665	-1.98026	NaN	-2.61118	NaN	-5.31673	-4.0903	NaN	-5.76516	-5.64265	-3.7219	-3.79808	-6.29974	-3.99853	-5.03078	NaN	-5.31614	-4.47785
+	WT-Late vs KPflC-Late	Up in KPflC-Late	1.46425	1.97924	Mmp2	P33434;P33434-2	MMP2_MOUSE	-3.11534	-1.33601	-5.27233	-3.70148	-5.48195	-4.65833	-2.72827	-4.24552	-5.63555	-1.90838	NaN	-1.22722	NaN	-2.36283	-5.11519	-3.50877	-4.75597	-2.09962	-1.79462	-3.56818	-5.03878	-4.11325	-7.19204	-4.36558	-0.917561	-2.61397	NaN	-3.08543	NaN	-4.98224	-4.14569	NaN	-6.34733	-6.11453	-3.55164	-4.94267	-5.33617	-4.5033	-5.86628	NaN	-4.25267	-5.11552
+	WT-Late vs KPflC-Late	Up in KPflC-Late	2.51629	2.32852	Mfge8	P21956;P21956-2	MFGM_MOUSE	-0.968797	-0.222942	-1.12102	-1.79661	1.50441	NaN	0.651707	-2.30915	0.0792055	0.538209	1.61821	0.689992	0.267262	0.471028	NaN	-1.4596	-0.799285	-0.972201	-1.24519	-1.9357	-0.280198	-2.60008	-3.38362	NaN	0.632531	2.00008	-0.482352	1.18665	0.193296	0.86485	-0.629274	NaN	0.43095	NaN	0.644106	-0.82362	-1.42544	-2.19132	-2.35944	NaN	-2.20111	-1.73477
+	WT-Late vs KPflC-Late	Up in KPflC-Late	1.50482	2.99887	Megf6	A0A0A0MQ83;B1ASH4;Q80V70	A0A0A0MQ83_MOUSE;B1ASH4_MOUSE;MEGF6_MOUSE	-3.22051	-4.08049	-2.64923	-3.13618	-5.76488	-4.77761	-2.55584	-4.68855	-5.78341	-6.32391	-0.711153	-3.33228	-6.36543	-4.17264	-4.21707	-4.03879	-4.85204	-2.34762	-4.29467	-3.85878	-5.67953	-2.11285	-6.74585	-4.76291	NaN	-3.0536	-1.94322	0.206826	NaN	-5.38575	-3.47208	NaN	-0.77511	-4.51143	-3.38775	-4.78095	-5.16014	-4.27299	-5.62492	NaN	-5.92134	-4.9021
+	WT-Late vs KPflC-Late	Up in KPflC-Late	4.66595	7.69638	Matn1	P51942	MATN1_MOUSE	-2.78792	3.92906	3.02603	-3.29115	-5.68506	-4.70472	4.33557	-4.46015	-4.68401	4.56995	NaN	4.13311	NaN	4.80045	-5.22294	-4.1714	-5.35608	2.3826	-3.24078	1.02428	-5.36478	-5.77538	-7.47252	-5.09851	4.24915	2.87199	NaN	2.32724	NaN	-5.04231	-4.36448	NaN	-6.20328	-5.42593	-4.18298	-4.59515	-4.51194	-4.36056	-6.0989	NaN	-4.35269	-4.80735
+	WT-Late vs KPflC-Late	Up in KPflC-Late	2.62192	4.51662	Ltbp4	D3Z598;E9QPS5;Q8K4G1;Q8K4G1-2;Q8K4G1-3	D3Z598_MOUSE;E9QPS5_MOUSE;LTBP4_MOUSE;LTBP4_MOUSE;LTBP4_MOUSE	NaN	0.338926	0.82051	-0.907372	1.58329	-4.44599	0.781399	-0.299405	-6.06345	1.95872	NaN	1.4605	NaN	2.41548	-0.430907	0.149283	-1.42969	0.832054	NaN	-0.343874	0.808203	-0.583876	NaN	-1.02604	1.62581	1.04063	NaN	2.32143	-0.455671	0.819718	0.397461	NaN	-1.45158	NaN	NaN	NaN	-0.582653	-1.66891	-0.828785	NaN	-1.44762	-4.00484
+	WT-Late vs KPflC-Late	Up in KPflC-Late	1.79936	3.38915	Ltbp3	F8VQ06	F8VQ06_MOUSE	-3.33363	-2.23169	-3.04595	-3.62112	-5.70549	-5.08444	-2.2533	-4.58003	-5.79709	-0.87161	NaN	-1.63655	NaN	-0.525723	-5.18792	-4.17766	-4.97053	-5.03859	-5.07932	-3.6546	-5.21617	-5.52689	-7.74423	-5.21357	0.447335	-2.67356	NaN	0.157505	-1.96183	-4.27797	-3.57802	NaN	-5.10906	-5.19217	-4.02404	-4.88012	-7.16936	-4.94375	-6.03115	NaN	-6.28236	-4.37435
+	WT-Late vs KPflC-Late	Up in KPflC-Late	2.29238	2.5338	Ltbp2	E9Q1D6;E9QNQ3;O08999;Q0VD84	E9Q1D6_MOUSE;E9QNQ3_MOUSE;LTBP2_MOUSE;Q0VD84_MOUSE	-4.12105	-1.09367	-1.63706	NaN	NaN	-4.70447	-0.605612	-4.6113	-5.69269	-0.496507	NaN	-0.476368	-0.677476	0.829966	-4.90268	-3.06442	-5.40739	-0.885553	-4.33236	-4.15923	-4.56072	-6.04139	-6.80656	-4.51987	NaN	-1.46375	NaN	-1.06337	-0.749556	-4.68659	-3.7673	NaN	-4.91759	-5.54661	-3.15437	-5.01603	-6.03598	-4.75497	-6.06689	NaN	-4.54642	-3.95354
+	WT-Late vs KPflC-Late	Up in KPflC-Late	2.85013	4.14898	Ltbp1	Q8CG19	LTBP1_MOUSE	NaN	-1.61921	-0.592889	NaN	-1.922	-4.42334	-2.21043	-3.04793	-5.53576	0.266431	NaN	-0.310462	NaN	-0.432835	-4.20847	-3.78298	-5.72864	-1.22763	-4.65408	-1.84745	-0.77707	-1.28384	NaN	NaN	0.904202	-0.534736	NaN	1.57964	-0.893139	-4.34865	-3.81281	NaN	-5.13106	-5.82957	NaN	-3.28691	-2.6278	NaN	-4.38639	NaN	-2.76903	-4.79203
+	WT-Late vs KPflC-Late	Up in KPflC-Late	2.37352	2.44373	Lrg1	Q91XL1	Q91XL1_MOUSE	-0.0997648	-0.546692	-0.41732	-1.92278	-0.462064	-4.51546	-0.740983	-1.58281	-6.43012	1.10696	0.604071	0.341189	1.82561	-0.375936	-0.753062	0.451865	-1.38864	0.962194	0.394922	-1.41023	0.741942	-0.678308	-1.59257	-0.753152	0.797533	0.801598	2.36766	0.0909395	1.5756	-0.103275	-1.35469	NaN	-4.59803	-5.3182	-3.8979	-4.52231	-6.18177	-0.722634	0.968668	NaN	-1.57905	-1.64874
+	WT-Late vs KPflC-Late	Up in KPflC-Late	1.41953	3.06046	Loxl1	A0A0R4J0Q4;P97873	A0A0R4J0Q4_MOUSE;LOXL1_MOUSE	0.861396	-0.564905	-0.640624	-2.5703	0.743048	NaN	-0.0858274	-1.20125	2.64814	-0.78186	2.71637	-0.39115	0.664111	0.242391	-2.2004	-0.137046	NaN	-0.00465393	0.637493	-1.16307	-0.0476127	-0.728	-1.77363	-1.71546	-0.58962	0	2.0757	-1.21263	1.91398	0.855168	-0.581345	NaN	0	NaN	-0.180506	NaN	-0.841998	-2.00237	-0.981174	NaN	-4.72565	-4.1674
+	WT-Late vs KPflC-Late	Up in KPflC-Late	2.59332	4.40891	Lox	P28301	LYOX_MOUSE	-3.4893	-0.701185	1.09292	-3.4937	-5.0289	-4.10538	-0.566219	-4.47255	-5.04796	-0.409976	NaN	-0.476577	1.29835	-0.247184	-4.90236	-3.51802	-4.87731	0.310614	-2.88494	-4.13892	0.327488	0.223073	-6.28897	-5.43827	-0.10552	-1.88594	NaN	-0.592155	1.71563	2.53474	1.28666	NaN	-5.47213	-6.40337	0.338395	-5.86931	-6.46373	-5.3216	-6.29308	NaN	-5.28095	-5.05523
+	WT-Late vs KPflC-Late	Up in KPflC-Late	1.57244	3.13375	Lgals4	A0A140LHI8;Q8K419	A0A140LHI8_MOUSE;LEG4_MOUSE	-3.2802	-0.891244	-5.88375	-3.53396	-5.34892	-5.05959	1.54436	-5.4237	-5.4042	5.15799	NaN	2.56532	-1.57672	4.28376	-4.42104	-3.4565	-4.6495	-0.737885	-5.9867	-3.82018	-2.05239	-2.08596	-6.65797	-5.11244	-1.26147	0.553352	NaN	-0.598928	NaN	-4.6691	-4.86744	NaN	-6.49081	-5.3943	-3.5222	-4.83469	-4.75906	-4.92521	-4.10873	NaN	-4.70311	-1.32621
+	WT-Late vs KPflC-Late	Up in KPflC-Late	3.2021	4.75183	Lgals3	P16110;Q8C253	LEG3_MOUSE;Q8C253_MOUSE	NaN	1.04178	-1.79832	NaN	-3.24208	-4.34393	-0.0846601	-3.74813	-5.49725	0.484923	NaN	1.86876	-4.11707	0.878334	-1.07738	-5.18628	NaN	-3.27918	NaN	-2.30497	-3.37834	-0.452448	NaN	-3.3135	1.10813	0.106812	NaN	0.459446	NaN	-3.23342	-4.13301	NaN	-5.31546	-5.34791	-4.0285	-4.40463	-5.43988	-5.12875	-2.69421	NaN	-4.69898	-5.26979
+	WT-Late vs KPflC-Late	Up in KPflC-Late	1.84495	3.35044	Lgals2	Q9CQW5	LEG2_MOUSE	-3.32564	-4.42652	-5.01293	-3.67401	-6.73201	-4.29979	-3.72009	-3.55969	-5.61798	2.87113	NaN	-3.66287	NaN	0.596376	-5.10713	-3.89506	-4.85855	-5.14264	-4.48274	-4.41512	-5.31441	-5.71209	-7.44787	-4.5524	1.25413	-1.60035	NaN	-0.815305	-2.30596	-5.06188	-4.5307	NaN	-5.53335	-5.2019	-3.96751	-3.60864	-6.60847	-4.15833	-4.18588	NaN	-5.35656	-5.1513
+	WT-Late vs KPflC-Late	Up in KPflC-Late	2.60444	3.62728	Lamc2	G5E874	G5E874_MOUSE	-1.57641	0.249339	-0.553017	NaN	NaN	-4.98174	-0.620186	-4.3814	-5.19305	1.536	0.648924	1.90444	-0.26333	2.66929	-4.17929	-3.67111	-4.95088	0.131454	-4.69439	-3.83934	-5.04442	-5.63585	-3.52356	-5.12598	0.52663	0.23244	-1.68824	-0.217643	-1.70898	-4.41263	-4.00679	NaN	-6.06035	-5.58763	-3.79537	-4.88535	-7.47682	-4.59583	-4.60318	NaN	-5.93658	-4.13096
+	WT-Late vs KPflC-Late	Up in KPflC-Late	3.24757	3.65267	Lamb3	Q61087	LAMB3_MOUSE	-0.847291	0.251316	0.364918	-3.25877	-2.91651	-4.72812	1.10656	-3.19141	-5.95423	0.979052	-0.679047	1.88382	1.82149	2.87763	-3.57547	-1.86122	NaN	0.939022	-2.2387	-2.01941	NaN	-2.07436	-2.60562	NaN	0.231739	0.224613	-1.41189	0.238437	-1.93749	-4.47386	-4.27604	NaN	-3.05365	-4.87739	-3.78857	-4.3122	-7.39885	-4.96772	-5.01286	NaN	-5.12829	-4.10682
+	WT-Late vs KPflC-Late	Up in KPflC-Late	2.03109	3.54621	Lama3	Q61789;Q61789-2	LAMA3_MOUSE	-3.15235	-0.0386114	2.29165	-3.60674	-4.71671	-4.79925	-0.495512	-4.09156	-5.2657	0.173327	NaN	0.812317	-2.50574	2.73243	-4.73231	-3.33584	-4.86661	-2.46224	-4.4309	-1.63053	-4.72466	-1.39779	-8.312	-5.0739	-1.64249	-0.203917	NaN	0.114221	NaN	1.60034	-4.3822	NaN	-5.55594	-5.84991	-3.69977	-5.28031	-4.95993	-3.15696	-5.70919	NaN	-5.0139	-2.51537
+	WT-Late vs KPflC-Late	Up in KPflC-Late	1.53992	5.4517	Itih3	Q61704	ITIH3_MOUSE	NaN	0.0870123	NaN	-4.822	-3.51099	-4.36464	-2.08399	-3.85435	-6.05158	2.23837	NaN	0.602187	-2.0019	1.10375	-2.81221	-4.08922	-5.02784	-4.10714	-2.71488	-1.33164	-1.44372	0.427863	NaN	NaN	3.77817	0.481953	NaN	2.53941	NaN	-2.84021	-3.5169	NaN	-2.35009	NaN	-3.65971	-4.72216	-0.241194	-3.94982	-5.81792	NaN	0.806881	-4.98125
+	WT-Late vs KPflC-Late	Up in KPflC-Late	1.79988	3.98242	Itih2	G3X977;Q61703	G3X977_MOUSE;ITIH2_MOUSE	NaN	1.14755	-1.39051	-2.63752	-2.94534	-2.27209	-0.604303	-1.43936	NaN	1.75327	NaN	0.466622	NaN	0.734205	-0.307556	-3.94444	-4.4728	-5.51897	-4.89503	-1.93816	-0.716138	-0.488047	NaN	-1.91598	2.38111	0.796114	NaN	1.25019	-1.7374	-4.65935	-3.71703	NaN	-5.58526	-5.85296	-1.91258	NaN	-2.21242	NaN	-1.69342	NaN	-1.10984	-4.17019
+	WT-Late vs KPflC-Late	Up in KPflC-Late	2.2729	2.66123	Il1rn	P25085;P25085-2;Q3TBV5	IL1RA_MOUSE;IL1RA_MOUSE;Q3TBV5_MOUSE	-3.19607	-2.12852	-6.72302	-3.79872	-4.85889	-4.77911	-3.68353	-4.66787	-4.94974	1.1748	NaN	-2.29855	-2.68116	-1.75414	-4.21151	-5.00519	-5.08978	-3.87257	-3.69104	-3.69139	-4.71162	-5.66216	-8.52714	-5.15461	-2.03428	-2.32977	NaN	-1.28027	NaN	-4.61324	-4.28288	NaN	-4.09493	-5.20873	-4.1362	-4.28951	-6.01643	-4.93595	-4.91951	NaN	-5.41137	-4.67197
+	WT-Late vs KPflC-Late	Up in KPflC-Late	1.59912	2.73293	Hcfc1	B1AUX2;Q61191	B1AUX2_MOUSE;HCFC1_MOUSE	NaN	-0.134295	-2.03184	-2.10142	-2.41473	-1.06508	-1.2806	-4.03189	-5.77924	-0.615395	NaN	0.169533	NaN	-0.801683	-0.743061	-3.65305	-2.21937	NaN	NaN	-2.00191	-2.22195	-1.19404	NaN	-1.32213	-0.758725	-1.29121	NaN	0.567785	-3.5186	-2.53982	-1.74821	NaN	-2.20181	NaN	-1.81452	NaN	-1.87534	-2.43748	-2.78101	NaN	-4.43506	-4.64169
+	WT-Late vs KPflC-Late	Up in KPflC-Late	2.12288	4.18156	Gm5483	B2RV77	B2RV77_MOUSE	-3.40271	-4.2331	-5.92073	-3.5097	-5.30555	-4.39744	-1.00242	-3.71078	-5.47955	NaN	NaN	-0.916637	-2.52813	-1.1545	-4.5406	-3.89794	-4.47277	-1.55623	-4.38421	-3.8178	-5.26807	-4.99119	-7.36448	-4.45016	0.786503	0.483288	-3.40933	-2.29209	0.925091	-4.34205	-3.84546	NaN	-5.95253	-4.39306	-3.29788	-4.93442	-6.92188	-4.29632	-5.12006	NaN	-6.22361	-5.2337
+	WT-Late vs KPflC-Late	Up in KPflC-Late	3.66034	8.23734	Fn1	A0A087WSN6	A0A087WSN6_MOUSE	-3.36353	2.76345	-0.78334	-3.36207	-6.25706	-4.54162	-4.93291	-4.1958	-5.57653	4.9107	NaN	2.9275	NaN	3.88628	-4.49726	-4.1122	-5.01016	-5.229	-4.02814	-3.3784	-4.83052	0.591313	-7.64823	-4.89035	5.24258	2.3434	NaN	3.9986	NaN	-4.49661	-3.95508	NaN	-5.43425	-5.06139	-3.30773	-4.80664	-6.92679	-4.78112	-0.883137	NaN	-5.38437	-4.65342
+	WT-Late vs KPflC-Late	Up in KPflC-Late	2.71694	5.07875	Fn1	A0A087WR50	A0A087WR50_MOUSE	2.44129	5.27758	3.09247	1.57414	2.23512	0.234548	3.47164	2.22504	0.658158	6.41829	0.809322	5.52397	5.21599	5.93322	0.732779	2.3166	1.16014	4.17414	NaN	2.67764	2.63673	3.56515	-1.31036	0.719353	6.91929	4.77131	1.88682	6.78161	5.67866	1.78922	0.526906	-2.35631	1.40743	1.07467	0.680232	0.492539	0.679611	0.796743	1.33459	NaN	-0.143605	0.1538
+	WT-Late vs KPflC-Late	Up in KPflC-Late	2.08982	3.96552	Fgg	Q3UER8;Q8VCM7	Q3UER8_MOUSE;FIBG_MOUSE	3.25436	5.89522	2.42415	0.360106	1.92827	0.502722	3.80347	2.18438	0.688361	6.2879	-0.874439	5.49385	3.56833	4.81544	0.655946	3.74895	1.54451	3.3662	NaN	1.75338	3.2848	2.38747	0.240196	0.319474	6.53217	5.2048	1.59129	5.56857	2.47217	2.18416	0.531554	NaN	1.55315	1.07215	0.243092	0.0512972	0.577449	1.18118	1.5058	NaN	0.415305	0.448322
+	WT-Late vs KPflC-Late	Up in KPflC-Late	1.46217	3.59614	Fgb	Q8K0E8	FIBB_MOUSE	1.13468	5.75442	1.91807	-0.370351	1.6105	-0.613333	2.98716	2.20851	0.280416	6.09726	-1.51599	5.37553	2.91869	4.40829	-0.303037	4.45322	0.681698	2.5664	NaN	1.17197	3.16982	1.34845	NaN	-0.0017767	6.2008	4.07998	1.25202	5.56587	1.94662	1.05933	-1.00463	NaN	1.07468	0.316397	-0.284469	-0.186358	0.349652	0.0446901	2.08989	NaN	0.0496054	-0.293972
+	WT-Late vs KPflC-Late	Up in KPflC-Late	2.5063	3.21066	Fbn2	Q61555	FBN2_MOUSE	0.985303	2.87381	2.27901	0.698374	1.42529	-0.351335	3.17975	1.33327	-0.943183	2.1342	4.03617	2.35922	4.4654	1.97503	-1.31511	3.165	0.180389	4.62563	-2.55471	1.94934	1.31113	2.50431	1.643	0.49866	1.99481	2.87883	2.10242	1.49003	3.13012	1.42731	1.80981	0.611276	0.993272	1.48114	0.449883	0.200898	0.623191	0.0716162	-1.23938	-3.62254	-0.63234	-0.611729
+	WT-Late vs KPflC-Late	Up in KPflC-Late	2.74906	6.47897	Fbln2	P37889;P37889-2	FBLN2_MOUSE	NaN	2.5345	0.686012	NaN	-2.83347	-3.08309	-0.0581288	-2.66255	NaN	3.22863	-3.45873	3.27123	-0.50814	2.93799	-2.27097	-3.87084	-1.23668	-1.43699	NaN	-0.946853	-1.21044	-1.00682	NaN	NaN	4.10689	0.853771	NaN	3.62935	-0.881037	-2.51634	-3.0285	NaN	-2.51329	-3.63277	-1.60321	-5.92872	-6.84938	-4.74831	-3.29874	NaN	-5.04663	-4.83372
+	WT-Late vs KPflC-Late	Up in KPflC-Late	1.83949	3.01858	Fbln1	Q08879	FBLN1_MOUSE	NaN	1.02353	-1.71332	-2.29903	-1.59453	-1.30409	1.06066	-1.77919	-2.25908	0.481058	-1.26312	0.887921	-1.31194	-0.00839806	-4.01441	-1.11045	-4.05648	-0.0860901	-3.65105	-1.93349	-1.77134	-0.553681	NaN	-1.7036	-0.133838	-0.695807	-1.48723	-1.21522	1.20239	-4.10234	-2.04405	NaN	-1.35919	-4.91964	-1.35076	-0.213685	-1.80544	NaN	-0.888243	NaN	-4.73223	-4.71951
+	WT-Late vs KPflC-Late	Up in KPflC-Late	1.98024	1.98023	F13b	Q07968	F13B_MOUSE	NaN	-1.68475	-2.6937	NaN	-2.63269	-4.11199	-3.24058	-4.956	-5.34667	-2.46712	NaN	-2.9162	NaN	-2.63256	-4.79841	-3.88525	-4.91124	-1.92549	-4.04531	-2.95121	-1.50233	-2.29707	NaN	NaN	-3.26123	-2.01326	NaN	-2.09836	NaN	-3.29278	-5.06682	NaN	-5.40077	-5.34707	-3.82032	-4.11787	-7.4703	-3.1559	-3.75909	NaN	-4.98806	-4.90824
+	WT-Late vs KPflC-Late	Up in KPflC-Late	2.32682	3.95508	Emilin2	A0A3B2WB50;Q8K482	A0A3B2WB50_MOUSE;EMIL2_MOUSE	-2.03891	0.453117	-0.562451	-2.15463	-2.17551	-4.22694	-0.705202	-1.28979	-5.94557	1.05824	-0.0928917	-0.41932	-0.939998	-0.122001	-5.0782	-1.64303	-5.39931	-0.5516	-4.21524	0.213892	-1.14198	-0.00139332	-3.64435	NaN	2.19846	0.984927	-1.18262	0.151826	-0.885609	NaN	-2.22394	-2.32477	-1.28015	NaN	-1.70004	NaN	-1.0889	NaN	0.251741	NaN	-5.20646	-4.38704
+	WT-Late vs KPflC-Late	Up in KPflC-Late	2.33337	3.8588	Elane	Q3UP87	ELNE_MOUSE	-3.26116	-1.97899	-1.03199	-3.76865	-5.07834	-5.04703	-3.06765	-4.74302	-4.65003	-0.942417	NaN	-0.690466	-3.01865	1.11599	0.793225	-2.94404	NaN	-3.33108	NaN	-3.03446	-2.07752	-2.38192	NaN	NaN	-0.303754	1.36543	NaN	-1.13291	-2.40538	-5.00289	-3.66207	NaN	-5.07552	-5.40367	-3.57157	-4.89142	-6.09023	-4.66663	-4.80896	NaN	-5.09171	-4.81363
+	WT-Late vs KPflC-Late	Up in KPflC-Late	2.08881	3.10889	Egfl7	A0A0R4J189;Q3UTJ7;Q9QXT5;Q9QXT5-2	A0A0R4J189_MOUSE;Q3UTJ7_MOUSE;EGFL7_MOUSE;EGFL7_MOUSE	NaN	-2.3527	-2.8293	NaN	-3.88304	-4.37855	-0.82707	-4.58677	-5.88282	-1.31485	NaN	-1.65834	NaN	-1.33224	-4.68743	-2.37138	-0.934252	-4.56526	-3.62745	-3.50335	-1.91555	-2.59669	-6.16917	-4.41855	-0.781618	0.851189	NaN	-1.4027	-2.26902	-3.21513	-3.91125	NaN	-3.61583	-4.62398	-2.79464	-5.28194	-4.87359	-4.72802	-2.91184	NaN	-4.95641	-3.3662
+	WT-Late vs KPflC-Late	Up in KPflC-Late	3.18609	4.42327	Efemp2	E9Q3N9;G5E8D6;Q9WVJ9	E9Q3N9_MOUSE;G5E8D6_MOUSE;FBLN4_MOUSE	-3.29917	0.303404	-6.45023	-3.31048	-5.55656	-5.00799	-0.780973	-4.91067	-5.93358	-0.260647	NaN	0.42361	NaN	-0.0516272	-5.05482	-3.79697	-4.51662	-1.95534	-4.25181	-3.49989	-5.06038	-5.76798	-7.84987	-4.89956	-0.458127	-1.14998	NaN	0.508077	-1.13348	-4.37108	-4.70145	NaN	-6.36445	-5.26136	-3.09414	-4.95739	-6.32974	-5.17091	-4.66371	NaN	-6.07859	-5.59369
+	WT-Late vs KPflC-Late	Up in KPflC-Late	2.01709	1.69206	Efemp1	Q8BPB5	FBLN3_MOUSE	-2.00452	-0.0659781	0.351325	-1.10151	-0.0339661	-1.40675	1.75557	-0.171664	-0.707162	-0.73405	0.192093	0.451774	-1.22007	1.46021	-1.30171	-0.959214	-1.01979	0.224516	NaN	0.0874796	-0.0249629	0	-2.49325	-1.58466	-0.142627	0.691634	-1.35168	0.787313	0.211466	-0.325895	-1.27772	NaN	0.585512	0.123686	-0.243708	-0.606059	-1.09295	-1.33224	-2.53077	NaN	-1.05455	-1.95581
+	WT-Late vs KPflC-Late	Up in KPflC-Late	4.29913	6.14982	Ecm1	Q61508	ECM1_MOUSE	NaN	-0.00810909	-0.561364	-2.02082	NaN	-4.91083	-0.824285	-3.664	-5.44478	1.47524	NaN	1.29105	0.0733938	1.23923	-4.68514	-5.24752	-4.73758	-0.698016	-4.00099	-0.19861	-0.244288	-0.34271	NaN	NaN	2.30217	2.76046	NaN	2.42493	0.312635	-2.47474	-4.07503	NaN	-6.14964	-5.96189	-3.73603	-4.66985	-7.31049	-3.52702	-1.06562	NaN	-4.28414	-4.29644
+	WT-Late vs KPflC-Late	Up in KPflC-Late	1.45089	3.96591	Ctsg	P28293	CATG_MOUSE	-3.16508	-1.35557	-6.79868	-3.4021	-5.79673	-4.13178	-2.75154	-4.51259	-4.90309	-1.5012	NaN	0.0527515	-1.49535	-0.830298	-5.32957	-4.82082	-5.0273	-5.15548	-2.35756	-3.64409	-4.51963	-5.49747	-6.85133	-4.89883	-0.991707	3.34908	NaN	-1.14116	-3.15262	-4.07953	-4.07589	NaN	-6.20691	-4.35991	-4.2477	-5.5571	-5.08652	-5.05124	-4.2467	NaN	-5.49339	-4.55588
+	WT-Late vs KPflC-Late	Up in KPflC-Late	3.44349	5.21422	Ctse	D3Z6T3;P70269	D3Z6T3_MOUSE;CATE_MOUSE	-3.28045	0.447967	0.173376	-3.75181	-4.6359	-4.36679	2.26283	-4.43479	-4.95079	2.99739	-2.12048	1.39411	-1.72081	2.12223	-4.43033	-0.007411	-5.47301	1.87119	-5.2543	-4.07242	-4.8622	-1.6499	-6.84828	-4.87296	0.983748	1.40649	NaN	1.21814	-0.975466	-4.31266	-4.17772	NaN	-5.95452	-5.61574	-3.73368	-4.07522	-6.11104	-5.03229	-6.03694	NaN	-5.93207	-4.14945
+	WT-Late vs KPflC-Late	Up in KPflC-Late	1.40799	2.55415	Ctsa	G3X8T3;P16675	G3X8T3_MOUSE;PPGB_MOUSE	-3.0706	-0.415109	-6.93605	-3.54607	-6.27725	-3.02556	-4.77624	-2.75873	-5.49457	0.235892	NaN	0.119699	NaN	-0.882172	-1.76993	-3.37983	-4.80613	-4.48432	-5.29221	NaN	-2.65201	-1.15034	NaN	-3.17302	0.62042	-0.427102	NaN	-0.582371	NaN	-4.12701	-3.63655	NaN	-5.70603	-6.04058	-2.935	-4.6807	-6.87662	-4.49826	-5.46431	NaN	-0.680509	-2.62306
+	WT-Late vs KPflC-Late	Up in KPflC-Late	1.67347	2.57129	Ctgf	H3BJW0;P29268	H3BJW0_MOUSE;CTGF_MOUSE	-3.17196	-2.87208	-7.20181	-3.38966	-5.88531	-4.52702	-3.96342	-3.20635	-5.68078	-5.80995	-0.879796	-2.55455	-6.76818	-0.185596	-5.06575	-4.72117	-4.8342	-4.76874	-5.13639	-3.18255	-5.00226	-5.53238	-7.88143	-5.32941	-0.506666	-3.17596	NaN	-1.33101	NaN	-5.03372	-4.61614	NaN	-4.75964	-3.84639	-3.44058	-4.43253	-6.30557	-4.58476	-4.6588	NaN	-4.88816	-4.69561
+	WT-Late vs KPflC-Late	Up in WT-Late	1.83534	-1.93876	Cst3	A2APX3;P21460	A2APX3_MOUSE;CYTC_MOUSE	-4.14705	-0.00595951	-0.777911	-0.774739	-1.00923	0.210022	-0.851037	-0.0319948	-2.32533	-1.40633	-2.05793	-0.3846	NaN	-1.44944	0.193598	-2.76006	-0.940483	0.0639763	NaN	-0.134194	-0.783097	-0.626548	-3.43346	-0.166906	-1.92372	-0.658697	-3.02176	-2.32162	-1.39357	-0.944281	-0.192303	NaN	-0.71127	0.201519	-0.127875	-0.478869	-0.694909	-0.859531	-1.45735	NaN	0.924734	0.759455
+	WT-Late vs KPflC-Late	Up in WT-Late	3.01508	-4.62824	Creld2	Q9CYA0	CREL2_MOUSE	1.02059	NaN	1.25806	1.29307	0.192522	0.53932	NaN	0.131787	1.85982	-3.06833	-0.995317	-2.20771	-7.63032	-5.41585	2.82702	-1.91372	3.07809	NaN	NaN	1.22833	1.36971	1.53719	0.245304	3.1432	-2.63703	-2.20179	NaN	-3.35977	NaN	1.40897	2.44347	NaN	1.32453	0.0456371	2.19022	1.76444	1.07854	1.6571	0.391452	0	3.06931	1.42976
+	WT-Late vs KPflC-Late	Up in KPflC-Late	2.7215	4.32548	Col8a2	P25318;P25318-2	CO8A2_MOUSE	0.428214	-0.954631	-0.60519	NaN	NaN	-4.54602	0.611125	-4.40891	-6.23638	-0.981148	2.23263	-0.558365	0.699853	-0.141495	-3.95078	-3.19476	-4.39726	0.920296	-3.69676	-2.50682	-4.59325	-5.34618	-7.48701	-4.78466	NaN	0.391831	0.548026	-1.1447	1.21231	-4.19421	-3.63923	NaN	-6.55618	-5.34562	-3.62848	-4.8109	-6.07191	-4.41335	-4.69795	NaN	-5.34291	-4.63712
+	WT-Late vs KPflC-Late	Up in KPflC-Late	2.38712	3.93596	Col7a1	Q63870	CO7A1_MOUSE	-0.865752	0.378666	0.189188	NaN	-1.14819	-4.58863	1.76039	-2.54996	-4.84221	-2.47829	2.59064	0.722282	2.25795	1.40417	NaN	1.44521	NaN	0.697638	-1.96778	-0.672555	NaN	2.27838	2.86916	NaN	NaN	-0.566774	NaN	1.03557	-0.991018	-4.19846	-2.61948	NaN	-6.16243	-4.87272	-3.39954	-4.91308	-6.45399	-3.84741	-4.99783	NaN	-4.8495	-5.05673
+	WT-Late vs KPflC-Late	Up in KPflC-Late	1.84015	2.70682	Col6a3	A0A087WS16;J3QQ16	A0A087WS16_MOUSE;J3QQ16_MOUSE	-3.33368	-2.27052	-6.52218	-3.83305	-5.66216	-3.51455	-3.90892	-4.25113	NaN	-1.63003	NaN	-2.10851	NaN	-2.86413	-3.34125	-4.05831	-5.0131	-4.86584	-2.4779	-3.88727	-3.56549	-2.19385	NaN	NaN	-1.37253	-1.05702	NaN	-3.12722	NaN	-4.81589	-3.30915	NaN	-5.55797	-5.85814	-4.62791	NaN	-3.39964	NaN	-1.19356	NaN	-5.64306	-4.36227
+	WT-Late vs KPflC-Late	Up in KPflC-Late	1.83113	2.17838	Col18a1	E9QPX1;P39061;P39061-1;P39061-2	E9QPX1_MOUSE;COIA1_MOUSE;COIA1_MOUSE;COIA1_MOUSE	-1.57108	1.12207	1.65802	0.04387	1.57318	-0.965117	1.1112	0	0.37815	1.70078	-0.962305	3.02462	0.532676	3.15712	0.473758	-1.13461	-1.6179	0.992199	-3.65031	0.757104	0.850259	0.706013	-1.92735	-1.15812	1.87861	2.29799	-0.399438	2.79848	1.84813	1.24608	0.146656	-3.71304	1.28346	0.312502	0.525762	-0.207124	0.0740557	-0.0335493	-0.396891	NaN	-0.236036	0.0684357
+	WT-Late vs KPflC-Late	Up in KPflC-Late	2.92622	7.01115	Col12a1	Q60847	COCA1_MOUSE	4.41754	3.24677	3.41928	-1.01695	0.630428	NaN	5.37602	-0.458409	-0.556975	2.85552	3.00685	4.62464	6.52731	6.06833	-1.46946	3.25283	NaN	3.09604	-1.13079	1.4462	0.0388684	0.0936651	-1.42531	NaN	4.65636	2.95543	2.71794	2.3819	6.34399	-3.86954	-4.54827	NaN	-5.14647	-4.18514	-3.46667	-5.12082	-1.11442	-4.59722	-5.22819	NaN	-5.39566	-0.605692
+	WT-Late vs KPflC-Late	Up in KPflC-Late	1.85569	4.8056	Col10a1	Q05306	COAA1_MOUSE	3.21504	-0.278817	0.907761	NaN	-0.857746	NaN	1.83707	-1.69723	-1.94504	-0.149788	4.37679	0.51322	3.02123	0.953346	NaN	1.67323	NaN	2.2839	1.51196	-0.838608	-2.27345	NaN	-0.557371	NaN	-1.37572	0.650385	5.19688	-1.91088	1.5455	-4.47485	-3.95106	NaN	-6.66636	-5.19905	-3.65902	-4.1922	-4.41376	-4.29081	-4.4711	NaN	-4.21474	-4.72763
+	WT-Late vs KPflC-Late	Up in KPflC-Late	3.08031	3.24	Clec4n;Clec6a;Clec6a	Q3U3M9;Q9JKF4;Q9JKF4-2	Q3U3M9_MOUSE;CLC6A_MOUSE;CLC6A_MOUSE	-2.76609	0.133199	-7.20333	-3.50114	-4.41672	-4.57757	-0.629282	-4.98512	-5.39026	-0.849421	NaN	0.104859	NaN	-1.36987	-4.68081	-4.09022	-5.06815	-2.03732	-5.00573	-3.84153	-4.61146	-5.38679	-8.31685	-5.53055	-0.379586	-1.12522	NaN	-1.61429	-0.863636	-4.32012	-4.20902	NaN	-3.89791	-5.62929	-3.5955	-4.69846	-6.88654	-4.18405	-5.4144	NaN	-5.35081	-4.60322
+	WT-Late vs KPflC-Late	Up in KPflC-Late	1.8212	2.29251	Clec2d	Q91V08	CLC2D_MOUSE	-2.94252	-4.62131	-6.95696	-3.39974	-0.568968	-4.586	-1.1099	-4.55222	-5.93829	-5.81047	-0.896042	-1.88073	-6.65224	-5.782	-4.79965	-4.2991	-4.22342	-5.01707	-3.21228	-4.22626	-5.3125	-5.30132	-7.79037	-5.34774	-1.5898	-2.07948	NaN	-2.4741	NaN	-4.91556	-3.98035	NaN	-4.45102	-6.27824	-3.45776	-5.09871	-5.66053	-4.13429	-6.09975	NaN	-5.53198	-4.73029
+	WT-Late vs KPflC-Late	Up in KPflC-Late	2.67802	3.21296	Clec10a	A2CF65;F8WHB7;J3QPR7;P49300	A2CF65_MOUSE;F8WHB7_MOUSE;J3QPR7_MOUSE;CLC10_MOUSE	-1.40023	0.259818	-8.27622	-3.2702	-5.27804	-4.85502	0.546067	-4.17395	-3.8542	-1.80746	NaN	0.183712	NaN	-1.17023	-2.08275	-3.09486	-2.98407	-1.61654	NaN	-2.31376	-3.08174	-2.34846	NaN	-2.10832	-1.5444	-0.315375	NaN	-1.8204	NaN	-4.58657	-4.04857	NaN	-6.00324	-5.17116	-3.35964	-4.9924	-6.34702	-4.1624	-2.23253	NaN	-5.25457	-4.70116
+	WT-Late vs KPflC-Late	Up in WT-Late	3.01088	-4.66178	Cela3b	Q9CQ52	CEL3B_MOUSE	0.707528	-1.12541	4.0172	3.98551	3.83895	5.78176	1.32502	5.46978	2.62861	-2.51581	-0.512562	NaN	1.1642	NaN	6.1507	2.40797	5.07375	3.49758	1.73302	4.62075	4.72284	4.24983	3.74236	5.91182	-0.874532	0.51682	0.175498	-1.22265	0.617775	5.7756	5.62864	5.28535	4.65496	5.07311	5.6958	4.1905	4.74222	3.9496	4.81309	1.36984	5.80768	5.9352
+	WT-Late vs KPflC-Late	Up in WT-Late	2.75123	-5.35318	Cela2a	P05208	CEL2A_MOUSE	4.16405	1.31397	8.48134	6.60478	5.21957	8.11753	2.61713	8.87995	6.0025	-0.830062	1.20638	NaN	2.83709	-0.982656	9.71478	4.79735	8.17741	5.74172	3.22532	8.3111	7.93456	7.43763	5.65146	7.46141	0.939329	2.1766	4.39223	-0.354834	0.947275	7.47659	8.33945	NaN	8.87028	10.202	9.23581	9.13188	8.65374	7.7238	7.31625	4.27108	8.20052	9.06162
+	WT-Late vs KPflC-Late	Up in WT-Late	3.98603	-6.19045	Cela1	Q91X79	CELA1_MOUSE	2.73622	0.820718	7.19645	5.31811	4.65052	7.59108	0.873538	7.93826	6.6828	-2.09421	1.85106	-0.144843	1.28525	-0.108196	8.07936	3.95855	7.07402	3.52031	2.01336	7.19882	6.28391	5.08547	3.99434	6.15181	-0.113349	-0.809831	0.52542	-1.12274	0.358311	6.72185	6.82633	NaN	7.22744	NaN	8.03366	NaN	7.22081	6.88466	4.91895	3.00934	6.87596	7.59331
+	WT-Late vs KPflC-Late	Up in WT-Late	1.65097	-1.7013	Cd209b	Q8CJ91;Q8CJ91-2	C209B_MOUSE	-2.82082	-1.1465	-6.546	-3.39724	-5.29126	-4.5322	-4.9017	-4.87633	-5.85004	-4.95473	-0.854122	-4.305	-5.1055	-5.91015	-4.821	-4.23641	-0.900795	0.249575	-3.04365	-3.69417	-5.02514	-0.951813	-6.9596	-4.2924	-6.19246	-4.49176	-6.03198	-5.47673	-6.8029	-4.52136	-4.34627	NaN	-4.89951	-5.0926	-3.48219	-4.89084	-5.56554	-1.51733	-4.58509	NaN	-4.91319	-4.63962
+	WT-Late vs KPflC-Late	Up in KPflC-Late	3.50872	4.89104	C1qtnf5	A0A0U1RNV1;Q8K479	A0A0U1RNV1_MOUSE;C1QT5_MOUSE	-0.0831881	0.816824	-0.00496197	NaN	-1.78293	-4.77115	1.42407	-4.4586	-2.50635	1.34985	-1.23275	1.05082	0.999606	1.71698	NaN	-0.500258	NaN	2.01887	-1.38429	-3.42078	-4.56645	-4.8947	-8.43916	-5.28627	1.85696	-0.131662	-1.0463	0.636188	1.29548	-3.12127	-4.09471	NaN	-4.9642	-5.46844	-3.61625	-4.82488	-6.58567	-4.2358	-5.74476	NaN	-5.0382	-4.83649
+	WT-Late vs KPflC-Late	Up in KPflC-Late	2.52653	5.1514	C1qc	Q02105	C1QC_MOUSE	NaN	2.30063	0.318979	-1.9951	-1.75366	-1.93145	-1.43329	NaN	-3.2848	0.715641	NaN	1.0604	-0.747172	2.00623	-1.3536	-2.53573	NaN	-0.52853	NaN	-1.22902	-0.368282	-1.84753	NaN	-2.55523	2.79634	2.6648	NaN	0.391033	0.365341	-1.67554	-2.24589	NaN	0.795063	-1.13759	-1.4368	NaN	-3.36913	-2.09756	-4.34837	NaN	-5.20772	-1.2772
+	WT-Late vs KPflC-Late	Up in KPflC-Late	1.45652	2.97023	C1qb	P14106	C1QB_MOUSE	-3.18025	2.53368	0.486091	-1.19326	-1.03622	-0.891254	-1.30218	-0.883389	-1.00425	1.15519	NaN	1.28824	0.618629	1.80699	-0.704618	-1.16807	-0.301718	0.342361	NaN	-0.444334	0.0249629	-1.7747	NaN	-1.76317	3.15804	2.71582	NaN	0.290385	0.267023	-0.191776	-0.711018	NaN	-0.0984402	-0.50216	-0.611043	-0.839836	-2.22561	-1.98809	-4.49229	NaN	-2.47571	-0.531365
+	WT-Late vs KPflC-Late	Up in KPflC-Late	2.14486	5.38055	C1qa	P98086	C1QA_MOUSE	NaN	2.30487	0.440873	-1.99576	-1.79218	-4.70285	-4.76814	-1.29495	-5.32595	0.874117	NaN	1.52137	NaN	1.90051	-1.10162	-4.18835	-4.87104	0.28706	-4.11441	-0.86235	-0.67558	-5.99768	-7.45058	-4.65941	2.47159	2.5206	NaN	0.617487	NaN	-4.51155	-4.16988	NaN	-0.326818	-1.22453	-1.13803	-5.11952	-5.80613	-1.66317	-4.40903	NaN	-5.63888	-1.15903
+	WT-Late vs KPflC-Late	Up in KPflC-Late	1.42064	3.09902	Bmp1	P98063	BMP1_MOUSE	-3.00933	-0.278148	-5.31196	-3.81084	-5.90347	-4.04206	-1.29124	-3.76015	-5.62242	-2.03185	NaN	0.650921	-0.153678	-1.11504	-4.43733	-3.7227	-5.16669	-3.87119	-4.2454	-3.46838	-4.75073	-4.61393	-6.70033	-5.00531	-0.916525	-3.30725	NaN	0.00358582	NaN	-4.55094	-4.59324	NaN	-5.60335	-5.00609	-3.5706	-5.16897	-4.97072	-4.65809	-4.86952	NaN	-6.37046	-3.93304
+	WT-Late vs KPflC-Late	Up in KPflC-Late	1.64629	2.8423	Anxa6	P14824	ANXA6_MOUSE	1.73677	5.18863	1.6889	4.31356	2.72143	3.22321	4.08896	2.7814	2.67113	5.17023	2.13973	4.8083	1.24413	4.14941	2.49629	-0.558148	1.78446	3.18165	NaN	2.38178	1.92606	3.61835	1.55737	1.39099	5.57301	2.64714	1.71595	4.89929	1.83817	2.03915	1.22684	NaN	1.76374	-0.319974	2.53652	0.359612	2.46629	2.19375	3.31754	NaN	1.20771	1.18133
+	WT-Late vs KPflC-Late	Up in KPflC-Late	1.50745	2.63098	Anxa4	P97429	ANXA4_MOUSE	1.4878	3.57992	0.176845	2.9843	2.28402	2.75763	3.00804	1.49334	2.47276	4.70416	2.10768	3.84584	1.91229	3.67363	1.31158	-0.628192	0.600267	2.01343	-0.959612	1.11539	0.275841	1.44222	1.95604	0.624777	4.62188	0.932622	NaN	4.14959	1.56605	0.669059	0.189205	NaN	0.975419	NaN	0.842242	0.402648	0.407844	0.641626	1.76963	NaN	0.309596	-0.155128
+	WT-Late vs KPflC-Late	Up in KPflC-Late	1.50425	3.01272	Anxa13	Q99JG3	ANX13_MOUSE	-3.2804	-1.346	-6.44195	-3.8907	-4.90097	-2.90054	-1.02598	-3.70067	-5.60892	2.07561	NaN	-0.0397482	NaN	-0.282349	-5.43756	-4.12544	-4.09979	-3.22505	-4.31584	-3.63778	-4.24747	-5.76503	-7.98797	-4.87469	0.367664	-3.09285	NaN	0.0412264	NaN	-4.63439	-3.6192	NaN	-5.4136	-5.55646	-4.05003	-4.05279	-5.40878	-4.4843	-5.87075	NaN	-3.65231	-4.88921
+	WT-Late vs KPflC-Late	Up in KPflC-Late	1.80973	4.29254	Anxa1	P10107	ANXA1_MOUSE	NaN	3.92031	-1.73382	-1.68758	NaN	-1.73475	1.10416	-1.15602	NaN	2.98881	NaN	4.3161	-0.592626	2.29763	-0.0810556	-4.42564	-4.36558	-1.43582	-3.06946	0.306501	0.200616	0.271379	NaN	-3.87784	3.59109	0.868429	NaN	0.565196	NaN	-3.36638	NaN	NaN	-1.8327	-4.51321	-4.13783	NaN	-0.641106	NaN	0.411696	NaN	-1.35197	-1.35709
+	WT-Late vs KPflC-Late	Up in KPflC-Late	1.66621	2.53138	Angptl2	Q9R045	ANGL2_MOUSE	-3.00086	-2.16017	-5.76456	-3.75052	-4.81931	-4.46079	-5.69962	-3.97617	-5.62083	-3.49847	NaN	-2.406	NaN	-1.42209	-4.54281	-3.61274	-5.90779	-5.50056	-3.83774	-2.35234	-4.86868	-2.89532	-7.15682	-5.13456	-1.57842	-3.12509	NaN	-0.77477	NaN	-3.68702	-3.83646	NaN	-5.03004	-5.96686	-3.63013	-4.51116	-6.45432	-4.28827	-5.37077	NaN	-4.39089	-5.15827
+	WT-Late vs KPflC-Late	Up in KPflC-Late	2.24354	4.20115	Aebp1	Q640N1	AEBP1_MOUSE	-3.34386	-0.162706	0.399934	-3.44896	-4.90903	-4.7841	0.527931	-4.46399	-5.46348	0.948098	NaN	0.935795	-1.94294	1.37548	-5.13357	-1.04098	-4.71137	-1.16138	-3.59915	-0.281537	-1.61866	-0.830305	NaN	NaN	2.19086	0.252567	NaN	-0.149278	-1.72038	-5.15889	-3.18704	NaN	-1.69439	-5.12335	-3.80759	-4.54572	-2.03182	-2.22128	-5.23459	NaN	-5.15065	-5.00561
+	WT-Late vs KPflC-Late	Up in KPflC-Late	1.72123	1.78414	Adam17	Q9Z0F8;Q9Z0F8-2	ADA17_MOUSE	-3.17841	-4.94164	-6.10099	-3.77093	-2.03904	-3.10042	-1.54143	-4.60476	-4.80027	-1.19467	NaN	-1.15891	NaN	-2.36178	-4.19662	-5.18624	-4.93589	-2.83054	-4.19162	-3.8013	-5.85148	-2.80191	-6.49927	-4.78664	-2.42335	-1.89038	NaN	-2.96546	-2.88091	-2.23169	-4.39587	NaN	-5.84581	-4.18975	-3.37253	-4.81189	-4.87773	-4.693	-5.51793	NaN	-5.4078	-4.94466
+	WT-Late vs KPflC-Late	Up in KPflC-Late	1.46538	5.04356	Acan	Q61282	PGCA_MOUSE	-3.62076	-4.34172	-6.42195	-3.53256	-6.48473	-5.00239	-4.70295	-3.74269	-5.01185	1.94819	NaN	NaN	1.60275	-0.820867	-4.66614	-4.22201	-4.84562	-3.83094	-4.63076	-4.14239	-4.52255	-5.20837	-6.17585	-4.26437	2.30814	-4.91805	NaN	2.52512	1.17614	-5.15104	-3.72967	NaN	-5.96054	-5.09916	-3.81601	-4.73409	-6.62048	-3.74747	-6.06103	NaN	-5.98669	-5.50215
+	WT-Late vs KPC-Late	Up in KPC-Late	1.67988	1.79499	Vcan	E9PYH0;G3XA35	E9PYH0_MOUSE;G3XA35_MOUSE	0.539819	1.18645	-0.376851	-1.08101	-0.181314	-1.57209	1.23686	-0.675516	-0.708135	1.55752	-0.672857	0.240211	-0.385818	0.998955	NaN	-0.588534	-0.592075	0.00772858	NaN	-0.259538	-1.34221	0.000570297	-0.755114	-0.448003	1.51005	0.409527	-1.17042	1.62171	-0.0206127	-0.623761	-0.908599	NaN	-0.968368	NaN	-1.07706	-1.53884	-0.891435	-1.15039	NaN	NaN	-1.40499	-2.30295
+	WT-Late vs KPC-Late	Up in WT-Late	2.31063	-6.75698	Try4	Q9R0T7	Q9R0T7_MOUSE	4.00022	0.4194	4.10009	4.42714	3.0948	5.86239	0.79075	5.60023	5.61912	-5.97992	0.516859	-4.44094	0.605865	-5.14048	6.40184	2.13865	6.55614	4.13502	0.493103	4.36855	4.18639	4.31635	5.01728	6.18278	-0.106422	0.33905	0.579738	-1.44198	0.162523	6.06069	5.8808	7.61089	5.42912	5.13555	6.13147	4.66873	4.38454	4.11484	3.84394	0.119795	5.75457	5.20637
+	WT-Late vs KPC-Late	Up in WT-Late	4.08618	-7.50746	Try10	Q792Z1	Q792Z1_MOUSE	1.66605	0.0429115	3.09636	2.70078	3.06912	3.07072	3.5653	3.94195	2.24022	-5.91905	-1.15881	-4.61986	-7.2079	-5.31832	3.97811	4.53644	2.89256	2.86203	NaN	3.1506	3.18208	2.69032	2.79449	3.91831	-6.17239	1.32949	-4.79363	-6.11438	3.60042	3.87039	3.87446	3.90249	3.55791	3.49306	3.29009	3.09823	3.36987	2.81254	3.60935	2.5787	2.43431	2.42157
+	WT-Late vs KPC-Late	Up in KPC-Late	3.52388	5.78184	Tnc	Q80YX1-2	TENA_MOUSE	0.560683	0.937488	1.1458	NaN	NaN	-4.56954	1.43052	-4.91467	-5.08642	-0.161448	NaN	1.94142	2.82889	2.31272	-4.97826	-4.36459	-4.54876	-1.15784	-4.79345	-0.00315952	-5.43427	-1.13901	-7.24073	-5.05699	1.91086	-0.972192	NaN	1.24589	0.437899	-4.38396	-4.23993	NaN	-5.65568	-4.26316	-3.81443	-4.4503	-5.29008	-4.35192	-4.76359	NaN	-4.17406	-5.11925
+	WT-Late vs KPC-Late	Up in KPC-Late	2.96312	6.45159	Tnc	Q80YX1	TENA_MOUSE	0.352664	3.13207	1.09034	NaN	-0.2184	-4.65451	1.45746	-4.52926	-5.95171	2.76871	-1.04932	4.50999	3.27094	3.5175	-4.72076	-0.499457	-4.11469	0.339252	-4.47127	-0.814962	NaN	-1.124	-4.40483	-5.41682	3.18815	0.43854	-1.25726	1.80474	2.34311	-2.47631	-4.31082	NaN	-5.64007	-4.73932	-3.1164	-1.95452	-6.90992	-4.14961	-4.85535	NaN	-5.45567	-2.4719
+	WT-Late vs KPC-Late	Up in KPC-Late	3.00219	3.55734	Timp3	P39876	TIMP3_MOUSE	NaN	-0.112718	-0.55671	NaN	-1.655	-4.70479	-0.139705	-4.70192	-5.37934	-1.47379	-0.406425	-0.550135	-0.116235	0.532701	NaN	-3.18796	-3.74936	-0.615829	NaN	-1.81204	-2.69768	-3.65345	NaN	NaN	-0.783281	-0.387293	-2.14809	-0.168393	-0.405287	-1.8229	-2.92975	NaN	-4.35213	-5.88765	-3.75448	-4.45721	-5.18419	-1.74947	-4.02763	NaN	-5.47801	-4.11502
+	WT-Late vs KPC-Late	Up in KPC-Late	1.57539	2.03646	Timp2	P25785;Q6PI17	TIMP2_MOUSE;Q6PI17_MOUSE	-2.95129	-4.52872	-6.5555	-3.61947	-2.81662	-4.66827	-1.81499	-4.94906	-2.29123	-3.0822	NaN	-1.2163	-3.28992	-2.56081	-5.05881	-4.7071	-4.93077	-2.93895	-4.6474	-3.3178	-4.9169	-5.43056	-7.8133	-5.10359	-0.655216	-3.63999	NaN	-2.98185	-0.791851	-4.63543	-3.08987	NaN	-5.33063	-5.95842	-3.58182	-5.32165	-5.38266	-4.75673	-5.75708	NaN	-5.95706	-4.50871
+	WT-Late vs KPC-Late	Up in KPC-Late	2.29801	2.91874	Thsd4	Q3UTY6	THSD4_MOUSE	-3.67026	-2.14917	-6.55814	-3.43175	-6.20787	-4.71863	-0.75885	-4.26686	-5.41605	0.112014	-2.75229	-1.17679	-0.969142	-0.694827	-4.4628	-4.02266	-4.49925	-1.59896	-5.41594	-3.85962	-4.66204	-5.56464	-7.33599	-5.24139	-1.69892	-2.31242	-1.99617	2.72471	-0.447702	-2.39563	-4.55603	NaN	-6.38638	-6.03749	-3.77113	-4.86108	-4.62892	-4.70202	-5.36897	NaN	-5.45892	-4.35208
+	WT-Late vs KPC-Late	Up in KPC-Late	3.16459	4.26173	Thbs2	Q03350	TSP2_MOUSE	-3.49157	-0.00560856	-7.40703	-3.70813	-4.77269	-4.35623	-4.70011	-4.16188	-5.09445	-0.776157	NaN	0.533277	0.126359	0.441835	-4.01098	-4.44027	-5.26782	-4.6559	-3.64355	-3.06846	-5.45448	-4.03792	-7.1072	-4.94734	0.71772	-2.94559	NaN	NaN	-0.259878	-5.15709	-3.42996	NaN	-5.46621	-5.95664	-3.82096	-4.12292	-6.48594	-3.57249	-4.83824	NaN	-5.9211	-3.52699
+	WT-Late vs KPC-Late	Up in KPC-Late	1.75965	4.81754	Thbs1	Q80YQ1	Q80YQ1_MOUSE	-1.33813	2.21609	0.798818	NaN	-1.29091	-4.44317	0.776805	-1.41015	-5.50861	0.904779	-2.90961	3.8481	0.977029	3.11117	-3.8524	-0.948016	-5.29159	-0.651514	-3.62351	-2.04677	-5.06616	-2.02847	-8.4979	-4.81689	2.99574	0.113567	0.0919256	1.05784	2.2527	-0.766003	-3.82479	NaN	-5.85709	-5.30223	-3.56696	0.190152	-5.92367	-4.37593	-1.08967	NaN	-4.80017	-4.76003
+	WT-Late vs KPC-Late	Up in KPC-Late	2.31277	4.76546	Tgfbi	P82198	BGH3_MOUSE	-0.233222	2.92598	1.90132	NaN	0.716145	-4.78322	2.95973	0.864857	-5.11462	2.56046	0.776932	3.35966	2.4079	4.72786	-5.22462	1.53418	-5.11042	1.94949	-4.45134	0.575876	0.223476	1.60422	-0.403465	NaN	4.36365	2.92369	-0.470553	2.07533	2.77117	-0.0265913	NaN	1.12845	-0.277402	NaN	-3.84668	-4.50875	-0.00964832	-5.03537	1.46076	NaN	0.123872	-0.597234
+	WT-Late vs KPC-Late	Up in KPC-Late	2.39375	2.8168	Svep1	A2AVA0	SVEP1_MOUSE	-1.85659	-0.729011	-1.75308	NaN	-1.70031	-5.01859	-1.29354	-1.74266	-5.77786	-1.96795	NaN	-1.83543	NaN	-0.926294	-4.70993	-1.30943	-4.9277	-2.10815	-3.78658	0.239337	0.0351758	NaN	NaN	-2.5799	-1.48567	0.459788	NaN	NaN	-1.52215	-2.13364	-3.70632	NaN	-2.15262	-5.6386	-3.73807	-5.03801	-0.377896	-4.48817	-5.5773	NaN	-5.00406	-4.6261
+	WT-Late vs KPC-Late	Up in KPC-Late	1.59988	3.42042	Srpx2	Q8R054	SRPX2_MOUSE	-2.79964	0.179444	0.113808	-3.26591	-5.60025	-4.88142	0.86655	-4.50403	-5.6633	-0.0896072	-4.34928	0.798461	-1.6555	1.50342	-3.88029	-4.65098	-3.69867	-0.812576	-3.7552	-1.65687	-4.33563	-5.55825	-9.2331	-3.94778	0.193972	0.731116	NaN	-1.01907	-2.74483	-4.70574	-3.87112	NaN	-6.77151	-6.28424	-3.19188	-4.94838	-6.39374	-3.9402	-4.12199	NaN	-4.71067	-4.59872
+	WT-Late vs KPC-Late	Up in KPC-Late	2.37488	3.31225	Srpx	A2BE45;Q9R0M3;Q9R0M3-2	A2BE45_MOUSE;SRPX_MOUSE;SRPX_MOUSE	NaN	-1.48238	-1.75889	NaN	-2.5312	-4.62783	-1.67928	-4.68828	-5.92849	-1.17893	NaN	-2.19331	NaN	-1.55146	-4.75574	-2.81231	-4.88444	-1.23574	-4.20985	-3.81979	-0.843645	-5.08315	-8.04497	-4.37043	-0.773387	-0.194386	NaN	-2.14314	-3.67566	-1.17458	-3.72086	NaN	-5.10677	-4.97873	-3.53952	-4.893	-5.78794	-0.961341	-4.73375	NaN	-6.03097	-5.15777
+	WT-Late vs KPC-Late	Up in KPC-Late	2.24898	3.42924	Spp1	F8WIP8;P10923	F8WIP8_MOUSE;OSTP_MOUSE	-3.18727	-1.74776	-5.39562	-3.48901	-3.98692	-4.5558	-4.4236	-3.80571	-4.94525	-0.913831	NaN	-1.82546	NaN	0.437959	-4.09629	-4.32885	-5.13408	-4.63311	-4.74842	-3.47561	-4.9684	-3.20639	-7.49061	-4.48672	0.400899	-0.612803	NaN	0.122661	NaN	-5.11979	-4.49564	NaN	-4.68777	-4.40771	-3.75636	-4.41461	-6.19053	-4.55948	-4.0813	NaN	-5.01021	-4.57661
+	WT-Late vs KPC-Late	Up in KPC-Late	2.60443	4.48852	Spon1	Q8VCC9	SPON1_MOUSE	-3.21293	0.359719	-0.9379	NaN	-2.86292	-4.64456	-4.23107	-3.99688	-3.2183	-0.960402	NaN	-0.394156	NaN	1.2556	-4.52416	-3.57712	-4.95282	-4.47486	-5.05949	-3.87913	-5.15518	-2.0072	-7.56018	-4.51967	-0.224018	NaN	NaN	-2.33015	-1.17681	-4.3153	-4.28022	NaN	-5.58795	-5.35698	-3.62775	-5.22603	-4.07232	-4.14748	-5.0791	NaN	-5.8736	-4.26381
+	WT-Late vs KPC-Late	Up in KPC-Late	1.87928	2.95685	Sparc	A0A1L1SSH9;P07214;Q5NCU4	A0A1L1SSH9_MOUSE;SPRC_MOUSE;Q5NCU4_MOUSE	-3.5026	-1.70924	-4.97466	-3.4667	-5.42897	-4.28504	-2.82313	-4.51482	-5.48722	-1.21117	NaN	-0.772205	NaN	-1.66305	-2.17217	-4.41426	-5.33081	-5.48605	-5.51316	-4.28642	-4.78831	-1.23289	-6.09238	-4.56782	-1.01616	-2.34354	NaN	-2.38678	NaN	-4.43014	-3.95701	NaN	-6.19443	-5.61512	-4.11015	-5.13343	-6.05812	-3.6651	-4.54317	NaN	-5.85539	-4.41023
+	WT-Late vs KPC-Late	Up in KPC-Late	2.14201	2.35663	Slit3	Q9WVB4	SLIT3_MOUSE	-3.28281	-1.58815	-1.79151	-3.70359	-4.38079	-5.47057	-2.72689	-4.51543	-5.87348	-1.58101	NaN	-1.46012	NaN	-2.28322	-3.75385	-4.86423	-5.50762	-2.20238	-5.62569	-3.91695	-5.10908	-5.40143	-6.79176	-4.82362	-1.37189	-2.16886	NaN	-3.2486	-3.31475	-3.95448	-3.72874	NaN	-4.4202	-5.58646	-3.04307	-4.11833	-4.96868	-4.67419	-5.40029	NaN	-4.74806	-4.48817
+	WT-Late vs KPC-Late	Up in KPC-Late	3.93216	2.87464	Sfrp1	Q8C4U3	SFRP1_MOUSE	-3.34007	-0.969726	-6.41488	-3.6914	-5.24978	-4.66104	-2.81927	-5.01727	-5.25592	-1.67693	NaN	-0.827271	NaN	-0.710737	-4.79262	-4.10705	-4.40995	-2.56069	-3.47464	-3.16811	-5.07971	-4.69892	-7.51116	-4.89755	-0.574564	-0.933438	NaN	-4.8177	-4.26859	-4.57952	-3.90878	NaN	-5.70047	-5.64808	-3.10947	-5.34625	-6.03075	-5.31627	-4.74333	NaN	-4.08072	-3.99295
+	WT-Late vs KPC-Late	Up in WT-Late	1.8921	-4.06944	Serpini2	Q9JK88	SPI2_MOUSE	-0.456674	-1.44844	2.05173	2.25814	1.61206	4.00972	-0.815816	3.2417	3.09309	NaN	-1.11285	NaN	-2.2489	-3.31246	3.16508	0.137494	2.62432	-0.942598	NaN	2.15286	2.15703	2.90543	-0.329117	4.104	-1.95019	-3.35697	-5.9942	-6.94627	-6.21083	2.41769	3.08597	-0.255857	2.87721	2.50966	2.92879	2.15835	2.23876	1.94989	2.26081	-1.2494	2.79206	1.95508
+	WT-Late vs KPC-Late	Up in KPC-Late	2.2639	2.98765	Serping1	P97290	IC1_MOUSE	-2.00296	0.0206566	-2.47394	NaN	-1.75575	-1.98063	-1.78182	-1.07812	-1.28025	-1.0001	NaN	-0.942532	0.722775	-1.75682	-0.147759	-0.688804	NaN	-1.53291	NaN	-0.405159	-1.49711	-1.83505	NaN	-2.26671	-1.54045	-1.27411	NaN	-2.19844	-1.72816	-1.02328	-3.9832	NaN	-4.62192	-5.23882	-3.65736	-5.18778	-4.67454	-4.70101	-1.78008	NaN	-2.40404	-4.63888
+	WT-Late vs KPC-Late	Up in KPC-Late	2.65111	3.63799	Serpinf2	Q61247	A2AP_MOUSE	-3.58175	0.229558	-2.38994	-3.82448	-6.22787	-4.36512	-2.62204	-4.88567	-5.01582	0.205734	NaN	-0.604208	1.81546	-0.779539	-2.2708	-4.42727	-4.70074	-2.11066	-4.59601	NaN	-1.54815	-1.69756	NaN	-2.40952	-0.243931	-0.51258	-1.1882	0.343358	-0.896196	-4.58705	-4.2554	NaN	-5.49779	-5.58532	-3.38135	-4.67203	-4.10151	-4.46796	-1.79755	NaN	-2.39827	-3.71004
+	WT-Late vs KPC-Late	Up in KPC-Late	2.39136	2.81878	Serpine2	Q07235	GDN_MOUSE	-3.89964	-1.33902	-2.31504	NaN	-4.39048	-3.83078	-1.73816	NaN	-4.49447	-1.32212	NaN	-0.0236149	-2.18762	-1.78206	-4.58256	-3.98957	-5.80603	-0.24012	-1.85051	-2.38161	-3.85453	-2.94753	NaN	NaN	-2.88823	-1.92564	-4.17346	-1.70929	-2.54166	-4.29517	-3.79313	NaN	-3.34243	-5.15966	-3.18961	-3.24617	-5.88249	-4.70306	-5.0142	NaN	-4.81149	-4.69417
+	WT-Late vs KPC-Late	Up in KPC-Late	2.69299	2.74339	Serpind1	P49182	HEP2_MOUSE	-3.40096	-0.721137	-6.19159	-3.64969	-5.81186	-4.92358	-2.64953	-4.72735	-5.47331	-1.63849	NaN	-1.2312	-1.01475	-1.94687	-4.24929	-4.17929	-5.68339	-6.00138	-5.78155	-3.3063	-5.01866	-6.29136	-3.06001	-5.03366	-2.86442	-1.41118	-3.34831	-3.20816	-2.29883	-4.81556	-4.10066	NaN	-5.56419	-5.85871	-4.13198	-4.75677	-5.03063	-4.67538	-5.7781	NaN	-5.26189	-4.75178
+	WT-Late vs KPC-Late	Up in KPC-Late	1.64858	1.79818	Serpinb9	O08797	O08797_MOUSE	NaN	0.584643	-1.10007	-1.88005	NaN	-2.12251	-0.0651736	-1.65999	NaN	-0.202231	NaN	-0.826492	NaN	-0.0806465	-0.0205345	-1.13262	-1.75288	-2.04123	NaN	-1.33807	-1.22095	-0.788917	NaN	-0.291	-0.197631	0.295062	NaN	-1.2953	-2.30589	-1.7054	-1.41757	-2.4145	NaN	NaN	-1.82087	NaN	-1.72585	-1.28638	-1.37668	NaN	-1.84084	-1.62304
+	WT-Late vs KPC-Late	Up in KPC-Late	1.56921	2.58401	Serpinb6b	O08804	O08804_MOUSE	-3.05469	-1.47317	-6.10562	-3.95524	-5.51293	-4.22451	-2.21906	-4.53794	-4.87543	-1.48503	NaN	-2.77946	NaN	-1.33852	-3.37069	-4.4953	-4.05042	-3.35995	-4.2805	-3.74644	-4.60729	-3.18433	-8.17937	-4.67825	-0.95748	-1.97974	NaN	-2.54078	-2.65227	-5.04584	-4.2608	NaN	-5.54781	-5.47903	-3.38361	-4.84079	-6.04696	-4.18669	-4.75524	NaN	-6.07087	-4.37827
+	WT-Late vs KPC-Late	Up in KPC-Late	2.35097	2.36494	Serpinb5	P70124	SPB5_MOUSE	-3.3063	-2.87934	-7.88646	-3.62023	-6.20942	-4.52894	-2.77415	-4.84937	-5.31931	-1.10558	NaN	-1.07423	-3.1393	-1.33874	-5.37278	-4.41292	-5.33663	-4.37553	-4.25566	-4.0041	-5.30037	-4.83039	-7.3261	-4.70253	-2.41795	-2.63561	NaN	-2.89758	NaN	-4.09648	-4.18873	NaN	-4.95527	-4.99535	-3.73281	-4.41355	-6.43874	-3.80209	-6.52419	NaN	-4.54348	-4.08563
+	WT-Late vs KPC-Late	Up in KPC-Late	2.3155	3.08417	Serpinb2	P12388	PAI2_MOUSE	-3.14957	-0.442038	-6.59144	-3.61037	-5.38192	-4.56884	-2.75953	-4.38655	-5.71186	-0.637619	NaN	-0.941922	0.0250082	-2.50443	-4.71246	-4.20915	-5.25023	-4.31832	-5.27106	-3.59646	-4.99723	-4.28361	-8.15094	-4.52379	0	-2.53151	NaN	-1.80519	NaN	-4.12556	-4.37561	NaN	-4.99594	-4.41867	-3.39545	-4.34369	-5.75227	-4.48777	-5.30089	NaN	-5.32138	-3.70018
+	WT-Late vs KPC-Late	Up in WT-Late	2.60693	-2.93398	Serpinb1a	Q9D154	ILEUA_MOUSE	3.55442	1.82609	3.23233	3.49588	3.82969	5.24876	2.13962	4.09806	5.15227	0.510713	3.29397	0.304676	0.237916	0.862041	4.6163	1.23343	4.42394	1.89431	4.04284	3.79108	3.61482	3.62557	2.93036	4.56349	1.39777	1.99648	2.15442	-0.751126	0.139328	3.66403	3.85296	1.76331	3.46578	2.74922	3.80491	3.53626	3.61456	3.85813	3.71975	2.699	4.11208	3.84399
+	WT-Late vs KPC-Late	Up in KPC-Late	4.60782	4.14254	Serpina3n	Q91WP6	SPA3N_MOUSE	-3.45595	-0.250697	-5.20157	-3.3828	-1.83725	-4.61664	-0.895518	-1.84666	-5.54605	-0.149154	0.669954	-0.594705	0.846108	-0.312715	-4.09413	0.345737	-5.47678	-5.33219	-3.1781	-2.10856	-0.916071	-6.34213	-7.58967	-4.64816	0.10626	-0.171859	1.78342	-0.891187	-0.00928116	-4.38292	-3.66705	NaN	-5.3379	-5.57134	-4.2959	-4.2197	-4.4372	-4.48985	-1.97786	NaN	-4.83862	-4.2802
+	WT-Late vs KPC-Late	Up in KPC-Late	2.12915	3.90672	Serpina3k	P07759	SPA3K_MOUSE	-1.99367	2.25117	0.359979	1.15766	1.70691	0.802286	-2.71021	1.80351	NaN	1.02446	NaN	0.520535	-0.835856	-0.0255899	2.18255	NaN	0.125368	1.04544	2.0493	0.109249	2.14294	1.12665	0.88172	0.00317287	1.54633	-0.236719	-0.210952	0.471392	-0.562923	NaN	1.19998	-2.64218	0.906154	-2.05668	-0.0977044	-1.60018	0.746378	0.720787	2.23239	NaN	-5.54944	-4.66081
+	WT-Late vs KPC-Late	Up in KPC-Late	4.08141	3.37636	S100a9	P31725	S10A9_MOUSE	1.78377	1.93677	1.75117	-1.77398	-0.508121	-1.88409	2.923	-0.0687866	-0.756841	2.92454	2.6801	3.40398	3.68751	3.78023	1.41331	2.68443	-0.606947	3.86473	1.96969	-0.0774097	0.652396	1.92267	0.576065	-1.86049	3.92071	6.22516	3.7563	2.54837	5.78718	-0.0247097	-0.885451	-2.403	-0.505156	0.638027	-1.14885	0.928193	0.425159	-0.593313	-1.13828	NaN	NaN	0.463007
+	WT-Late vs KPC-Late	Up in KPC-Late	2.21582	4.14433	S100a6	P14069	S10A6_MOUSE	-1.63828	-1.45787	-0.327289	-1.19268	-1.15045	NaN	0.0552611	-1.27509	-0.93889	0.747217	3.51261	-0.367061	2.27272	0.496541	0.190394	0.101926	-2.40617	-0.81267	NaN	NaN	-0.398076	0.409297	0.377998	0.699883	0.337399	-0.618196	-0.0641146	-0.077282	2.89828	-4.68669	-4.10686	NaN	-2.09128	-5.59053	-1.51211	-1.3877	-5.2472	-4.69154	-4.3511	NaN	-1.43073	-4.38367
+	WT-Late vs KPC-Late	Up in KPC-Late	2.14468	2.83941	S100a16	Q9D708	S10AG_MOUSE	-2.01939	-1.98346	-1.68945	NaN	-2.61342	NaN	-1.72411	-0.957078	-1.9539	-1.30239	-3.22479	-0.677855	-2.12217	-0.72969	-4.32313	-4.32398	-5.09548	-1.39741	-4.18142	-3.7279	-5.39376	-2.02451	-8.25746	-5.7443	-1.7989	-2.75674	NaN	-2.81086	-1.92234	-4.0763	-4.49483	NaN	-5.2692	-5.88569	-3.6749	-4.24288	-5.44297	-4.18715	-4.04142	NaN	-5.84996	-4.73902
+	WT-Late vs KPC-Late	Up in KPC-Late	2.00861	3.35782	S100a11	P50543	S10AB_MOUSE	0.317952	2.90154	0.558541	-1.98314	1.64445	-0.37458	3.44883	0.163404	NaN	4.36334	0.128151	3.82553	3.21	3.461	-0.718163	2.32182	-0.346555	2.152	-3.33515	-0.294601	1.14136	1.75214	NaN	0.838829	3.44985	3.19907	NaN	3.34254	4.52854	-0.145123	0.117303	NaN	-0.325587	-0.514525	-1.12334	NaN	-0.25351	-0.561022	0.378948	NaN	0.820919	0.166017
+	WT-Late vs KPC-Late	Up in KPC-Late	1.70619	3.4615	S100a10	P08207	S10AA_MOUSE	-1.20157	1.30971	-0.8161	0.118438	-0.0951395	-4.38198	2.4814	-4.31715	-2.05839	2.08914	-2.27341	2.22007	1.31674	1.74643	0.146108	NaN	-1.86296	1.37364	NaN	-1.50578	NaN	1.18838	NaN	-0.0297966	1.74804	1.43319	NaN	2.09556	0.350424	-2.04666	-1.05664	NaN	-5.35081	-6.04239	-2.34414	-4.62021	-5.65941	-4.51307	0.920425	NaN	-0.65366	-1.94314
+	WT-Late vs KPC-Late	Up in WT-Late	2.37344	-5.16591	Reg1	P43137	LIT1_MOUSE	2.40279	0.852274	3.90281	3.55823	4.4878	4.93128	2.41479	4.72669	4.66016	-4.0547	-0.440153	-2.13217	2.25153	-2.55971	4.53697	1.89164	4.16281	4.27642	-1.34385	3.95133	3.55956	2.83479	2.69448	4.58545	-3.09296	-0.323671	0.531749	-3.91854	0.633123	5.02073	3.95514	4.33859	4.54788	5.46662	4.12307	NaN	3.79955	3.03562	3.22102	1.03395	3.95868	4.12867
+	WT-Late vs KPC-Late	Up in KPC-Late	2.95742	4.00933	Pxdn	Q3UQ28	PXDN_MOUSE	-3.16094	-1.30916	-3.364	-3.71931	-5.61953	-4.36656	-5.3887	-4.29269	-6.00677	-1.02868	NaN	-1.09213	NaN	-0.244711	-5.8216	-4.17175	-4.18584	-3.55763	-3.88346	-3.30301	-4.05961	-2.80625	NaN	NaN	-0.974321	-2.43226	NaN	-1.23307	NaN	-3.80176	-4.11318	NaN	-5.91321	-5.57466	-3.95414	-5.70295	-5.42775	-5.58962	-4.05933	NaN	-4.80147	-5.67889
+	WT-Late vs KPC-Late	Up in WT-Late	2.47236	-4.58767	Prss2	P07146	TRY2_MOUSE	4.6908	0.848934	4.24246	3.31276	2.60535	4.68593	1.02864	5.31688	5.23306	-1.27438	1.97494	-1.18877	1.41352	-2.46745	5.34596	2.42079	5.56576	4.23267	0.768736	5.31319	4.1532	3.76207	3.42319	5.90436	-0.181671	2.16304	0.968181	-0.116629	0.351505	4.67447	4.80665	6.40333	4.38137	4.12969	4.59284	4.55489	4.35323	4.40553	3.31276	2.96203	5.94427	5.93957
+	WT-Late vs KPC-Late	Up in KPC-Late	2.73053	4.04732	Prg2	Q61878	PRG2_MOUSE	2.82126	3.02215	2.55443	-0.04387	2.29132	0.385521	2.41013	0.472554	1.7035	5.52999	1.26328	3.79909	3.1523	3.4114	1.80026	3.41193	0.948998	3.56444	3.68604	1.96219	1.84682	5.44546	0.15344	-0.88589	4.56358	5.22174	0.960874	3.56939	4.15364	1.30578	0.412471	-1.39893	-0.421929	-0.170817	-0.625096	-0.461064	1.51945	NaN	0.397944	-2.73228	-0.890477	0.123081
+	WT-Late vs KPC-Late	Up in KPC-Late	2.9492	6.20532	Postn	Q62009;Q62009-3	POSTN_MOUSE	-0.586827	3.10488	0.481849	-0.681346	-0.79145	-4.77109	3.81673	-4.3974	-0.50249	3.0262	-0.0263023	3.36288	2.14933	3.76703	-0.596227	0.360524	-1.16521	3.05347	NaN	0.895458	-0.575664	0.857368	-0.772327	-1.19715	3.20833	2.38049	-1.76527	1.88638	3.27151	-0.0841284	-0.981162	-1.26255	-0.736176	-1.44331	-0.951923	-2.75415	-0.782131	-1.7928	-0.745024	NaN	-5.95239	-4.97064
+	WT-Late vs KPC-Late	Up in KPC-Late	3.50831	2.57251	Plxnb2	B2RXS4	PLXB2_MOUSE	-1.89471	-1.6219	-2.93083	-3.57859	-1.94018	-1.33404	0.170538	NaN	-1.40512	-1.93227	-1.69352	-0.54268	-2.12543	-2.27331	-4.7814	-4.37963	-4.6186	-2.43068	-4.65103	-3.72596	-4.85062	-2.30104	-7.10539	-1.97273	-2.22087	-1.79527	NaN	-1.77582	NaN	-4.62208	-4.35334	NaN	-4.97224	-6.06705	-3.44291	-5.515	-6.41696	-4.72746	-5.4401	NaN	-4.56443	-4.64785
+	WT-Late vs KPC-Late	Up in KPC-Late	2.33882	3.86401	Plod3	Q9R0E1	PLOD3_MOUSE	-3.0125	0.213769	-6.99025	-3.90709	-5.22956	-4.0771	-5.79912	-4.81109	-5.43795	0.265126	NaN	0.684314	NaN	-1.65902	-5.15536	-3.55686	-5.0172	-4.73865	-7.45381	-3.81404	-4.74718	-5.11594	-7.25786	-5.16119	0.581587	-2.80354	NaN	-0.762503	NaN	-4.51729	-4.03185	NaN	-5.52228	-4.79418	-4.08592	-4.40999	-7.09684	-5.11826	-5.58246	NaN	-4.70267	-4.76448
+	WT-Late vs KPC-Late	Up in KPC-Late	2.33077	3.61778	Plod1	Q9R0E2	PLOD1_MOUSE	-3.05291	-0.732265	-6.47152	-3.87044	-4.08472	-4.39197	-4.15656	-5.17336	-6.02774	-1.28734	NaN	-0.938055	NaN	0.28547	-4.44004	-4.62139	-3.54313	-4.58538	-4.77105	-3.62467	-5.0157	-2.288	-7.41771	-5.00394	-0.742455	-1.94732	NaN	-2.31754	NaN	-3.80501	-3.88911	NaN	-4.80397	-5.00312	-3.55366	-5.76918	-7.47404	-5.1543	-4.9881	NaN	-5.37747	-4.28692
+	WT-Late vs KPC-Late	Up in KPC-Late	2.00223	3.02602	Plg	P20918	PLMN_MOUSE	-1.1494	2.63831	-1.07135	-1.1061	-0.693069	-0.318744	-0.159752	-0.583984	-0.481399	1.59239	NaN	2.22907	1.16705	0.523026	-0.72467	-1.71159	-1.45784	-0.041254	NaN	-1.61749	-0.405136	-0.771673	-6.0144	-1.86002	0.882945	0.383089	NaN	2.19017	-0.24514	-1.30889	-1.51819	NaN	-1.65757	NaN	0.992051	-3.20518	-2.59982	-2.53935	-1.88689	NaN	-0.6324	-1.47144
+	WT-Late vs KPC-Late	Up in KPC-Late	2.68105	4.75522	Pcolce	D3YUE2;Q61398	D3YUE2_MOUSE;PCOC1_MOUSE	-2.991	0.757121	0.780285	-3.57736	-6.11206	-4.97749	-0.140058	-4.98142	-4.98152	-0.847853	NaN	-0.216783	-0.0875959	1.64208	-0.841879	1.06212	NaN	1.60863	NaN	-3.90142	-4.63567	-5.61273	-7.99683	-5.07198	NaN	-1.59849	NaN	1.54052	0.80624	-0.601447	NaN	-0.0379362	0.351282	-0.406927	-3.23695	-3.80015	-6.24982	-4.62591	-4.90525	NaN	-6.08089	-5.44161
+	WT-Late vs KPC-Late	Up in KPC-Late	3.49169	3.77136	P4ha1	Q60715;Q60715-2	P4HA1_MOUSE	-2.8952	-0.585734	-6.54545	-3.58129	-5.79033	-4.73446	-6.04352	-4.25512	-5.72046	0.0314751	NaN	-1.02371	NaN	-0.931275	-4.79928	-4.11915	-4.16668	-4.73801	-5.48249	-3.40638	-4.9229	-2.0853	-8.50428	-5.37142	0.711546	-2.1423	NaN	0.565588	NaN	-3.8659	-4.14077	NaN	-5.66216	-5.34517	-4.06971	-4.68249	-7.06976	-3.46184	-3.28646	NaN	-5.15366	-4.25959
+	WT-Late vs KPC-Late	Up in KPC-Late	2.11356	3.10851	Npnt	D3YTX1;Q91V88;Q91V88-2;Q91V88-3;Q91V88-4	D3YTX1_MOUSE;NPNT_MOUSE;NPNT_MOUSE;NPNT_MOUSE;NPNT_MOUSE	NaN	-3.14757	-1.37149	NaN	-3.21029	-4.62941	-4.49062	-4.79275	-5.61531	-2.02553	NaN	-1.37854	NaN	0.446262	-4.23292	-1.26699	-4.63913	-2.39411	-3.60764	-3.56152	-2.25926	-0.966413	NaN	NaN	-1.30825	-2.31889	NaN	1.03525	NaN	-1.42653	-2.46946	NaN	-4.22007	NaN	-2.74746	-5.07266	-6.16067	-4.48946	-3.47128	NaN	-4.12562	-4.49715
+	WT-Late vs KPC-Late	Up in KPC-Late	2.38888	5.4233	Muc5ac	E9PWB6;E9QAQ8	E9PWB6_MOUSE;E9QAQ8_MOUSE	-3.58594	-4.76281	-1.1768	-3.77925	0.314556	-1.33457	-0.862673	-2.04911	0.163001	-0.262261	2.94598	-0.154833	NaN	NaN	NaN	-0.00688076	NaN	0.316296	-3.56539	-0.296211	2.97127	-2.99933	-0.195377	-1.66247	NaN	2.69644	1.55594	NaN	1.04622	-5.05822	-3.9897	NaN	-5.96718	-4.44735	-3.73774	-5.28103	-5.25806	-4.70398	-6.24627	NaN	-5.74584	-5.16899
+	WT-Late vs KPC-Late	Up in KPC-Late	2.1193	2.06597	Mmp9	P41245	MMP9_MOUSE	-3.52555	-1.95942	-6.20595	-3.60391	-5.77972	-5.23672	-4.98823	-4.02167	-5.3359	-2.15297	NaN	-1.29275	NaN	-2.74582	-4.22741	-4.58044	-5.28464	-4.75867	-3.72526	-4.25454	-4.03002	-6.20584	-7.43703	-5.32217	-0.974582	0.150716	NaN	-3.31828	NaN	-5.2707	-4.01804	NaN	-4.60304	-4.65592	-3.2344	-4.53552	-6.00147	-4.68859	-4.89315	NaN	-4.20207	-4.78898
+	WT-Late vs KPC-Late	Up in KPC-Late	2.29974	2.35208	Mmp2	P33434;P33434-2	MMP2_MOUSE	-3.11534	-1.33601	-5.27233	-3.70148	-5.48195	-4.65833	-2.72827	-4.24552	-5.63555	-1.90838	NaN	-1.22722	NaN	-2.36283	-5.11519	-3.50877	-4.75597	-2.09962	-1.79462	-3.56818	-5.03878	-4.11325	-7.19204	-4.36558	-0.917561	-2.61397	NaN	-3.08543	NaN	-4.98224	-4.14569	NaN	-6.34733	-6.11453	-3.55164	-4.94267	-5.33617	-4.5033	-5.86628	NaN	-4.25267	-5.11552
+	WT-Late vs KPC-Late	Up in KPC-Late	3.61194	2.33941	Mfge8	P21956;P21956-2	MFGM_MOUSE	-0.968797	-0.222942	-1.12102	-1.79661	1.50441	NaN	0.651707	-2.30915	0.0792055	0.538209	1.61821	0.689992	0.267262	0.471028	NaN	-1.4596	-0.799285	-0.972201	-1.24519	-1.9357	-0.280198	-2.60008	-3.38362	NaN	0.632531	2.00008	-0.482352	1.18665	0.193296	0.86485	-0.629274	NaN	0.43095	NaN	0.644106	-0.82362	-1.42544	-2.19132	-2.35944	NaN	-2.20111	-1.73477
+	WT-Late vs KPC-Late	Up in KPC-Late	6.74614	9.04809	Matn1	P51942	MATN1_MOUSE	-2.78792	3.92906	3.02603	-3.29115	-5.68506	-4.70472	4.33557	-4.46015	-4.68401	4.56995	NaN	4.13311	NaN	4.80045	-5.22294	-4.1714	-5.35608	2.3826	-3.24078	1.02428	-5.36478	-5.77538	-7.47252	-5.09851	4.24915	2.87199	NaN	2.32724	NaN	-5.04231	-4.36448	NaN	-6.20328	-5.42593	-4.18298	-4.59515	-4.51194	-4.36056	-6.0989	NaN	-4.35269	-4.80735
+	WT-Late vs KPC-Late	Up in KPC-Late	2.43516	3.68177	Masp2	Q91WP0	MASP2_MOUSE	-3.51907	-0.494974	-7.38667	-3.44143	-5.81565	-4.91265	-0.686994	-4.40008	-5.82574	0.0170126	NaN	-0.815253	NaN	-0.760088	-3.95383	-4.44796	-4.78587	-4.76962	-3.77058	-4.28496	-5.37595	-5.97034	-8.55642	-4.87758	-6.0615	-4.25603	-4.60588	0.835355	-6.79697	-5.10093	-3.7256	NaN	-6.31101	-5.4544	-3.5571	-4.17326	-5.63085	-6.22196	-4.81361	NaN	-5.39973	-4.5045
+	WT-Late vs KPC-Late	Up in KPC-Late	2.85741	5.32847	Ltbp4	D3Z598;E9QPS5;Q8K4G1;Q8K4G1-2;Q8K4G1-3	D3Z598_MOUSE;E9QPS5_MOUSE;LTBP4_MOUSE;LTBP4_MOUSE;LTBP4_MOUSE	NaN	0.338926	0.82051	-0.907372	1.58329	-4.44599	0.781399	-0.299405	-6.06345	1.95872	NaN	1.4605	NaN	2.41548	-0.430907	0.149283	-1.42969	0.832054	NaN	-0.343874	0.808203	-0.583876	NaN	-1.02604	1.62581	1.04063	NaN	2.32143	-0.455671	0.819718	0.397461	NaN	-1.45158	NaN	NaN	NaN	-0.582653	-1.66891	-0.828785	NaN	-1.44762	-4.00484
+	WT-Late vs KPC-Late	Up in KPC-Late	2.01471	3.3855	Ltbp3	F8VQ06	F8VQ06_MOUSE	-3.33363	-2.23169	-3.04595	-3.62112	-5.70549	-5.08444	-2.2533	-4.58003	-5.79709	-0.87161	NaN	-1.63655	NaN	-0.525723	-5.18792	-4.17766	-4.97053	-5.03859	-5.07932	-3.6546	-5.21617	-5.52689	-7.74423	-5.21357	0.447335	-2.67356	NaN	0.157505	-1.96183	-4.27797	-3.57802	NaN	-5.10906	-5.19217	-4.02404	-4.88012	-7.16936	-4.94375	-6.03115	NaN	-6.28236	-4.37435
+	WT-Late vs KPC-Late	Up in KPC-Late	3.09653	3.42093	Ltbp2	E9Q1D6;E9QNQ3;O08999;Q0VD84	E9Q1D6_MOUSE;E9QNQ3_MOUSE;LTBP2_MOUSE;Q0VD84_MOUSE	-4.12105	-1.09367	-1.63706	NaN	NaN	-4.70447	-0.605612	-4.6113	-5.69269	-0.496507	NaN	-0.476368	-0.677476	0.829966	-4.90268	-3.06442	-5.40739	-0.885553	-4.33236	-4.15923	-4.56072	-6.04139	-6.80656	-4.51987	NaN	-1.46375	NaN	-1.06337	-0.749556	-4.68659	-3.7673	NaN	-4.91759	-5.54661	-3.15437	-5.01603	-6.03598	-4.75497	-6.06689	NaN	-4.54642	-3.95354
+	WT-Late vs KPC-Late	Up in KPC-Late	2.89436	3.72604	Ltbp1	Q8CG19	LTBP1_MOUSE	NaN	-1.61921	-0.592889	NaN	-1.922	-4.42334	-2.21043	-3.04793	-5.53576	0.266431	NaN	-0.310462	NaN	-0.432835	-4.20847	-3.78298	-5.72864	-1.22763	-4.65408	-1.84745	-0.77707	-1.28384	NaN	NaN	0.904202	-0.534736	NaN	1.57964	-0.893139	-4.34865	-3.81281	NaN	-5.13106	-5.82957	NaN	-3.28691	-2.6278	NaN	-4.38639	NaN	-2.76903	-4.79203
+	WT-Late vs KPC-Late	Up in KPC-Late	2.02152	2.01744	Lrg1	Q91XL1	Q91XL1_MOUSE	-0.0997648	-0.546692	-0.41732	-1.92278	-0.462064	-4.51546	-0.740983	-1.58281	-6.43012	1.10696	0.604071	0.341189	1.82561	-0.375936	-0.753062	0.451865	-1.38864	0.962194	0.394922	-1.41023	0.741942	-0.678308	-1.59257	-0.753152	0.797533	0.801598	2.36766	0.0909395	1.5756	-0.103275	-1.35469	NaN	-4.59803	-5.3182	-3.8979	-4.52231	-6.18177	-0.722634	0.968668	NaN	-1.57905	-1.64874
+	WT-Late vs KPC-Late	Up in KPC-Late	1.50054	3.11295	Loxl1	A0A0R4J0Q4;P97873	A0A0R4J0Q4_MOUSE;LOXL1_MOUSE	0.861396	-0.564905	-0.640624	-2.5703	0.743048	NaN	-0.0858274	-1.20125	2.64814	-0.78186	2.71637	-0.39115	0.664111	0.242391	-2.2004	-0.137046	NaN	-0.00465393	0.637493	-1.16307	-0.0476127	-0.728	-1.77363	-1.71546	-0.58962	0	2.0757	-1.21263	1.91398	0.855168	-0.581345	NaN	0	NaN	-0.180506	NaN	-0.841998	-2.00237	-0.981174	NaN	-4.72565	-4.1674
+	WT-Late vs KPC-Late	Up in KPC-Late	3.46369	4.66706	Lox	P28301	LYOX_MOUSE	-3.4893	-0.701185	1.09292	-3.4937	-5.0289	-4.10538	-0.566219	-4.47255	-5.04796	-0.409976	NaN	-0.476577	1.29835	-0.247184	-4.90236	-3.51802	-4.87731	0.310614	-2.88494	-4.13892	0.327488	0.223073	-6.28897	-5.43827	-0.10552	-1.88594	NaN	-0.592155	1.71563	2.53474	1.28666	NaN	-5.47213	-6.40337	0.338395	-5.86931	-6.46373	-5.3216	-6.29308	NaN	-5.28095	-5.05523
+	WT-Late vs KPC-Late	Up in KPC-Late	3.88744	7.53297	Lgals6	O54891	LEG6_MOUSE	-3.23214	-0.223803	-3.98836	-3.5569	-5.64595	-5.12905	0.480875	-4.36103	-5.17551	2.02176	NaN	3.39815	NaN	3.7167	-4.8996	-3.96032	-4.80272	-1.86523	-4.59823	-3.13877	-2.47496	-6.06146	-8.69582	-4.74447	-2.11197	1.34125	-7.77291	-4.96249	-7.692	-4.06367	-3.41015	NaN	-5.81252	-5.12048	-3.48486	-5.1128	-7.83717	-4.61284	-5.98063	NaN	-5.36	-5.18492
+	WT-Late vs KPC-Late	Up in KPC-Late	1.9839	6.17702	Lgals4	A0A140LHI8;Q8K419	A0A140LHI8_MOUSE;LEG4_MOUSE	-3.2802	-0.891244	-5.88375	-3.53396	-5.34892	-5.05959	1.54436	-5.4237	-5.4042	5.15799	NaN	2.56532	-1.57672	4.28376	-4.42104	-3.4565	-4.6495	-0.737885	-5.9867	-3.82018	-2.05239	-2.08596	-6.65797	-5.11244	-1.26147	0.553352	NaN	-0.598928	NaN	-4.6691	-4.86744	NaN	-6.49081	-5.3943	-3.5222	-4.83469	-4.75906	-4.92521	-4.10873	NaN	-4.70311	-1.32621
+	WT-Late vs KPC-Late	Up in KPC-Late	1.5084	3.97244	Lgals3	P16110;Q8C253	LEG3_MOUSE;Q8C253_MOUSE	NaN	1.04178	-1.79832	NaN	-3.24208	-4.34393	-0.0846601	-3.74813	-5.49725	0.484923	NaN	1.86876	-4.11707	0.878334	-1.07738	-5.18628	NaN	-3.27918	NaN	-2.30497	-3.37834	-0.452448	NaN	-3.3135	1.10813	0.106812	NaN	0.459446	NaN	-3.23342	-4.13301	NaN	-5.31546	-5.34791	-4.0285	-4.40463	-5.43988	-5.12875	-2.69421	NaN	-4.69898	-5.26979
+	WT-Late vs KPC-Late	Up in KPC-Late	3.5764	5.4975	Lamc2	G5E874	G5E874_MOUSE	-1.57641	0.249339	-0.553017	NaN	NaN	-4.98174	-0.620186	-4.3814	-5.19305	1.536	0.648924	1.90444	-0.26333	2.66929	-4.17929	-3.67111	-4.95088	0.131454	-4.69439	-3.83934	-5.04442	-5.63585	-3.52356	-5.12598	0.52663	0.23244	-1.68824	-0.217643	-1.70898	-4.41263	-4.00679	NaN	-6.06035	-5.58763	-3.79537	-4.88535	-7.47682	-4.59583	-4.60318	NaN	-5.93658	-4.13096
+	WT-Late vs KPC-Late	Up in KPC-Late	3.88004	5.56017	Lamb3	Q61087	LAMB3_MOUSE	-0.847291	0.251316	0.364918	-3.25877	-2.91651	-4.72812	1.10656	-3.19141	-5.95423	0.979052	-0.679047	1.88382	1.82149	2.87763	-3.57547	-1.86122	NaN	0.939022	-2.2387	-2.01941	NaN	-2.07436	-2.60562	NaN	0.231739	0.224613	-1.41189	0.238437	-1.93749	-4.47386	-4.27604	NaN	-3.05365	-4.87739	-3.78857	-4.3122	-7.39885	-4.96772	-5.01286	NaN	-5.12829	-4.10682
+	WT-Late vs KPC-Late	Up in KPC-Late	1.91558	4.42669	Lama3	Q61789;Q61789-2	LAMA3_MOUSE	-3.15235	-0.0386114	2.29165	-3.60674	-4.71671	-4.79925	-0.495512	-4.09156	-5.2657	0.173327	NaN	0.812317	-2.50574	2.73243	-4.73231	-3.33584	-4.86661	-2.46224	-4.4309	-1.63053	-4.72466	-1.39779	-8.312	-5.0739	-1.64249	-0.203917	NaN	0.114221	NaN	1.60034	-4.3822	NaN	-5.55594	-5.84991	-3.69977	-5.28031	-4.95993	-3.15696	-5.70919	NaN	-5.0139	-2.51537
+	WT-Late vs KPC-Late	Up in WT-Late	1.85593	-2.43483	Lama2	Q60675	LAMA2_MOUSE	0.578628	0.398003	0.71564	1.68535	2.54428	2.70323	0.547265	2.31899	1.34839	-1.55133	0.682566	-1.79173	-0.906383	-0.765205	1.12326	-1.17741	0.865868	0.309147	1.02654	1.38598	1.22175	0.154718	0.72426	1.55654	-2.62129	-0.445272	0.908389	-2.0146	0.516697	2.23328	1.49472	-0.934524	1.79687	1.54625	1.60353	2.15767	0.955264	1.54527	0.680973	-0.442358	1.22494	1.91787
+	WT-Late vs KPC-Late	Up in KPC-Late	2.7328	3.18146	Lama1	P19137	LAMA1_MOUSE	-3.13387	-1.06286	-2.59045	-3.49707	-5.06055	-5.02103	-2.60932	-4.01446	-6.23496	-1.58985	NaN	-1.7077	-1.04095	-0.173763	-4.73328	-3.74147	-5.64166	-1.29522	-3.34849	-2.93881	-5.25405	-5.45128	-7.66432	-5.34724	-2.24342	-3.33922	NaN	NaN	-1.17267	-4.99651	-4.44626	NaN	-5.30074	-5.12956	-3.71285	-4.26724	-5.85458	-4.26933	-4.29817	NaN	-5.09038	-4.52331
+	WT-Late vs KPC-Late	Up in KPC-Late	1.37823	3.92098	Itih4	A6X935;E9PVD2;E9Q5L2	ITIH4_MOUSE;E9PVD2_MOUSE;E9Q5L2_MOUSE	-2.13878	1.36262	-0.860256	-2.28791	NaN	-1.8142	-1.49375	-2.18271	-2.09776	2.11367	NaN	1.70874	-2.61717	0.761378	-0.369188	NaN	-1.1953	-1.2401	NaN	-1.57983	-0.673439	-0.634494	NaN	-1.51451	1.44242	0.370933	-4.90182	1.06877	-1.79187	-2.82495	-3.8832	NaN	-5.63094	-5.71811	-4.06715	-4.13133	-5.96837	-1.05939	-2.39762	NaN	-5.34721	-4.49915
+	WT-Late vs KPC-Late	Up in KPC-Late	2.06418	4.29462	Itih2	G3X977;Q61703	G3X977_MOUSE;ITIH2_MOUSE	NaN	1.14755	-1.39051	-2.63752	-2.94534	-2.27209	-0.604303	-1.43936	NaN	1.75327	NaN	0.466622	NaN	0.734205	-0.307556	-3.94444	-4.4728	-5.51897	-4.89503	-1.93816	-0.716138	-0.488047	NaN	-1.91598	2.38111	0.796114	NaN	1.25019	-1.7374	-4.65935	-3.71703	NaN	-5.58526	-5.85296	-1.91258	NaN	-2.21242	NaN	-1.69342	NaN	-1.10984	-4.17019
+	WT-Late vs KPC-Late	Up in KPC-Late	1.75224	3.15291	Il1rn	P25085;P25085-2;Q3TBV5	IL1RA_MOUSE;IL1RA_MOUSE;Q3TBV5_MOUSE	-3.19607	-2.12852	-6.72302	-3.79872	-4.85889	-4.77911	-3.68353	-4.66787	-4.94974	1.1748	NaN	-2.29855	-2.68116	-1.75414	-4.21151	-5.00519	-5.08978	-3.87257	-3.69104	-3.69139	-4.71162	-5.66216	-8.52714	-5.15461	-2.03428	-2.32977	NaN	-1.28027	NaN	-4.61324	-4.28288	NaN	-4.09493	-5.20873	-4.1362	-4.28951	-6.01643	-4.93595	-4.91951	NaN	-5.41137	-4.67197
+	WT-Late vs KPC-Late	Up in KPC-Late	1.47911	3.16727	Igfbp7	E9Q5D9;F8WH23;Q61581	E9Q5D9_MOUSE;F8WH23_MOUSE;IBP7_MOUSE	-3.8649	1.6589	-0.396124	-2.52869	-0.756179	-2.49065	-0.335246	-0.315479	NaN	1.0579	-2.41513	1.72537	-1.18858	0.562794	-2.00225	-4.12917	-2.21908	-0.634059	NaN	-1.61036	-1.37392	-0.861106	NaN	-1.73077	-0.619027	-0.959121	-3.62211	-0.175234	-0.532133	-1.42685	-2.24968	NaN	-5.77864	-6.52967	NaN	-1.33041	-1.2062	-1.43997	-1.69677	NaN	-5.38094	-2.36931
+	WT-Late vs KPC-Late	Up in KPC-Late	3.12372	3.56726	Hcfc1	B1AUX2;Q61191	B1AUX2_MOUSE;HCFC1_MOUSE	NaN	-0.134295	-2.03184	-2.10142	-2.41473	-1.06508	-1.2806	-4.03189	-5.77924	-0.615395	NaN	0.169533	NaN	-0.801683	-0.743061	-3.65305	-2.21937	NaN	NaN	-2.00191	-2.22195	-1.19404	NaN	-1.32213	-0.758725	-1.29121	NaN	0.567785	-3.5186	-2.53982	-1.74821	NaN	-2.20181	NaN	-1.81452	NaN	-1.87534	-2.43748	-2.78101	NaN	-4.43506	-4.64169
+	WT-Late vs KPC-Late	Up in KPC-Late	2.12528	3.34978	Gm5483	B2RV77	B2RV77_MOUSE	-3.40271	-4.2331	-5.92073	-3.5097	-5.30555	-4.39744	-1.00242	-3.71078	-5.47955	NaN	NaN	-0.916637	-2.52813	-1.1545	-4.5406	-3.89794	-4.47277	-1.55623	-4.38421	-3.8178	-5.26807	-4.99119	-7.36448	-4.45016	0.786503	0.483288	-3.40933	-2.29209	0.925091	-4.34205	-3.84546	NaN	-5.95253	-4.39306	-3.29788	-4.93442	-6.92188	-4.29632	-5.12006	NaN	-6.22361	-5.2337
+	WT-Late vs KPC-Late	Up in WT-Late	2.08245	-6.97313	Gm10334;Prss3	Q792Y8;Q792Z0	Q792Y8_MOUSE;Q792Z0_MOUSE	-0.272666	NaN	0.046526	-0.264449	-0.454219	1.0524	1.03657	0.951538	1.68391	-5.27667	0.0521564	-3.78437	-8.05581	-5.28705	2.47004	0.125127	2.64621	2.98256	0.300457	-0.267056	0.208184	-0.0219984	-0.503458	2.04459	NaN	0.554127	-2.54346	-0.735712	-1.57979	2.14345	2.31591	2.84818	1.04784	0.559811	1.99797	NaN	-0.0166225	NaN	-0.333067	NaN	2.59081	6.05595
+	WT-Late vs KPC-Late	Up in KPC-Late	1.60477	2.30376	Fndc1	E9Q043	E9Q043_MOUSE	-3.27889	-3.17836	-6.48493	-3.61369	-6.10872	-5.1601	-5.49487	-4.31023	-4.73681	-1.96508	NaN	-2.75846	NaN	-1.43085	-4.10953	-3.58026	-5.32072	-4.14103	-4.71762	-3.90134	-5.31098	-6.96969	-8.1212	-4.03129	-1.4567	-3.97427	NaN	-4.12232	NaN	-3.97089	-4.60408	NaN	-5.71809	-5.46687	-3.43672	-4.82296	-7.85449	-5.42738	-5.34427	NaN	-5.30485	-5.30827
+	WT-Late vs KPC-Late	Up in KPC-Late	4.12458	8.28397	Fn1	A0A087WSN6	A0A087WSN6_MOUSE	-3.36353	2.76345	-0.78334	-3.36207	-6.25706	-4.54162	-4.93291	-4.1958	-5.57653	4.9107	NaN	2.9275	NaN	3.88628	-4.49726	-4.1122	-5.01016	-5.229	-4.02814	-3.3784	-4.83052	0.591313	-7.64823	-4.89035	5.24258	2.3434	NaN	3.9986	NaN	-4.49661	-3.95508	NaN	-5.43425	-5.06139	-3.30773	-4.80664	-6.92679	-4.78112	-0.883137	NaN	-5.38437	-4.65342
+	WT-Late vs KPC-Late	Up in KPC-Late	2.28987	4.65137	Fn1	A0A087WR50	A0A087WR50_MOUSE	2.44129	5.27758	3.09247	1.57414	2.23512	0.234548	3.47164	2.22504	0.658158	6.41829	0.809322	5.52397	5.21599	5.93322	0.732779	2.3166	1.16014	4.17414	NaN	2.67764	2.63673	3.56515	-1.31036	0.719353	6.91929	4.77131	1.88682	6.78161	5.67866	1.78922	0.526906	-2.35631	1.40743	1.07467	0.680232	0.492539	0.679611	0.796743	1.33459	NaN	-0.143605	0.1538
+	WT-Late vs KPC-Late	Up in KPC-Late	1.36631	3.54993	Fgg	Q3UER8;Q8VCM7	Q3UER8_MOUSE;FIBG_MOUSE	3.25436	5.89522	2.42415	0.360106	1.92827	0.502722	3.80347	2.18438	0.688361	6.2879	-0.874439	5.49385	3.56833	4.81544	0.655946	3.74895	1.54451	3.3662	NaN	1.75338	3.2848	2.38747	0.240196	0.319474	6.53217	5.2048	1.59129	5.56857	2.47217	2.18416	0.531554	NaN	1.55315	1.07215	0.243092	0.0512972	0.577449	1.18118	1.5058	NaN	0.415305	0.448322
+	WT-Late vs KPC-Late	Up in KPC-Late	2.6511	3.88542	Fbn2	Q61555	FBN2_MOUSE	0.985303	2.87381	2.27901	0.698374	1.42529	-0.351335	3.17975	1.33327	-0.943183	2.1342	4.03617	2.35922	4.4654	1.97503	-1.31511	3.165	0.180389	4.62563	-2.55471	1.94934	1.31113	2.50431	1.643	0.49866	1.99481	2.87883	2.10242	1.49003	3.13012	1.42731	1.80981	0.611276	0.993272	1.48114	0.449883	0.200898	0.623191	0.0716162	-1.23938	-3.62254	-0.63234	-0.611729
+	WT-Late vs KPC-Late	Up in KPC-Late	2.09211	5.64592	Fbln2	P37889;P37889-2	FBLN2_MOUSE	NaN	2.5345	0.686012	NaN	-2.83347	-3.08309	-0.0581288	-2.66255	NaN	3.22863	-3.45873	3.27123	-0.50814	2.93799	-2.27097	-3.87084	-1.23668	-1.43699	NaN	-0.946853	-1.21044	-1.00682	NaN	NaN	4.10689	0.853771	NaN	3.62935	-0.881037	-2.51634	-3.0285	NaN	-2.51329	-3.63277	-1.60321	-5.92872	-6.84938	-4.74831	-3.29874	NaN	-5.04663	-4.83372
+	WT-Late vs KPC-Late	Up in KPC-Late	3.05586	4.14488	Fbln1	Q08879-2	FBLN1_MOUSE	-3.52366	-0.375536	-2.81118	-3.50612	-5.74907	-4.4375	-4.12555	-2.14921	-5.28942	-0.884381	NaN	-0.110054	NaN	-0.306675	-5.21726	-4.52277	-4.98004	-4.23575	-5.47243	-3.44391	-2.87881	-1.2736	-5.49758	-5.11081	-1.22882	-3.10223	NaN	-3.15712	NaN	-4.36333	-3.60134	NaN	-6.8933	-2.49812	-2.43401	-5.41839	-4.5536	-5.03979	-5.2333	NaN	-5.77028	-4.76811
+	WT-Late vs KPC-Late	Up in KPC-Late	2.02043	3.24162	Fbln1	Q08879	FBLN1_MOUSE	NaN	1.02353	-1.71332	-2.29903	-1.59453	-1.30409	1.06066	-1.77919	-2.25908	0.481058	-1.26312	0.887921	-1.31194	-0.00839806	-4.01441	-1.11045	-4.05648	-0.0860901	-3.65105	-1.93349	-1.77134	-0.553681	NaN	-1.7036	-0.133838	-0.695807	-1.48723	-1.21522	1.20239	-4.10234	-2.04405	NaN	-1.35919	-4.91964	-1.35076	-0.213685	-1.80544	NaN	-0.888243	NaN	-4.73223	-4.71951
+	WT-Late vs KPC-Late	Up in KPC-Late	2.24594	1.76589	F13b	Q07968	F13B_MOUSE	NaN	-1.68475	-2.6937	NaN	-2.63269	-4.11199	-3.24058	-4.956	-5.34667	-2.46712	NaN	-2.9162	NaN	-2.63256	-4.79841	-3.88525	-4.91124	-1.92549	-4.04531	-2.95121	-1.50233	-2.29707	NaN	NaN	-3.26123	-2.01326	NaN	-2.09836	NaN	-3.29278	-5.06682	NaN	-5.40077	-5.34707	-3.82032	-4.11787	-7.4703	-3.1559	-3.75909	NaN	-4.98806	-4.90824
+	WT-Late vs KPC-Late	Up in KPC-Late	2.65761	3.59849	Emilin2	A0A3B2WB50;Q8K482	A0A3B2WB50_MOUSE;EMIL2_MOUSE	-2.03891	0.453117	-0.562451	-2.15463	-2.17551	-4.22694	-0.705202	-1.28979	-5.94557	1.05824	-0.0928917	-0.41932	-0.939998	-0.122001	-5.0782	-1.64303	-5.39931	-0.5516	-4.21524	0.213892	-1.14198	-0.00139332	-3.64435	NaN	2.19846	0.984927	-1.18262	0.151826	-0.885609	NaN	-2.22394	-2.32477	-1.28015	NaN	-1.70004	NaN	-1.0889	NaN	0.251741	NaN	-5.20646	-4.38704
+	WT-Late vs KPC-Late	Up in KPC-Late	2.07835	3.59407	Elane	Q3UP87	ELNE_MOUSE	-3.26116	-1.97899	-1.03199	-3.76865	-5.07834	-5.04703	-3.06765	-4.74302	-4.65003	-0.942417	NaN	-0.690466	-3.01865	1.11599	0.793225	-2.94404	NaN	-3.33108	NaN	-3.03446	-2.07752	-2.38192	NaN	NaN	-0.303754	1.36543	NaN	-1.13291	-2.40538	-5.00289	-3.66207	NaN	-5.07552	-5.40367	-3.57157	-4.89142	-6.09023	-4.66663	-4.80896	NaN	-5.09171	-4.81363
+	WT-Late vs KPC-Late	Up in KPC-Late	2.27567	2.57429	Egfl7	A0A0R4J189;Q3UTJ7;Q9QXT5;Q9QXT5-2	A0A0R4J189_MOUSE;Q3UTJ7_MOUSE;EGFL7_MOUSE;EGFL7_MOUSE	NaN	-2.3527	-2.8293	NaN	-3.88304	-4.37855	-0.82707	-4.58677	-5.88282	-1.31485	NaN	-1.65834	NaN	-1.33224	-4.68743	-2.37138	-0.934252	-4.56526	-3.62745	-3.50335	-1.91555	-2.59669	-6.16917	-4.41855	-0.781618	0.851189	NaN	-1.4027	-2.26902	-3.21513	-3.91125	NaN	-3.61583	-4.62398	-2.79464	-5.28194	-4.87359	-4.72802	-2.91184	NaN	-4.95641	-3.3662
+	WT-Late vs KPC-Late	Up in KPC-Late	3.12448	5.01876	Efemp2	E9Q3N9;G5E8D6;Q9WVJ9	E9Q3N9_MOUSE;G5E8D6_MOUSE;FBLN4_MOUSE	-3.29917	0.303404	-6.45023	-3.31048	-5.55656	-5.00799	-0.780973	-4.91067	-5.93358	-0.260647	NaN	0.42361	NaN	-0.0516272	-5.05482	-3.79697	-4.51662	-1.95534	-4.25181	-3.49989	-5.06038	-5.76798	-7.84987	-4.89956	-0.458127	-1.14998	NaN	0.508077	-1.13348	-4.37108	-4.70145	NaN	-6.36445	-5.26136	-3.09414	-4.95739	-6.32974	-5.17091	-4.66371	NaN	-6.07859	-5.59369
+	WT-Late vs KPC-Late	Up in KPC-Late	1.68249	1.68283	Efemp1	Q8BPB5	FBLN3_MOUSE	-2.00452	-0.0659781	0.351325	-1.10151	-0.0339661	-1.40675	1.75557	-0.171664	-0.707162	-0.73405	0.192093	0.451774	-1.22007	1.46021	-1.30171	-0.959214	-1.01979	0.224516	NaN	0.0874796	-0.0249629	0	-2.49325	-1.58466	-0.142627	0.691634	-1.35168	0.787313	0.211466	-0.325895	-1.27772	NaN	0.585512	0.123686	-0.243708	-0.606059	-1.09295	-1.33224	-2.53077	NaN	-1.05455	-1.95581
+	WT-Late vs KPC-Late	Up in KPC-Late	4.9474	5.21949	Ecm1	Q61508	ECM1_MOUSE	NaN	-0.00810909	-0.561364	-2.02082	NaN	-4.91083	-0.824285	-3.664	-5.44478	1.47524	NaN	1.29105	0.0733938	1.23923	-4.68514	-5.24752	-4.73758	-0.698016	-4.00099	-0.19861	-0.244288	-0.34271	NaN	NaN	2.30217	2.76046	NaN	2.42493	0.312635	-2.47474	-4.07503	NaN	-6.14964	-5.96189	-3.73603	-4.66985	-7.31049	-3.52702	-1.06562	NaN	-4.28414	-4.29644
+	WT-Late vs KPC-Late	Up in KPC-Late	1.5796	2.30667	Ecm1	D3YV64	D3YV64_MOUSE	-3.1531	-2.33549	-6.72225	-3.50305	-5.43579	-4.72223	-5.28654	-3.39216	-4.71544	-2.11753	NaN	-2.13887	NaN	-1.04624	-4.45791	-3.67559	-4.87519	-5.77311	-3.67829	-3.09445	-5.0319	-4.92092	-6.6687	-4.76895	1.90331	-3.3361	NaN	0.133583	NaN	-4.69639	-4.09199	NaN	-6.16979	-5.00661	-4.0585	-5.39247	-5.23512	-4.36662	-6.65639	NaN	-5.64263	-4.19898
+	WT-Late vs KPC-Late	Up in KPC-Late	1.41106	3.2974	Ctsz	Q9WUU7	CATZ_MOUSE	NaN	0.552688	-1.1899	-2.13911	NaN	-1.30656	-0.92591	-1.35069	NaN	0.809674	-3.4848	0.713496	NaN	-0.0336647	0.000775337	-1.98579	-1.65483	-1.67681	NaN	-1.0414	-1.56509	-0.127316	NaN	-0.523791	1.42658	0.765022	-4.87212	0.74225	-3.21726	-2.0371	-2.34617	NaN	-6.29854	-5.3176	-2.52218	-4.54941	-5.96253	-4.53855	-1.21629	NaN	-1.88227	-5.43321
+	WT-Late vs KPC-Late	Up in KPC-Late	1.87856	2.23178	Ctsk	P55097	CATK_MOUSE	-3.03392	-1.54632	-2.91844	-3.46158	-6.08466	-4.76113	-0.900772	-4.49736	-5.73093	-3.64153	-2.88817	-2.26692	-0.751727	-1.57211	NaN	NaN	-1.50703	0.0847588	-2.23343	-3.94697	-4.65817	-5.78707	-7.71525	-5.52916	-2.33758	-1.46523	-2.7562	-9.6224	0.459431	-4.70481	-3.47951	NaN	-4.54051	-5.40236	-3.46371	-4.92195	-6.75881	-4.46504	-4.80486	NaN	-5.49051	-4.62221
+	WT-Late vs KPC-Late	Up in KPC-Late	2.80553	3.50649	Ctsg	P28293	CATG_MOUSE	-3.16508	-1.35557	-6.79868	-3.4021	-5.79673	-4.13178	-2.75154	-4.51259	-4.90309	-1.5012	NaN	0.0527515	-1.49535	-0.830298	-5.32957	-4.82082	-5.0273	-5.15548	-2.35756	-3.64409	-4.51963	-5.49747	-6.85133	-4.89883	-0.991707	3.34908	NaN	-1.14116	-3.15262	-4.07953	-4.07589	NaN	-6.20691	-4.35991	-4.2477	-5.5571	-5.08652	-5.05124	-4.2467	NaN	-5.49339	-4.55588
+	WT-Late vs KPC-Late	Up in KPC-Late	2.33481	5.09048	Ctse	D3Z6T3;P70269	D3Z6T3_MOUSE;CATE_MOUSE	-3.28045	0.447967	0.173376	-3.75181	-4.6359	-4.36679	2.26283	-4.43479	-4.95079	2.99739	-2.12048	1.39411	-1.72081	2.12223	-4.43033	-0.007411	-5.47301	1.87119	-5.2543	-4.07242	-4.8622	-1.6499	-6.84828	-4.87296	0.983748	1.40649	NaN	1.21814	-0.975466	-4.31266	-4.17772	NaN	-5.95452	-5.61574	-3.73368	-4.07522	-6.11104	-5.03229	-6.03694	NaN	-5.93207	-4.14945
+	WT-Late vs KPC-Late	Up in WT-Late	2.36817	-1.385	Cstb	Q62426	CYTB_MOUSE	-2.12385	-0.906713	-0.11221	0.335712	-0.397232	0.194248	0.149608	-0.0433054	-2.07093	0.113671	-0.515867	-0.536678	-0.94333	0	0.930231	-1.03778	-0.65357	1.14787	-0.471909	0.551799	-0.0313411	0.99903	-1.63714	0.661258	0.14169	0.832896	-1.82003	0.601126	0.137423	0.283328	0.223091	NaN	-0.625152	0.522058	-0.000909328	0.153224	0.109974	-0.323061	0.180077	NaN	1.0639	0.477468
+	WT-Late vs KPC-Late	Up in KPC-Late	1.85898	2.82179	Cspg4	Q8VHY0	CSPG4_MOUSE	-2.86268	-1.24092	-6.46141	-3.5613	-4.90876	-4.61148	-5.02794	-4.75527	-5.41533	-2.20062	NaN	-0.040637	NaN	-2.2276	-3.84308	-4.166	-4.67417	-5.49349	-3.25052	-3.4202	-2.18129	-2.36568	-7.72716	-4.563	-5.63159	-1.5745	-5.67374	-2.36784	-6.77014	-4.39603	-3.81494	NaN	-5.67177	-5.10328	-3.69219	-5.28376	-5.0284	-4.2635	-2.66544	NaN	-5.18198	-3.85944
+	WT-Late vs KPC-Late	Up in WT-Late	2.64259	-5.75888	Creld2	Q9CYA0	CREL2_MOUSE	1.02059	NaN	1.25806	1.29307	0.192522	0.53932	NaN	0.131787	1.85982	-3.06833	-0.995317	-2.20771	-7.63032	-5.41585	2.82702	-1.91372	3.07809	NaN	NaN	1.22833	1.36971	1.53719	0.245304	3.1432	-2.63703	-2.20179	NaN	-3.35977	NaN	1.40897	2.44347	NaN	1.32453	0.0456371	2.19022	1.76444	1.07854	1.6571	0.391452	0	3.06931	1.42976
+	WT-Late vs KPC-Late	Up in KPC-Late	2.81037	4.32391	Col8a2	P25318;P25318-2	CO8A2_MOUSE	0.428214	-0.954631	-0.60519	NaN	NaN	-4.54602	0.611125	-4.40891	-6.23638	-0.981148	2.23263	-0.558365	0.699853	-0.141495	-3.95078	-3.19476	-4.39726	0.920296	-3.69676	-2.50682	-4.59325	-5.34618	-7.48701	-4.78466	NaN	0.391831	0.548026	-1.1447	1.21231	-4.19421	-3.63923	NaN	-6.55618	-5.34562	-3.62848	-4.8109	-6.07191	-4.41335	-4.69795	NaN	-5.34291	-4.63712
+	WT-Late vs KPC-Late	Up in KPC-Late	2.54412	5.00939	Col7a1	Q63870	CO7A1_MOUSE	-0.865752	0.378666	0.189188	NaN	-1.14819	-4.58863	1.76039	-2.54996	-4.84221	-2.47829	2.59064	0.722282	2.25795	1.40417	NaN	1.44521	NaN	0.697638	-1.96778	-0.672555	NaN	2.27838	2.86916	NaN	NaN	-0.566774	NaN	1.03557	-0.991018	-4.19846	-2.61948	NaN	-6.16243	-4.87272	-3.39954	-4.91308	-6.45399	-3.84741	-4.99783	NaN	-4.8495	-5.05673
+	WT-Late vs KPC-Late	Up in KPC-Late	1.99467	2.35818	Col6a3	A0A087WS16;J3QQ16	A0A087WS16_MOUSE;J3QQ16_MOUSE	-3.33368	-2.27052	-6.52218	-3.83305	-5.66216	-3.51455	-3.90892	-4.25113	NaN	-1.63003	NaN	-2.10851	NaN	-2.86413	-3.34125	-4.05831	-5.0131	-4.86584	-2.4779	-3.88727	-3.56549	-2.19385	NaN	NaN	-1.37253	-1.05702	NaN	-3.12722	NaN	-4.81589	-3.30915	NaN	-5.55797	-5.85814	-4.62791	NaN	-3.39964	NaN	-1.19356	NaN	-5.64306	-4.36227
+	WT-Late vs KPC-Late	Up in WT-Late	2.79001	-2.33797	Col4a2	P08122	CO4A2_MOUSE	3.5038	0.381208	2.7789	3.09525	2.90532	2.04083	0.57842	3.3849	2.62289	1.78334	2.01377	1.05831	2.37727	0.144705	-0.240913	2.54583	3.34388	2.81353	3.75693	3.22799	3.69447	3.19731	2.95874	3.03242	2.12155	2.8482	2.76887	3.70466	2.20688	3.61734	3.66612	2.76764	3.9988	2.00701	2.74568	3.48763	3.29883	3.24905	2.4329	3.00156	3.33492	3.83075
+	WT-Late vs KPC-Late	Up in KPC-Late	1.9283	2.65563	Col14a1	Q80X19;Q80X19-2	COEA1_MOUSE	2.65686	4.58835	3.20864	1.00378	3.49332	0.830081	3.60195	1.73085	3.30168	1.14064	2.54942	2.77936	-0.0250082	3.88449	-0.0406656	2.45582	2.11742	2.3892	-0.907499	2.86248	0.826453	0.386874	1.75632	0.353928	0.128665	3.10867	2.48398	-0.879516	3.77565	2.65761	0.160737	NaN	2.70008	0.158611	1.23483	0.879838	1.13433	0.863546	0.147688	NaN	-1.06813	-0.363292
+	WT-Late vs KPC-Late	Up in KPC-Late	3.18579	7.81656	Col12a1	Q60847	COCA1_MOUSE	4.41754	3.24677	3.41928	-1.01695	0.630428	NaN	5.37602	-0.458409	-0.556975	2.85552	3.00685	4.62464	6.52731	6.06833	-1.46946	3.25283	NaN	3.09604	-1.13079	1.4462	0.0388684	0.0936651	-1.42531	NaN	4.65636	2.95543	2.71794	2.3819	6.34399	-3.86954	-4.54827	NaN	-5.14647	-4.18514	-3.46667	-5.12082	-1.11442	-4.59722	-5.22819	NaN	-5.39566	-0.605692
+	WT-Late vs KPC-Late	Up in KPC-Late	3.09515	5.72732	Col10a1	Q05306	COAA1_MOUSE	3.21504	-0.278817	0.907761	NaN	-0.857746	NaN	1.83707	-1.69723	-1.94504	-0.149788	4.37679	0.51322	3.02123	0.953346	NaN	1.67323	NaN	2.2839	1.51196	-0.838608	-2.27345	NaN	-0.557371	NaN	-1.37572	0.650385	5.19688	-1.91088	1.5455	-4.47485	-3.95106	NaN	-6.66636	-5.19905	-3.65902	-4.1922	-4.41376	-4.29081	-4.4711	NaN	-4.21474	-4.72763
+	WT-Late vs KPC-Late	Up in KPC-Late	2.54055	3.53087	Clec4n;Clec6a;Clec6a	Q3U3M9;Q9JKF4;Q9JKF4-2	Q3U3M9_MOUSE;CLC6A_MOUSE;CLC6A_MOUSE	-2.76609	0.133199	-7.20333	-3.50114	-4.41672	-4.57757	-0.629282	-4.98512	-5.39026	-0.849421	NaN	0.104859	NaN	-1.36987	-4.68081	-4.09022	-5.06815	-2.03732	-5.00573	-3.84153	-4.61146	-5.38679	-8.31685	-5.53055	-0.379586	-1.12522	NaN	-1.61429	-0.863636	-4.32012	-4.20902	NaN	-3.89791	-5.62929	-3.5955	-4.69846	-6.88654	-4.18405	-5.4144	NaN	-5.35081	-4.60322
+	WT-Late vs KPC-Late	Up in KPC-Late	2.59406	3.50836	Clec10a	A2CF65;F8WHB7;J3QPR7;P49300	A2CF65_MOUSE;F8WHB7_MOUSE;J3QPR7_MOUSE;CLC10_MOUSE	-1.40023	0.259818	-8.27622	-3.2702	-5.27804	-4.85502	0.546067	-4.17395	-3.8542	-1.80746	NaN	0.183712	NaN	-1.17023	-2.08275	-3.09486	-2.98407	-1.61654	NaN	-2.31376	-3.08174	-2.34846	NaN	-2.10832	-1.5444	-0.315375	NaN	-1.8204	NaN	-4.58657	-4.04857	NaN	-6.00324	-5.17116	-3.35964	-4.9924	-6.34702	-4.1624	-2.23253	NaN	-5.25457	-4.70116
+	WT-Late vs KPC-Late	Up in WT-Late	2.02544	-5.12576	Cela3b	Q9CQ52	CEL3B_MOUSE	0.707528	-1.12541	4.0172	3.98551	3.83895	5.78176	1.32502	5.46978	2.62861	-2.51581	-0.512562	NaN	1.1642	NaN	6.1507	2.40797	5.07375	3.49758	1.73302	4.62075	4.72284	4.24983	3.74236	5.91182	-0.874532	0.51682	0.175498	-1.22265	0.617775	5.7756	5.62864	5.28535	4.65496	5.07311	5.6958	4.1905	4.74222	3.9496	4.81309	1.36984	5.80768	5.9352
+	WT-Late vs KPC-Late	Up in WT-Late	2.87095	-6.41561	Cela2a	P05208	CEL2A_MOUSE	4.16405	1.31397	8.48134	6.60478	5.21957	8.11753	2.61713	8.87995	6.0025	-0.830062	1.20638	NaN	2.83709	-0.982656	9.71478	4.79735	8.17741	5.74172	3.22532	8.3111	7.93456	7.43763	5.65146	7.46141	0.939329	2.1766	4.39223	-0.354834	0.947275	7.47659	8.33945	NaN	8.87028	10.202	9.23581	9.13188	8.65374	7.7238	7.31625	4.27108	8.20052	9.06162
+	WT-Late vs KPC-Late	Up in WT-Late	3.22094	-5.8002	Cela1	Q91X79	CELA1_MOUSE	2.73622	0.820718	7.19645	5.31811	4.65052	7.59108	0.873538	7.93826	6.6828	-2.09421	1.85106	-0.144843	1.28525	-0.108196	8.07936	3.95855	7.07402	3.52031	2.01336	7.19882	6.28391	5.08547	3.99434	6.15181	-0.113349	-0.809831	0.52542	-1.12274	0.358311	6.72185	6.82633	NaN	7.22744	NaN	8.03366	NaN	7.22081	6.88466	4.91895	3.00934	6.87596	7.59331
+	WT-Late vs KPC-Late	Up in KPC-Late	3.62994	5.14581	C1qtnf5	A0A0U1RNV1;Q8K479	A0A0U1RNV1_MOUSE;C1QT5_MOUSE	-0.0831881	0.816824	-0.00496197	NaN	-1.78293	-4.77115	1.42407	-4.4586	-2.50635	1.34985	-1.23275	1.05082	0.999606	1.71698	NaN	-0.500258	NaN	2.01887	-1.38429	-3.42078	-4.56645	-4.8947	-8.43916	-5.28627	1.85696	-0.131662	-1.0463	0.636188	1.29548	-3.12127	-4.09471	NaN	-4.9642	-5.46844	-3.61625	-4.82488	-6.58567	-4.2358	-5.74476	NaN	-5.0382	-4.83649
+	WT-Late vs KPC-Late	Up in KPC-Late	2.18084	2.73864	C1qtnf1	Q9QXP7	C1QT1_MOUSE	-3.1394	-5.17315	-1.21734	-3.59058	-4.97074	-4.35689	-2.01519	-4.23306	-5.46236	NaN	-2.01332	-1.81052	-0.709399	NaN	-4.68778	-3.85107	-4.88946	-1.83751	-5.4381	-4.28003	-5.86032	-6.35202	-9.07052	-4.06176	-6.52264	-4.85798	-2.79859	-5.30768	-2.42954	-4.98963	-4.92592	NaN	-6.27394	-4.94707	-3.55708	-4.58284	-3.94966	-4.76898	-5.22818	NaN	-4.57469	-5.09222
+	WT-Late vs KPC-Late	Up in KPC-Late	2.30698	4.35579	C1qc	Q02105	C1QC_MOUSE	NaN	2.30063	0.318979	-1.9951	-1.75366	-1.93145	-1.43329	NaN	-3.2848	0.715641	NaN	1.0604	-0.747172	2.00623	-1.3536	-2.53573	NaN	-0.52853	NaN	-1.22902	-0.368282	-1.84753	NaN	-2.55523	2.79634	2.6648	NaN	0.391033	0.365341	-1.67554	-2.24589	NaN	0.795063	-1.13759	-1.4368	NaN	-3.36913	-2.09756	-4.34837	NaN	-5.20772	-1.2772
+	WT-Late vs KPC-Late	Up in KPC-Late	2.22384	2.57967	C1qb	P14106	C1QB_MOUSE	-3.18025	2.53368	0.486091	-1.19326	-1.03622	-0.891254	-1.30218	-0.883389	-1.00425	1.15519	NaN	1.28824	0.618629	1.80699	-0.704618	-1.16807	-0.301718	0.342361	NaN	-0.444334	0.0249629	-1.7747	NaN	-1.76317	3.15804	2.71582	NaN	0.290385	0.267023	-0.191776	-0.711018	NaN	-0.0984402	-0.50216	-0.611043	-0.839836	-2.22561	-1.98809	-4.49229	NaN	-2.47571	-0.531365
+	WT-Late vs KPC-Late	Up in KPC-Late	2.12825	4.94266	C1qa	P98086	C1QA_MOUSE	NaN	2.30487	0.440873	-1.99576	-1.79218	-4.70285	-4.76814	-1.29495	-5.32595	0.874117	NaN	1.52137	NaN	1.90051	-1.10162	-4.18835	-4.87104	0.28706	-4.11441	-0.86235	-0.67558	-5.99768	-7.45058	-4.65941	2.47159	2.5206	NaN	0.617487	NaN	-4.51155	-4.16988	NaN	-0.326818	-1.22453	-1.13803	-5.11952	-5.80613	-1.66317	-4.40903	NaN	-5.63888	-1.15903
+	WT-Late vs KPC-Late	Up in KPC-Late	2.39109	3.84334	Bmp1	P98063	BMP1_MOUSE	-3.00933	-0.278148	-5.31196	-3.81084	-5.90347	-4.04206	-1.29124	-3.76015	-5.62242	-2.03185	NaN	0.650921	-0.153678	-1.11504	-4.43733	-3.7227	-5.16669	-3.87119	-4.2454	-3.46838	-4.75073	-4.61393	-6.70033	-5.00531	-0.916525	-3.30725	NaN	0.00358582	NaN	-4.55094	-4.59324	NaN	-5.60335	-5.00609	-3.5706	-5.16897	-4.97072	-4.65809	-4.86952	NaN	-6.37046	-3.93304
+	WT-Late vs KPC-Late	Up in KPC-Late	1.37832	3.35481	Aspn	Q99MQ4	ASPN_MOUSE	NaN	0.336209	-1.08585	-0.456816	-1.63224	NaN	-0.662455	-0.530354	-1.92626	-0.202915	NaN	0.417197	NaN	-0.0910702	-4.58164	-3.52282	-0.97145	0.611624	-4.25256	-0.393516	-1.4854	-1.61348	NaN	NaN	-0.955489	-1.46055	-6.07971	-6.09421	-7.80905	-0.456631	-4.49419	NaN	-4.50675	-5.34751	-4.01924	-4.66811	-1.05989	-4.2188	-5.16124	NaN	-0.433791	-5.05839
+	WT-Late vs KPC-Late	Up in KPC-Late	1.8134	3.00995	Anxa6	P14824	ANXA6_MOUSE	1.73677	5.18863	1.6889	4.31356	2.72143	3.22321	4.08896	2.7814	2.67113	5.17023	2.13973	4.8083	1.24413	4.14941	2.49629	-0.558148	1.78446	3.18165	NaN	2.38178	1.92606	3.61835	1.55737	1.39099	5.57301	2.64714	1.71595	4.89929	1.83817	2.03915	1.22684	NaN	1.76374	-0.319974	2.53652	0.359612	2.46629	2.19375	3.31754	NaN	1.20771	1.18133
+	WT-Late vs KPC-Late	Up in KPC-Late	2.73647	3.06216	Anxa4	P97429	ANXA4_MOUSE	1.4878	3.57992	0.176845	2.9843	2.28402	2.75763	3.00804	1.49334	2.47276	4.70416	2.10768	3.84584	1.91229	3.67363	1.31158	-0.628192	0.600267	2.01343	-0.959612	1.11539	0.275841	1.44222	1.95604	0.624777	4.62188	0.932622	NaN	4.14959	1.56605	0.669059	0.189205	NaN	0.975419	NaN	0.842242	0.402648	0.407844	0.641626	1.76963	NaN	0.309596	-0.155128
+	WT-Late vs KPC-Late	Up in KPC-Late	1.71864	5.1331	Anxa3	O35639	ANXA3_MOUSE	NaN	2.96829	-1.13028	-1.27561	NaN	-4.75295	1.35637	-4.45893	-4.71321	2.93366	NaN	4.12094	-2.155	2.078	-0.855066	-4.62143	NaN	-2.09174	NaN	-1.12567	-1.69003	0.217072	NaN	-0.94595	2.49757	0.624394	NaN	0.951601	-3.34305	-4.47148	-1.36672	NaN	-5.75624	-4.35833	-2.17729	NaN	-2.49811	NaN	-0.512296	NaN	-1.03533	-4.30276
+	WT-Late vs KPC-Late	Up in KPC-Late	2.71277	4.49188	Anxa13	Q99JG3	ANX13_MOUSE	-3.2804	-1.346	-6.44195	-3.8907	-4.90097	-2.90054	-1.02598	-3.70067	-5.60892	2.07561	NaN	-0.0397482	NaN	-0.282349	-5.43756	-4.12544	-4.09979	-3.22505	-4.31584	-3.63778	-4.24747	-5.76503	-7.98797	-4.87469	0.367664	-3.09285	NaN	0.0412264	NaN	-4.63439	-3.6192	NaN	-5.4136	-5.55646	-4.05003	-4.05279	-5.40878	-4.4843	-5.87075	NaN	-3.65231	-4.88921
+	WT-Late vs KPC-Late	Up in KPC-Late	1.40528	2.8292	Anxa11	P97384	ANX11_MOUSE	-2.41813	2.78077	-0.538079	1.64265	1.45922	1.13209	2.47368	0.145019	-0.422301	3.50143	0.910276	2.74005	-0.617965	2.72393	-0.493177	NaN	-0.027966	1.1963	NaN	-0.138494	-0.698085	0.519646	-2.13141	-0.551065	2.93909	1.10817	-3.92547	1.60451	0.0731716	0.378098	-0.0975595	NaN	-0.0772877	-1.98264	0.365641	-3.05063	-0.131301	-0.303345	0	NaN	-0.656017	NaN
+	WT-Late vs KPC-Late	Up in KPC-Late	1.73411	3.90757	Anxa10	Q9QZ10	ANX10_MOUSE	-2.74886	-2.21493	-6.53676	-3.54294	-5.27447	-4.40046	-1.04022	-4.11439	-4.37521	1.69974	NaN	NaN	-1.55006	-0.882219	-4.76728	-4.78011	-4.7812	-2.14138	-5.9238	-4.33957	-3.28008	-5.7934	-6.32511	-4.60009	-0.138124	-1.67886	NaN	-2.82915	-3.07952	-3.72665	-4.19602	NaN	-5.8643	-4.31436	-3.79715	-4.78588	-7.01738	-4.89609	-5.34949	NaN	-5.86483	-4.49556
+	WT-Late vs KPC-Late	Up in KPC-Late	2.05711	4.87011	Anxa1	P10107	ANXA1_MOUSE	NaN	3.92031	-1.73382	-1.68758	NaN	-1.73475	1.10416	-1.15602	NaN	2.98881	NaN	4.3161	-0.592626	2.29763	-0.0810556	-4.42564	-4.36558	-1.43582	-3.06946	0.306501	0.200616	0.271379	NaN	-3.87784	3.59109	0.868429	NaN	0.565196	NaN	-3.36638	NaN	NaN	-1.8327	-4.51321	-4.13783	NaN	-0.641106	NaN	0.411696	NaN	-1.35197	-1.35709
+	WT-Late vs KPC-Late	Up in KPC-Late	2.39899	4.38682	Aebp1	Q640N1	AEBP1_MOUSE	-3.34386	-0.162706	0.399934	-3.44896	-4.90903	-4.7841	0.527931	-4.46399	-5.46348	0.948098	NaN	0.935795	-1.94294	1.37548	-5.13357	-1.04098	-4.71137	-1.16138	-3.59915	-0.281537	-1.61866	-0.830305	NaN	NaN	2.19086	0.252567	NaN	-0.149278	-1.72038	-5.15889	-3.18704	NaN	-1.69439	-5.12335	-3.80759	-4.54572	-2.03182	-2.22128	-5.23459	NaN	-5.15065	-5.00561
+	WT-Late vs KPC-Late	Up in KPC-Late	2.00436	2.75238	Adam17	Q9Z0F8;Q9Z0F8-2	ADA17_MOUSE	-3.17841	-4.94164	-6.10099	-3.77093	-2.03904	-3.10042	-1.54143	-4.60476	-4.80027	-1.19467	NaN	-1.15891	NaN	-2.36178	-4.19662	-5.18624	-4.93589	-2.83054	-4.19162	-3.8013	-5.85148	-2.80191	-6.49927	-4.78664	-2.42335	-1.89038	NaN	-2.96546	-2.88091	-2.23169	-4.39587	NaN	-5.84581	-4.18975	-3.37253	-4.81189	-4.87773	-4.693	-5.51793	NaN	-5.4078	-4.94466
+	WT-Late vs KPC-Late	Up in KPC-Late	2.62772	5.68075	Acan	Q61282	PGCA_MOUSE	-3.62076	-4.34172	-6.42195	-3.53256	-6.48473	-5.00239	-4.70295	-3.74269	-5.01185	1.94819	NaN	NaN	1.60275	-0.820867	-4.66614	-4.22201	-4.84562	-3.83094	-4.63076	-4.14239	-4.52255	-5.20837	-6.17585	-4.26437	2.30814	-4.91805	NaN	2.52512	1.17614	-5.15104	-3.72967	NaN	-5.96054	-5.09916	-3.81601	-4.73409	-6.62048	-3.74747	-6.06103	NaN	-5.98669	-5.50215
+	WT-Early vs KPflC-Early	Up in WT-Early	4.75468	-4.61557	Col4a6	B1AVK5	B1AVK5_MOUSE	-2.02702	-5.08315	-6.85617	-3.13503	-1.21303	-4.09076	-1.61946	-4.73678	-5.13826	-3.93553	-0.424303	NaN	-2.46239	NaN	-4.76489	-4.5795	-5.20515	-5.536	-5.09374	NaN	-1.77677	0.0307045	-2.03692	NaN	-3.27509	-0.921424	NaN	1.40119	-2.56393	0.333443	-0.50739	NaN	-1.0869	NaN	-1.80955	-4.30915	-5.47272	-4.91788	-1.10767	NaN	-5.35094	-4.50707
+	WT-Early vs KPflC-Early	Up in KPflC-Early	3.66364	6.89586	Col10a1	Q05306	COAA1_MOUSE	3.21504	-0.278817	0.907761	NaN	-0.857746	NaN	1.83707	-1.69723	-1.94504	-0.149788	4.37679	0.51322	3.02123	0.953346	NaN	1.67323	NaN	2.2839	1.51196	-0.838608	-2.27345	NaN	-0.557371	NaN	-1.37572	0.650385	5.19688	-1.91088	1.5455	-4.47485	-3.95106	NaN	-6.66636	-5.19905	-3.65902	-4.1922	-4.41376	-4.29081	-4.4711	NaN	-4.21474	-4.72763
+	WT-Early vs KPC-Early	Up in KPC-Early	4.29729	5.51701	Tnc	Q80YX1-2	TENA_MOUSE	0.560683	0.937488	1.1458	NaN	NaN	-4.56954	1.43052	-4.91467	-5.08642	-0.161448	NaN	1.94142	2.82889	2.31272	-4.97826	-4.36459	-4.54876	-1.15784	-4.79345	-0.00315952	-5.43427	-1.13901	-7.24073	-5.05699	1.91086	-0.972192	NaN	1.24589	0.437899	-4.38396	-4.23993	NaN	-5.65568	-4.26316	-3.81443	-4.4503	-5.29008	-4.35192	-4.76359	NaN	-4.17406	-5.11925
+	WT-Early vs KPC-Early	Up in KPC-Early	4.29729	5.51701	Tnc	Q80YX1-2	TENA_MOUSE	0.560683	0.937488	1.1458	NaN	NaN	-4.56954	1.43052	-4.91467	-5.08642	-0.161448	NaN	1.94142	2.82889	2.31272	-4.97826	-4.36459	-4.54876	-1.15784	-4.79345	-0.00315952	-5.43427	-1.13901	-7.24073	-5.05699	1.91086	-0.972192	NaN	1.24589	0.437899	-4.38396	-4.23993	NaN	-5.65568	-4.26316	-3.81443	-4.4503	-5.29008	-4.35192	-4.76359	NaN	-4.17406	-5.11925
+	WT-Early vs KPC-Early	Up in KPC-Early	2.79525	5.3808	Tnc	Q80YX1	TENA_MOUSE	0.352664	3.13207	1.09034	NaN	-0.2184	-4.65451	1.45746	-4.52926	-5.95171	2.76871	-1.04932	4.50999	3.27094	3.5175	-4.72076	-0.499457	-4.11469	0.339252	-4.47127	-0.814962	NaN	-1.124	-4.40483	-5.41682	3.18815	0.43854	-1.25726	1.80474	2.34311	-2.47631	-4.31082	NaN	-5.64007	-4.73932	-3.1164	-1.95452	-6.90992	-4.14961	-4.85535	NaN	-5.45567	-2.4719
+	WT-Early vs KPC-Early	Up in KPC-Early	2.79525	5.3808	Tnc	Q80YX1	TENA_MOUSE	0.352664	3.13207	1.09034	NaN	-0.2184	-4.65451	1.45746	-4.52926	-5.95171	2.76871	-1.04932	4.50999	3.27094	3.5175	-4.72076	-0.499457	-4.11469	0.339252	-4.47127	-0.814962	NaN	-1.124	-4.40483	-5.41682	3.18815	0.43854	-1.25726	1.80474	2.34311	-2.47631	-4.31082	NaN	-5.64007	-4.73932	-3.1164	-1.95452	-6.90992	-4.14961	-4.85535	NaN	-5.45567	-2.4719
+	WT-Early vs KPC-Early	Up in KPC-Early	2.41537	2.96553	S100a6	P14069	S10A6_MOUSE	-1.63828	-1.45787	-0.327289	-1.19268	-1.15045	NaN	0.0552611	-1.27509	-0.93889	0.747217	3.51261	-0.367061	2.27272	0.496541	0.190394	0.101926	-2.40617	-0.81267	NaN	NaN	-0.398076	0.409297	0.377998	0.699883	0.337399	-0.618196	-0.0641146	-0.077282	2.89828	-4.68669	-4.10686	NaN	-2.09128	-5.59053	-1.51211	-1.3877	-5.2472	-4.69154	-4.3511	NaN	-1.43073	-4.38367
+	WT-Early vs KPC-Early	Up in KPC-Early	2.41537	2.96553	S100a6	P14069	S10A6_MOUSE	-1.63828	-1.45787	-0.327289	-1.19268	-1.15045	NaN	0.0552611	-1.27509	-0.93889	0.747217	3.51261	-0.367061	2.27272	0.496541	0.190394	0.101926	-2.40617	-0.81267	NaN	NaN	-0.398076	0.409297	0.377998	0.699883	0.337399	-0.618196	-0.0641146	-0.077282	2.89828	-4.68669	-4.10686	NaN	-2.09128	-5.59053	-1.51211	-1.3877	-5.2472	-4.69154	-4.3511	NaN	-1.43073	-4.38367
+	WT-Early vs KPC-Early	Up in KPC-Early	3.1598	2.85508	S100a16	Q9D708	S10AG_MOUSE	-2.01939	-1.98346	-1.68945	NaN	-2.61342	NaN	-1.72411	-0.957078	-1.9539	-1.30239	-3.22479	-0.677855	-2.12217	-0.72969	-4.32313	-4.32398	-5.09548	-1.39741	-4.18142	-3.7279	-5.39376	-2.02451	-8.25746	-5.7443	-1.7989	-2.75674	NaN	-2.81086	-1.92234	-4.0763	-4.49483	NaN	-5.2692	-5.88569	-3.6749	-4.24288	-5.44297	-4.18715	-4.04142	NaN	-5.84996	-4.73902
+	WT-Early vs KPC-Early	Up in KPC-Early	3.1598	2.85508	S100a16	Q9D708	S10AG_MOUSE	-2.01939	-1.98346	-1.68945	NaN	-2.61342	NaN	-1.72411	-0.957078	-1.9539	-1.30239	-3.22479	-0.677855	-2.12217	-0.72969	-4.32313	-4.32398	-5.09548	-1.39741	-4.18142	-3.7279	-5.39376	-2.02451	-8.25746	-5.7443	-1.7989	-2.75674	NaN	-2.81086	-1.92234	-4.0763	-4.49483	NaN	-5.2692	-5.88569	-3.6749	-4.24288	-5.44297	-4.18715	-4.04142	NaN	-5.84996	-4.73902
+	WT-Early vs KPC-Early	Up in KPC-Early	2.74846	2.61044	Plxnb2	B2RXS4	PLXB2_MOUSE	-1.89471	-1.6219	-2.93083	-3.57859	-1.94018	-1.33404	0.170538	NaN	-1.40512	-1.93227	-1.69352	-0.54268	-2.12543	-2.27331	-4.7814	-4.37963	-4.6186	-2.43068	-4.65103	-3.72596	-4.85062	-2.30104	-7.10539	-1.97273	-2.22087	-1.79527	NaN	-1.77582	NaN	-4.62208	-4.35334	NaN	-4.97224	-6.06705	-3.44291	-5.515	-6.41696	-4.72746	-5.4401	NaN	-4.56443	-4.64785
+	WT-Early vs KPC-Early	Up in KPC-Early	2.74846	2.61044	Plxnb2	B2RXS4	PLXB2_MOUSE	-1.89471	-1.6219	-2.93083	-3.57859	-1.94018	-1.33404	0.170538	NaN	-1.40512	-1.93227	-1.69352	-0.54268	-2.12543	-2.27331	-4.7814	-4.37963	-4.6186	-2.43068	-4.65103	-3.72596	-4.85062	-2.30104	-7.10539	-1.97273	-2.22087	-1.79527	NaN	-1.77582	NaN	-4.62208	-4.35334	NaN	-4.97224	-6.06705	-3.44291	-5.515	-6.41696	-4.72746	-5.4401	NaN	-4.56443	-4.64785
+	WT-Early vs KPC-Early	Up in KPC-Early	2.55568	3.40249	Ltbp1	Q8CG19	LTBP1_MOUSE	NaN	-1.61921	-0.592889	NaN	-1.922	-4.42334	-2.21043	-3.04793	-5.53576	0.266431	NaN	-0.310462	NaN	-0.432835	-4.20847	-3.78298	-5.72864	-1.22763	-4.65408	-1.84745	-0.77707	-1.28384	NaN	NaN	0.904202	-0.534736	NaN	1.57964	-0.893139	-4.34865	-3.81281	NaN	-5.13106	-5.82957	NaN	-3.28691	-2.6278	NaN	-4.38639	NaN	-2.76903	-4.79203
+	WT-Early vs KPC-Early	Up in KPC-Early	2.55568	3.40249	Ltbp1	Q8CG19	LTBP1_MOUSE	NaN	-1.61921	-0.592889	NaN	-1.922	-4.42334	-2.21043	-3.04793	-5.53576	0.266431	NaN	-0.310462	NaN	-0.432835	-4.20847	-3.78298	-5.72864	-1.22763	-4.65408	-1.84745	-0.77707	-1.28384	NaN	NaN	0.904202	-0.534736	NaN	1.57964	-0.893139	-4.34865	-3.81281	NaN	-5.13106	-5.82957	NaN	-3.28691	-2.6278	NaN	-4.38639	NaN	-2.76903	-4.79203
+	WT-Early vs KPC-Early	Up in KPC-Early	2.75824	4.39015	Lamc2	G5E874	G5E874_MOUSE	-1.57641	0.249339	-0.553017	NaN	NaN	-4.98174	-0.620186	-4.3814	-5.19305	1.536	0.648924	1.90444	-0.26333	2.66929	-4.17929	-3.67111	-4.95088	0.131454	-4.69439	-3.83934	-5.04442	-5.63585	-3.52356	-5.12598	0.52663	0.23244	-1.68824	-0.217643	-1.70898	-4.41263	-4.00679	NaN	-6.06035	-5.58763	-3.79537	-4.88535	-7.47682	-4.59583	-4.60318	NaN	-5.93658	-4.13096
+	WT-Early vs KPC-Early	Up in KPC-Early	2.75824	4.39015	Lamc2	G5E874	G5E874_MOUSE	-1.57641	0.249339	-0.553017	NaN	NaN	-4.98174	-0.620186	-4.3814	-5.19305	1.536	0.648924	1.90444	-0.26333	2.66929	-4.17929	-3.67111	-4.95088	0.131454	-4.69439	-3.83934	-5.04442	-5.63585	-3.52356	-5.12598	0.52663	0.23244	-1.68824	-0.217643	-1.70898	-4.41263	-4.00679	NaN	-6.06035	-5.58763	-3.79537	-4.88535	-7.47682	-4.59583	-4.60318	NaN	-5.93658	-4.13096
+	WT-Early vs KPC-Early	Up in KPC-Early	2.59213	3.50075	Ctsb	P10605	CATB_MOUSE	NaN	0.0762148	-1.81232	-1.60586	-2.42284	-0.50818	-2.20263	-1.41682	NaN	0.234336	NaN	-0.360557	NaN	-1.41172	0.265008	-2.73387	-1.32086	-1.53347	NaN	-1.91205	-1.55881	-1.03271	NaN	-1.16894	0.308235	-0.884513	NaN	-0.261699	-2.3476	-4.09719	-4.32369	NaN	-6.11274	-5.23418	-1.47393	NaN	-1.04573	-1.88231	-2.07699	NaN	-5.44324	-0.84574
+	WT-Early vs KPC-Early	Up in KPC-Early	2.59213	3.50075	Ctsb	P10605	CATB_MOUSE	NaN	0.0762148	-1.81232	-1.60586	-2.42284	-0.50818	-2.20263	-1.41682	NaN	0.234336	NaN	-0.360557	NaN	-1.41172	0.265008	-2.73387	-1.32086	-1.53347	NaN	-1.91205	-1.55881	-1.03271	NaN	-1.16894	0.308235	-0.884513	NaN	-0.261699	-2.3476	-4.09719	-4.32369	NaN	-6.11274	-5.23418	-1.47393	NaN	-1.04573	-1.88231	-2.07699	NaN	-5.44324	-0.84574
+	WT-Early vs KPC-Early	Up in KPC-Early	2.53824	4.55661	Col8a2	P25318;P25318-2	CO8A2_MOUSE	0.428214	-0.954631	-0.60519	NaN	NaN	-4.54602	0.611125	-4.40891	-6.23638	-0.981148	2.23263	-0.558365	0.699853	-0.141495	-3.95078	-3.19476	-4.39726	0.920296	-3.69676	-2.50682	-4.59325	-5.34618	-7.48701	-4.78466	NaN	0.391831	0.548026	-1.1447	1.21231	-4.19421	-3.63923	NaN	-6.55618	-5.34562	-3.62848	-4.8109	-6.07191	-4.41335	-4.69795	NaN	-5.34291	-4.63712
+	WT-Early vs KPC-Early	Up in KPC-Early	2.53824	4.55661	Col8a2	P25318;P25318-2	CO8A2_MOUSE	0.428214	-0.954631	-0.60519	NaN	NaN	-4.54602	0.611125	-4.40891	-6.23638	-0.981148	2.23263	-0.558365	0.699853	-0.141495	-3.95078	-3.19476	-4.39726	0.920296	-3.69676	-2.50682	-4.59325	-5.34618	-7.48701	-4.78466	NaN	0.391831	0.548026	-1.1447	1.21231	-4.19421	-3.63923	NaN	-6.55618	-5.34562	-3.62848	-4.8109	-6.07191	-4.41335	-4.69795	NaN	-5.34291	-4.63712
+	WT-Early vs KPC-Early	Up in KPC-Early	2.58754	4.10175	Col7a1	Q63870	CO7A1_MOUSE	-0.865752	0.378666	0.189188	NaN	-1.14819	-4.58863	1.76039	-2.54996	-4.84221	-2.47829	2.59064	0.722282	2.25795	1.40417	NaN	1.44521	NaN	0.697638	-1.96778	-0.672555	NaN	2.27838	2.86916	NaN	NaN	-0.566774	NaN	1.03557	-0.991018	-4.19846	-2.61948	NaN	-6.16243	-4.87272	-3.39954	-4.91308	-6.45399	-3.84741	-4.99783	NaN	-4.8495	-5.05673
+	WT-Early vs KPC-Early	Up in KPC-Early	2.58754	4.10175	Col7a1	Q63870	CO7A1_MOUSE	-0.865752	0.378666	0.189188	NaN	-1.14819	-4.58863	1.76039	-2.54996	-4.84221	-2.47829	2.59064	0.722282	2.25795	1.40417	NaN	1.44521	NaN	0.697638	-1.96778	-0.672555	NaN	2.27838	2.86916	NaN	NaN	-0.566774	NaN	1.03557	-0.991018	-4.19846	-2.61948	NaN	-6.16243	-4.87272	-3.39954	-4.91308	-6.45399	-3.84741	-4.99783	NaN	-4.8495	-5.05673
+	WT-Early vs KPC-Early	Up in KPC-Early	3.10388	6.57677	Col12a1	Q60847	COCA1_MOUSE	4.41754	3.24677	3.41928	-1.01695	0.630428	NaN	5.37602	-0.458409	-0.556975	2.85552	3.00685	4.62464	6.52731	6.06833	-1.46946	3.25283	NaN	3.09604	-1.13079	1.4462	0.0388684	0.0936651	-1.42531	NaN	4.65636	2.95543	2.71794	2.3819	6.34399	-3.86954	-4.54827	NaN	-5.14647	-4.18514	-3.46667	-5.12082	-1.11442	-4.59722	-5.22819	NaN	-5.39566	-0.605692
+	WT-Early vs KPC-Early	Up in KPC-Early	3.10388	6.57677	Col12a1	Q60847	COCA1_MOUSE	4.41754	3.24677	3.41928	-1.01695	0.630428	NaN	5.37602	-0.458409	-0.556975	2.85552	3.00685	4.62464	6.52731	6.06833	-1.46946	3.25283	NaN	3.09604	-1.13079	1.4462	0.0388684	0.0936651	-1.42531	NaN	4.65636	2.95543	2.71794	2.3819	6.34399	-3.86954	-4.54827	NaN	-5.14647	-4.18514	-3.46667	-5.12082	-1.11442	-4.59722	-5.22819	NaN	-5.39566	-0.605692
+	WT-Early vs KPC-Early	Up in KPC-Early	2.78051	5.81939	Col10a1	Q05306	COAA1_MOUSE	3.21504	-0.278817	0.907761	NaN	-0.857746	NaN	1.83707	-1.69723	-1.94504	-0.149788	4.37679	0.51322	3.02123	0.953346	NaN	1.67323	NaN	2.2839	1.51196	-0.838608	-2.27345	NaN	-0.557371	NaN	-1.37572	0.650385	5.19688	-1.91088	1.5455	-4.47485	-3.95106	NaN	-6.66636	-5.19905	-3.65902	-4.1922	-4.41376	-4.29081	-4.4711	NaN	-4.21474	-4.72763
+	WT-Early vs KPC-Early	Up in KPC-Early	2.78051	5.81939	Col10a1	Q05306	COAA1_MOUSE	3.21504	-0.278817	0.907761	NaN	-0.857746	NaN	1.83707	-1.69723	-1.94504	-0.149788	4.37679	0.51322	3.02123	0.953346	NaN	1.67323	NaN	2.2839	1.51196	-0.838608	-2.27345	NaN	-0.557371	NaN	-1.37572	0.650385	5.19688	-1.91088	1.5455	-4.47485	-3.95106	NaN	-6.66636	-5.19905	-3.65902	-4.1922	-4.41376	-4.29081	-4.4711	NaN	-4.21474	-4.72763
+	WT-Early vs KPC-Early	Up in KPC-Early	2.83023	4.14859	C1qtnf5	A0A0U1RNV1;Q8K479	A0A0U1RNV1_MOUSE;C1QT5_MOUSE	-0.0831881	0.816824	-0.00496197	NaN	-1.78293	-4.77115	1.42407	-4.4586	-2.50635	1.34985	-1.23275	1.05082	0.999606	1.71698	NaN	-0.500258	NaN	2.01887	-1.38429	-3.42078	-4.56645	-4.8947	-8.43916	-5.28627	1.85696	-0.131662	-1.0463	0.636188	1.29548	-3.12127	-4.09471	NaN	-4.9642	-5.46844	-3.61625	-4.82488	-6.58567	-4.2358	-5.74476	NaN	-5.0382	-4.83649
+	WT-Early vs KPC-Early	Up in KPC-Early	2.83023	4.14859	C1qtnf5	A0A0U1RNV1;Q8K479	A0A0U1RNV1_MOUSE;C1QT5_MOUSE	-0.0831881	0.816824	-0.00496197	NaN	-1.78293	-4.77115	1.42407	-4.4586	-2.50635	1.34985	-1.23275	1.05082	0.999606	1.71698	NaN	-0.500258	NaN	2.01887	-1.38429	-3.42078	-4.56645	-4.8947	-8.43916	-5.28627	1.85696	-0.131662	-1.0463	0.636188	1.29548	-3.12127	-4.09471	NaN	-4.9642	-5.46844	-3.61625	-4.82488	-6.58567	-4.2358	-5.74476	NaN	-5.0382	-4.83649
+	KPflC-Mid vs KPflC Late	Up in KPflC-Mid	4.92309	4.90769	Try4	Q9R0T7	Q9R0T7_MOUSE	4.00022	0.4194	4.10009	4.42714	3.0948	5.86239	0.79075	5.60023	5.61912	-5.97992	0.516859	-4.44094	0.605865	-5.14048	6.40184	2.13865	6.55614	4.13502	0.493103	4.36855	4.18639	4.31635	5.01728	6.18278	-0.106422	0.33905	0.579738	-1.44198	0.162523	6.06069	5.8808	7.61089	5.42912	5.13555	6.13147	4.66873	4.38454	4.11484	3.84394	0.119795	5.75457	5.20637
+	KPflC-Mid vs KPflC Late	Up in KPflC-Mid	1.5754	5.57726	Try10	Q792Z1	Q792Z1_MOUSE	1.66605	0.0429115	3.09636	2.70078	3.06912	3.07072	3.5653	3.94195	2.24022	-5.91905	-1.15881	-4.61986	-7.2079	-5.31832	3.97811	4.53644	2.89256	2.86203	NaN	3.1506	3.18208	2.69032	2.79449	3.91831	-6.17239	1.32949	-4.79363	-6.11438	3.60042	3.87039	3.87446	3.90249	3.55791	3.49306	3.29009	3.09823	3.36987	2.81254	3.60935	2.5787	2.43431	2.42157
+	KPflC-Mid vs KPflC Late	Up in KPflC-Late	1.79002	-4.24361	Tnc	Q80YX1	TENA_MOUSE	0.352664	3.13207	1.09034	NaN	-0.2184	-4.65451	1.45746	-4.52926	-5.95171	2.76871	-1.04932	4.50999	3.27094	3.5175	-4.72076	-0.499457	-4.11469	0.339252	-4.47127	-0.814962	NaN	-1.124	-4.40483	-5.41682	3.18815	0.43854	-1.25726	1.80474	2.34311	-2.47631	-4.31082	NaN	-5.64007	-4.73932	-3.1164	-1.95452	-6.90992	-4.14961	-4.85535	NaN	-5.45567	-2.4719
+	KPflC-Mid vs KPflC Late	Up in KPflC-Late	2.337	-3.06886	Tinag	Q9WUR0	Q9WUR0_MOUSE	-3.06605	-2.01307	-4.4733	-3.77857	-5.36342	-4.75157	-4.14489	-4.66259	-5.74743	-2.82193	-0.875157	-1.84497	-5.60376	-5.34237	-4.61179	-3.31271	-3.97978	-4.73052	-5.70693	-3.00884	-5.56167	-5.27688	-5.85797	-4.59021	-2.2578	-1.56994	NaN	-1.54303	NaN	-4.58694	-3.96625	NaN	-5.72529	-4.72848	-3.60466	-4.9404	-5.72145	-4.06685	-6.67082	NaN	-5.07907	-4.83087
+	KPflC-Mid vs KPflC Late	Up in KPflC-Late	1.71157	-1.94259	Timp3	P39876	TIMP3_MOUSE	NaN	-0.112718	-0.55671	NaN	-1.655	-4.70479	-0.139705	-4.70192	-5.37934	-1.47379	-0.406425	-0.550135	-0.116235	0.532701	NaN	-3.18796	-3.74936	-0.615829	NaN	-1.81204	-2.69768	-3.65345	NaN	NaN	-0.783281	-0.387293	-2.14809	-0.168393	-0.405287	-1.8229	-2.92975	NaN	-4.35213	-5.88765	-3.75448	-4.45721	-5.18419	-1.74947	-4.02763	NaN	-5.47801	-4.11502
+	KPflC-Mid vs KPflC Late	Up in KPflC-Late	1.77501	-3.2992	Timp2	P25785;Q6PI17	TIMP2_MOUSE;Q6PI17_MOUSE	-2.95129	-4.52872	-6.5555	-3.61947	-2.81662	-4.66827	-1.81499	-4.94906	-2.29123	-3.0822	NaN	-1.2163	-3.28992	-2.56081	-5.05881	-4.7071	-4.93077	-2.93895	-4.6474	-3.3178	-4.9169	-5.43056	-7.8133	-5.10359	-0.655216	-3.63999	NaN	-2.98185	-0.791851	-4.63543	-3.08987	NaN	-5.33063	-5.95842	-3.58182	-5.32165	-5.38266	-4.75673	-5.75708	NaN	-5.95706	-4.50871
+	KPflC-Mid vs KPflC Late	Up in KPflC-Late	2.52848	-4.58664	Thsd4	Q3UTY6	THSD4_MOUSE	-3.67026	-2.14917	-6.55814	-3.43175	-6.20787	-4.71863	-0.75885	-4.26686	-5.41605	0.112014	-2.75229	-1.17679	-0.969142	-0.694827	-4.4628	-4.02266	-4.49925	-1.59896	-5.41594	-3.85962	-4.66204	-5.56464	-7.33599	-5.24139	-1.69892	-2.31242	-1.99617	2.72471	-0.447702	-2.39563	-4.55603	NaN	-6.38638	-6.03749	-3.77113	-4.86108	-4.62892	-4.70202	-5.36897	NaN	-5.45892	-4.35208
+	KPflC-Mid vs KPflC Late	Up in KPflC-Late	1.82975	-4.09383	Thbs2	Q03350	TSP2_MOUSE	-3.49157	-0.00560856	-7.40703	-3.70813	-4.77269	-4.35623	-4.70011	-4.16188	-5.09445	-0.776157	NaN	0.533277	0.126359	0.441835	-4.01098	-4.44027	-5.26782	-4.6559	-3.64355	-3.06846	-5.45448	-4.03792	-7.1072	-4.94734	0.71772	-2.94559	NaN	NaN	-0.259878	-5.15709	-3.42996	NaN	-5.46621	-5.95664	-3.82096	-4.12292	-6.48594	-3.57249	-4.83824	NaN	-5.9211	-3.52699
+	KPflC-Mid vs KPflC Late	Up in KPflC-Late	2.62021	-5.79359	Thbs1	Q80YQ1	Q80YQ1_MOUSE	-1.33813	2.21609	0.798818	NaN	-1.29091	-4.44317	0.776805	-1.41015	-5.50861	0.904779	-2.90961	3.8481	0.977029	3.11117	-3.8524	-0.948016	-5.29159	-0.651514	-3.62351	-2.04677	-5.06616	-2.02847	-8.4979	-4.81689	2.99574	0.113567	0.0919256	1.05784	2.2527	-0.766003	-3.82479	NaN	-5.85709	-5.30223	-3.56696	0.190152	-5.92367	-4.37593	-1.08967	NaN	-4.80017	-4.76003
+	KPflC-Mid vs KPflC Late	Up in KPflC-Late	2.49148	-4.43358	Tgfb1	P04202	TGFB1_MOUSE	-3.12859	-1.49435	-5.83523	-3.54402	-6.05548	-4.69978	-2.5746	-4.09158	-5.79093	-0.895504	-3.81784	-0.962427	-3.64106	-0.921187	-4.28288	-5.01466	-4.39125	-4.67141	-4.01693	-3.88708	-4.16302	-4.70487	-8.30019	-4.94849	-0.218855	-1.87031	NaN	0.385075	-1.36452	-4.81262	-4.07965	NaN	-5.5744	-5.59053	-4.21555	-5.11979	-6.8437	-4.75191	-4.53066	NaN	-5.34133	-4.95345
+	KPflC-Mid vs KPflC Late	Up in KPflC-Late	2.39276	-4.6958	Spp1	F8WIP8;P10923	F8WIP8_MOUSE;OSTP_MOUSE	-3.18727	-1.74776	-5.39562	-3.48901	-3.98692	-4.5558	-4.4236	-3.80571	-4.94525	-0.913831	NaN	-1.82546	NaN	0.437959	-4.09629	-4.32885	-5.13408	-4.63311	-4.74842	-3.47561	-4.9684	-3.20639	-7.49061	-4.48672	0.400899	-0.612803	NaN	0.122661	NaN	-5.11979	-4.49564	NaN	-4.68777	-4.40771	-3.75636	-4.41461	-6.19053	-4.55948	-4.0813	NaN	-5.01021	-4.57661
+	KPflC-Mid vs KPflC Late	Up in KPflC-Late	2.28837	-2.68254	Slit3	Q9WVB4	SLIT3_MOUSE	-3.28281	-1.58815	-1.79151	-3.70359	-4.38079	-5.47057	-2.72689	-4.51543	-5.87348	-1.58101	NaN	-1.46012	NaN	-2.28322	-3.75385	-4.86423	-5.50762	-2.20238	-5.62569	-3.91695	-5.10908	-5.40143	-6.79176	-4.82362	-1.37189	-2.16886	NaN	-3.2486	-3.31475	-3.95448	-3.72874	NaN	-4.4202	-5.58646	-3.04307	-4.11833	-4.96868	-4.67419	-5.40029	NaN	-4.74806	-4.48817
+	KPflC-Mid vs KPflC Late	Up in KPflC-Mid	3.45019	7.08973	Serpini2	Q9JK88	SPI2_MOUSE	-0.456674	-1.44844	2.05173	2.25814	1.61206	4.00972	-0.815816	3.2417	3.09309	NaN	-1.11285	NaN	-2.2489	-3.31246	3.16508	0.137494	2.62432	-0.942598	NaN	2.15286	2.15703	2.90543	-0.329117	4.104	-1.95019	-3.35697	-5.9942	-6.94627	-6.21083	2.41769	3.08597	-0.255857	2.87721	2.50966	2.92879	2.15835	2.23876	1.94989	2.26081	-1.2494	2.79206	1.95508
+	KPflC-Mid vs KPflC Late	Up in KPflC-Late	1.857	-1.38557	Serpinf2	Q61247	A2AP_MOUSE	-3.58175	0.229558	-2.38994	-3.82448	-6.22787	-4.36512	-2.62204	-4.88567	-5.01582	0.205734	NaN	-0.604208	1.81546	-0.779539	-2.2708	-4.42727	-4.70074	-2.11066	-4.59601	NaN	-1.54815	-1.69756	NaN	-2.40952	-0.243931	-0.51258	-1.1882	0.343358	-0.896196	-4.58705	-4.2554	NaN	-5.49779	-5.58532	-3.38135	-4.67203	-4.10151	-4.46796	-1.79755	NaN	-2.39827	-3.71004
+	KPflC-Mid vs KPflC Late	Up in KPflC-Late	1.84366	-2.58232	Serpinb5	P70124	SPB5_MOUSE	-3.3063	-2.87934	-7.88646	-3.62023	-6.20942	-4.52894	-2.77415	-4.84937	-5.31931	-1.10558	NaN	-1.07423	-3.1393	-1.33874	-5.37278	-4.41292	-5.33663	-4.37553	-4.25566	-4.0041	-5.30037	-4.83039	-7.3261	-4.70253	-2.41795	-2.63561	NaN	-2.89758	NaN	-4.09648	-4.18873	NaN	-4.95527	-4.99535	-3.73281	-4.41355	-6.43874	-3.80209	-6.52419	NaN	-4.54348	-4.08563
+	KPflC-Mid vs KPflC Late	Up in KPflC-Late	1.66172	-3.66483	Serpinb2	P12388	PAI2_MOUSE	-3.14957	-0.442038	-6.59144	-3.61037	-5.38192	-4.56884	-2.75953	-4.38655	-5.71186	-0.637619	NaN	-0.941922	0.0250082	-2.50443	-4.71246	-4.20915	-5.25023	-4.31832	-5.27106	-3.59646	-4.99723	-4.28361	-8.15094	-4.52379	0	-2.53151	NaN	-1.80519	NaN	-4.12556	-4.37561	NaN	-4.99594	-4.41867	-3.39545	-4.34369	-5.75227	-4.48777	-5.30089	NaN	-5.32138	-3.70018
+	KPflC-Mid vs KPflC Late	Up in KPflC-Mid	2.63757	2.71769	Serpinb1a	Q9D154	ILEUA_MOUSE	3.55442	1.82609	3.23233	3.49588	3.82969	5.24876	2.13962	4.09806	5.15227	0.510713	3.29397	0.304676	0.237916	0.862041	4.6163	1.23343	4.42394	1.89431	4.04284	3.79108	3.61482	3.62557	2.93036	4.56349	1.39777	1.99648	2.15442	-0.751126	0.139328	3.66403	3.85296	1.76331	3.46578	2.74922	3.80491	3.53626	3.61456	3.85813	3.71975	2.699	4.11208	3.84399
+	KPflC-Mid vs KPflC Late	Up in KPflC-Late	2.01456	-4.48439	Serpina3n	Q91WP6	SPA3N_MOUSE	-3.45595	-0.250697	-5.20157	-3.3828	-1.83725	-4.61664	-0.895518	-1.84666	-5.54605	-0.149154	0.669954	-0.594705	0.846108	-0.312715	-4.09413	0.345737	-5.47678	-5.33219	-3.1781	-2.10856	-0.916071	-6.34213	-7.58967	-4.64816	0.10626	-0.171859	1.78342	-0.891187	-0.00928116	-4.38292	-3.66705	NaN	-5.3379	-5.57134	-4.2959	-4.2197	-4.4372	-4.48985	-1.97786	NaN	-4.83862	-4.2802
+	KPflC-Mid vs KPflC Late	Up in KPflC-Late	1.89525	-2.40141	Serpina3n	G3X8T9	G3X8T9_MOUSE	-1.32011	1.25042	0.173742	-0.590425	0.164238	-1.00212	-0.256847	-0.173952	-0.42731	1.94484	1.14105	1.3762	2.83155	0.81043	-0.000775337	-0.31495	1.40499	-0.302704	NaN	-0.737194	1.29941	0.125175	-1.10959	-0.918596	2.12513	0.50691	4.25608	1.699	2.07915	-0.668195	-1.42895	-3.22466	-0.785492	-2.05979	-0.731832	-1.441	-0.296823	0.400737	0.723227	NaN	1.07828	0.31485
+	KPflC-Mid vs KPflC Late	Up in KPflC-Late	2.73764	-4.2049	S100a9	P31725	S10A9_MOUSE	1.78377	1.93677	1.75117	-1.77398	-0.508121	-1.88409	2.923	-0.0687866	-0.756841	2.92454	2.6801	3.40398	3.68751	3.78023	1.41331	2.68443	-0.606947	3.86473	1.96969	-0.0774097	0.652396	1.92267	0.576065	-1.86049	3.92071	6.22516	3.7563	2.54837	5.78718	-0.0247097	-0.885451	-2.403	-0.505156	0.638027	-1.14885	0.928193	0.425159	-0.593313	-1.13828	NaN	NaN	0.463007
+	KPflC-Mid vs KPflC Late	Up in KPflC-Late	1.66404	-3.05938	S100a4	A0A0G2JGD2;P07091	A0A0G2JGD2_MOUSE;S10A4_MOUSE	-2.89715	-2.26466	-5.50229	-3.33953	-5.10163	-4.52205	-1.55702	-4.15397	-5.50289	-4.45901	NaN	-1.78959	NaN	-2.54564	-4.2912	-3.39371	-4.6901	-5.50283	-5.25721	-3.6258	-4.95124	-6.45902	-7.92479	-5.93645	-2.66699	-3.33216	NaN	-2.16108	NaN	-4.30277	-4.42273	NaN	-6.10393	-5.31957	-3.58723	-4.88568	-5.93368	-4.70564	-4.24061	NaN	-5.41269	-4.44922
+	KPflC-Mid vs KPflC Late	Up in KPflC-Late	2.72505	-2.77057	S100a11	P50543	S10AB_MOUSE	0.317952	2.90154	0.558541	-1.98314	1.64445	-0.37458	3.44883	0.163404	NaN	4.36334	0.128151	3.82553	3.21	3.461	-0.718163	2.32182	-0.346555	2.152	-3.33515	-0.294601	1.14136	1.75214	NaN	0.838829	3.44985	3.19907	NaN	3.34254	4.52854	-0.145123	0.117303	NaN	-0.325587	-0.514525	-1.12334	NaN	-0.25351	-0.561022	0.378948	NaN	0.820919	0.166017
+	KPflC-Mid vs KPflC Late	Up in KPflC-Mid	2.80809	4.75918	Reg1	P43137	LIT1_MOUSE	2.40279	0.852274	3.90281	3.55823	4.4878	4.93128	2.41479	4.72669	4.66016	-4.0547	-0.440153	-2.13217	2.25153	-2.55971	4.53697	1.89164	4.16281	4.27642	-1.34385	3.95133	3.55956	2.83479	2.69448	4.58545	-3.09296	-0.323671	0.531749	-3.91854	0.633123	5.02073	3.95514	4.33859	4.54788	5.46662	4.12307	NaN	3.79955	3.03562	3.22102	1.03395	3.95868	4.12867
+	KPflC-Mid vs KPflC Late	Up in KPflC-Mid	3.51199	3.87432	Prss2	P07146	TRY2_MOUSE	4.6908	0.848934	4.24246	3.31276	2.60535	4.68593	1.02864	5.31688	5.23306	-1.27438	1.97494	-1.18877	1.41352	-2.46745	5.34596	2.42079	5.56576	4.23267	0.768736	5.31319	4.1532	3.76207	3.42319	5.90436	-0.181671	2.16304	0.968181	-0.116629	0.351505	4.67447	4.80665	6.40333	4.38137	4.12969	4.59284	4.55489	4.35323	4.40553	3.31276	2.96203	5.94427	5.93957
+	KPflC-Mid vs KPflC Late	Up in KPflC-Mid	2.42827	2.13937	Prss1	Q9Z1R9	Q9Z1R9_MOUSE	-3.55497	-1.00434	0.986236	-3.70421	-4.28028	-4.68428	-5.49606	-4.46595	-5.10202	-0.71381	-1.09367	-3.87854	-8.27013	1.46749	0.357111	NaN	1.38485	-1.09713	NaN	1.97243	1.53916	0.918364	NaN	NaN	-0.375075	-0.980966	NaN	-0.632116	NaN	0.0787945	-1.07447	1.87251	NaN	NaN	-3.80766	-4.80567	2.20092	-4.69668	-5.7941	NaN	-4.34853	-3.99254
+	KPflC-Mid vs KPflC Late	Up in KPflC-Late	2.17728	-4.22442	Plod3	Q9R0E1	PLOD3_MOUSE	-3.0125	0.213769	-6.99025	-3.90709	-5.22956	-4.0771	-5.79912	-4.81109	-5.43795	0.265126	NaN	0.684314	NaN	-1.65902	-5.15536	-3.55686	-5.0172	-4.73865	-7.45381	-3.81404	-4.74718	-5.11594	-7.25786	-5.16119	0.581587	-2.80354	NaN	-0.762503	NaN	-4.51729	-4.03185	NaN	-5.52228	-4.79418	-4.08592	-4.40999	-7.09684	-5.11826	-5.58246	NaN	-4.70267	-4.76448
+	KPflC-Mid vs KPflC Late	Up in KPflC-Late	2.57244	-5.69315	Pcolce	D3YUE2;Q61398	D3YUE2_MOUSE;PCOC1_MOUSE	-2.991	0.757121	0.780285	-3.57736	-6.11206	-4.97749	-0.140058	-4.98142	-4.98152	-0.847853	NaN	-0.216783	-0.0875959	1.64208	-0.841879	1.06212	NaN	1.60863	NaN	-3.90142	-4.63567	-5.61273	-7.99683	-5.07198	NaN	-1.59849	NaN	1.54052	0.80624	-0.601447	NaN	-0.0379362	0.351282	-0.406927	-3.23695	-3.80015	-6.24982	-4.62591	-4.90525	NaN	-6.08089	-5.44161
+	KPflC-Mid vs KPflC Late	Up in KPflC-Mid	3.53664	3.9201	Muc1	A0A0R4J0H1;Q02496	A0A0R4J0H1_MOUSE;MUC1_MOUSE	NaN	-4.93584	-2.78719	-2.56092	-2.13228	-0.122543	-2.34364	-2.50747	-2.08657	-2.67087	NaN	-2.84797	-2.60712	NaN	-0.815695	-3.86522	-1.33162	-5.4038	-4.45391	-2.98359	-2.5173	-2.30811	NaN	-0.924143	-6.23427	-4.75692	-6.79172	-5.81462	-6.91938	-1.78248	-1.47242	-2.4261	-2.09311	NaN	-1.87772	NaN	-2.37681	-2.53179	-3.72801	NaN	-2.53698	-3.34754
+	KPflC-Mid vs KPflC Late	Up in KPflC-Late	1.95277	-4.0692	Mmp9	P41245	MMP9_MOUSE	-3.52555	-1.95942	-6.20595	-3.60391	-5.77972	-5.23672	-4.98823	-4.02167	-5.3359	-2.15297	NaN	-1.29275	NaN	-2.74582	-4.22741	-4.58044	-5.28464	-4.75867	-3.72526	-4.25454	-4.03002	-6.20584	-7.43703	-5.32217	-0.974582	0.150716	NaN	-3.31828	NaN	-5.2707	-4.01804	NaN	-4.60304	-4.65592	-3.2344	-4.53552	-6.00147	-4.68859	-4.89315	NaN	-4.20207	-4.78898
+	KPflC-Mid vs KPflC Late	Up in KPflC-Late	2.32602	-3.0621	Mmp7	Q10738;Q3UN27	MMP7_MOUSE;Q3UN27_MOUSE	-3.01838	-2.44176	-5.47969	-3.20752	-4.67999	-4.70773	-2.25753	-4.53583	-4.427	-4.09679	NaN	0.74916	NaN	-3.12365	-5.28581	-4.33197	-5.4903	-4.61445	-3.24509	-4.15403	-4.81883	-5.79854	-7.1471	-4.92215	-2.32665	-1.98026	NaN	-2.61118	NaN	-5.31673	-4.0903	NaN	-5.76516	-5.64265	-3.7219	-3.79808	-6.29974	-3.99853	-5.03078	NaN	-5.31614	-4.47785
+	KPflC-Mid vs KPflC Late	Up in KPflC-Late	2.09399	-2.75594	Mfge8	P21956;P21956-2	MFGM_MOUSE	-0.968797	-0.222942	-1.12102	-1.79661	1.50441	NaN	0.651707	-2.30915	0.0792055	0.538209	1.61821	0.689992	0.267262	0.471028	NaN	-1.4596	-0.799285	-0.972201	-1.24519	-1.9357	-0.280198	-2.60008	-3.38362	NaN	0.632531	2.00008	-0.482352	1.18665	0.193296	0.86485	-0.629274	NaN	0.43095	NaN	0.644106	-0.82362	-1.42544	-2.19132	-2.35944	NaN	-2.20111	-1.73477
+	KPflC-Mid vs KPflC Late	Up in KPflC-Late	2.09026	-7.68684	Matn1	P51942	MATN1_MOUSE	-2.78792	3.92906	3.02603	-3.29115	-5.68506	-4.70472	4.33557	-4.46015	-4.68401	4.56995	NaN	4.13311	NaN	4.80045	-5.22294	-4.1714	-5.35608	2.3826	-3.24078	1.02428	-5.36478	-5.77538	-7.47252	-5.09851	4.24915	2.87199	NaN	2.32724	NaN	-5.04231	-4.36448	NaN	-6.20328	-5.42593	-4.18298	-4.59515	-4.51194	-4.36056	-6.0989	NaN	-4.35269	-4.80735
+	KPflC-Mid vs KPflC Late	Up in KPflC-Late	2.51872	-4.46345	Ltbp3	F8VQ06	F8VQ06_MOUSE	-3.33363	-2.23169	-3.04595	-3.62112	-5.70549	-5.08444	-2.2533	-4.58003	-5.79709	-0.87161	NaN	-1.63655	NaN	-0.525723	-5.18792	-4.17766	-4.97053	-5.03859	-5.07932	-3.6546	-5.21617	-5.52689	-7.74423	-5.21357	0.447335	-2.67356	NaN	0.157505	-1.96183	-4.27797	-3.57802	NaN	-5.10906	-5.19217	-4.02404	-4.88012	-7.16936	-4.94375	-6.03115	NaN	-6.28236	-4.37435
+	KPflC-Mid vs KPflC Late	Up in KPflC-Late	2.97785	-4.12533	Ltbp2	E9Q1D6;E9QNQ3;O08999;Q0VD84	E9Q1D6_MOUSE;E9QNQ3_MOUSE;LTBP2_MOUSE;Q0VD84_MOUSE	-4.12105	-1.09367	-1.63706	NaN	NaN	-4.70447	-0.605612	-4.6113	-5.69269	-0.496507	NaN	-0.476368	-0.677476	0.829966	-4.90268	-3.06442	-5.40739	-0.885553	-4.33236	-4.15923	-4.56072	-6.04139	-6.80656	-4.51987	NaN	-1.46375	NaN	-1.06337	-0.749556	-4.68659	-3.7673	NaN	-4.91759	-5.54661	-3.15437	-5.01603	-6.03598	-4.75497	-6.06689	NaN	-4.54642	-3.95354
+	KPflC-Mid vs KPflC Late	Up in KPflC-Late	1.96159	-1.86513	Lrg1	Q91XL1	Q91XL1_MOUSE	-0.0997648	-0.546692	-0.41732	-1.92278	-0.462064	-4.51546	-0.740983	-1.58281	-6.43012	1.10696	0.604071	0.341189	1.82561	-0.375936	-0.753062	0.451865	-1.38864	0.962194	0.394922	-1.41023	0.741942	-0.678308	-1.59257	-0.753152	0.797533	0.801598	2.36766	0.0909395	1.5756	-0.103275	-1.35469	NaN	-4.59803	-5.3182	-3.8979	-4.52231	-6.18177	-0.722634	0.968668	NaN	-1.57905	-1.64874
+	KPflC-Mid vs KPflC Late	Up in KPflC-Late	1.74407	-2.92044	Lgals3	P16110;Q8C253	LEG3_MOUSE;Q8C253_MOUSE	NaN	1.04178	-1.79832	NaN	-3.24208	-4.34393	-0.0846601	-3.74813	-5.49725	0.484923	NaN	1.86876	-4.11707	0.878334	-1.07738	-5.18628	NaN	-3.27918	NaN	-2.30497	-3.37834	-0.452448	NaN	-3.3135	1.10813	0.106812	NaN	0.459446	NaN	-3.23342	-4.13301	NaN	-5.31546	-5.34791	-4.0285	-4.40463	-5.43988	-5.12875	-2.69421	NaN	-4.69898	-5.26979
+	KPflC-Mid vs KPflC Late	Up in KPflC-Late	2.82693	-4.62151	Lgals2	Q9CQW5	LEG2_MOUSE	-3.32564	-4.42652	-5.01293	-3.67401	-6.73201	-4.29979	-3.72009	-3.55969	-5.61798	2.87113	NaN	-3.66287	NaN	0.596376	-5.10713	-3.89506	-4.85855	-5.14264	-4.48274	-4.41512	-5.31441	-5.71209	-7.44787	-4.5524	1.25413	-1.60035	NaN	-0.815305	-2.30596	-5.06188	-4.5307	NaN	-5.53335	-5.2019	-3.96751	-3.60864	-6.60847	-4.15833	-4.18588	NaN	-5.35656	-5.1513
+	KPflC-Mid vs KPflC Late	Up in KPflC-Late	3.72865	-4.06267	Lamc2	G5E874	G5E874_MOUSE	-1.57641	0.249339	-0.553017	NaN	NaN	-4.98174	-0.620186	-4.3814	-5.19305	1.536	0.648924	1.90444	-0.26333	2.66929	-4.17929	-3.67111	-4.95088	0.131454	-4.69439	-3.83934	-5.04442	-5.63585	-3.52356	-5.12598	0.52663	0.23244	-1.68824	-0.217643	-1.70898	-4.41263	-4.00679	NaN	-6.06035	-5.58763	-3.79537	-4.88535	-7.47682	-4.59583	-4.60318	NaN	-5.93658	-4.13096
+	KPflC-Mid vs KPflC Late	Up in KPflC-Late	1.79291	-3.66794	Il1rn	P25085;P25085-2;Q3TBV5	IL1RA_MOUSE;IL1RA_MOUSE;Q3TBV5_MOUSE	-3.19607	-2.12852	-6.72302	-3.79872	-4.85889	-4.77911	-3.68353	-4.66787	-4.94974	1.1748	NaN	-2.29855	-2.68116	-1.75414	-4.21151	-5.00519	-5.08978	-3.87257	-3.69104	-3.69139	-4.71162	-5.66216	-8.52714	-5.15461	-2.03428	-2.32977	NaN	-1.28027	NaN	-4.61324	-4.28288	NaN	-4.09493	-5.20873	-4.1362	-4.28951	-6.01643	-4.93595	-4.91951	NaN	-5.41137	-4.67197
+	KPflC-Mid vs KPflC Late	Up in KPflC-Late	2.4908	-4.47703	Gm5483	B2RV77	B2RV77_MOUSE	-3.40271	-4.2331	-5.92073	-3.5097	-5.30555	-4.39744	-1.00242	-3.71078	-5.47955	NaN	NaN	-0.916637	-2.52813	-1.1545	-4.5406	-3.89794	-4.47277	-1.55623	-4.38421	-3.8178	-5.26807	-4.99119	-7.36448	-4.45016	0.786503	0.483288	-3.40933	-2.29209	0.925091	-4.34205	-3.84546	NaN	-5.95253	-4.39306	-3.29788	-4.93442	-6.92188	-4.29632	-5.12006	NaN	-6.22361	-5.2337
+	KPflC-Mid vs KPflC Late	Up in KPflC-Late	2.2262	-7.89276	Fn1	A0A087WSN6	A0A087WSN6_MOUSE	-3.36353	2.76345	-0.78334	-3.36207	-6.25706	-4.54162	-4.93291	-4.1958	-5.57653	4.9107	NaN	2.9275	NaN	3.88628	-4.49726	-4.1122	-5.01016	-5.229	-4.02814	-3.3784	-4.83052	0.591313	-7.64823	-4.89035	5.24258	2.3434	NaN	3.9986	NaN	-4.49661	-3.95508	NaN	-5.43425	-5.06139	-3.30773	-4.80664	-6.92679	-4.78112	-0.883137	NaN	-5.38437	-4.65342
+	KPflC-Mid vs KPflC Late	Up in KPflC-Late	1.63374	-3.54984	Fn1	A0A087WR50	A0A087WR50_MOUSE	2.44129	5.27758	3.09247	1.57414	2.23512	0.234548	3.47164	2.22504	0.658158	6.41829	0.809322	5.52397	5.21599	5.93322	0.732779	2.3166	1.16014	4.17414	NaN	2.67764	2.63673	3.56515	-1.31036	0.719353	6.91929	4.77131	1.88682	6.78161	5.67866	1.78922	0.526906	-2.35631	1.40743	1.07467	0.680232	0.492539	0.679611	0.796743	1.33459	NaN	-0.143605	0.1538
+	KPflC-Mid vs KPflC Late	Up in KPflC-Late	1.99086	-2.65694	F12	Q80YC5	FA12_MOUSE	-3.30574	-1.16707	-7.11057	-3.62718	-1.55566	-4.65081	-3.26405	-2.18813	-5.84563	-3.87287	NaN	-1.99974	NaN	-0.931536	-2.47273	-3.53601	-4.78002	-0.868205	-5.53715	-4.00649	-5.17684	-6.83984	-6.64604	-5.10989	-2.86109	-2.98477	NaN	-4.18961	-1.56006	-5.22408	-4.10604	NaN	0.588748	-1.30533	-3.13715	-1.19998	-3.38079	-4.20259	-5.05131	NaN	-2.81442	-2.00258
+	KPflC-Mid vs KPflC Late	Up in KPflC-Late	1.93587	-1.89031	Emid1	Q91VF5;Q91VF5-2	EMID1_MOUSE	-3.70713	-4.46671	-6.62684	-3.49178	-4.42589	-5.05947	-3.04253	-4.70359	-4.89838	-3.62324	NaN	-2.60813	NaN	-1.72042	-4.62239	-3.68588	-5.36593	-2.94925	-4.97046	-3.79074	-4.86658	-5.1064	-5.23459	-4.90752	-2.44847	-2.23998	NaN	-3.98409	NaN	-4.56389	-4.6666	NaN	-4.71485	-5.36267	-3.29627	-5.00916	-4.82381	-4.75525	-5.12046	NaN	-4.80723	-3.42999
+	KPflC-Mid vs KPflC Late	Up in KPflC-Late	3.06275	-4.85716	Efemp2	E9Q3N9;G5E8D6;Q9WVJ9	E9Q3N9_MOUSE;G5E8D6_MOUSE;FBLN4_MOUSE	-3.29917	0.303404	-6.45023	-3.31048	-5.55656	-5.00799	-0.780973	-4.91067	-5.93358	-0.260647	NaN	0.42361	NaN	-0.0516272	-5.05482	-3.79697	-4.51662	-1.95534	-4.25181	-3.49989	-5.06038	-5.76798	-7.84987	-4.89956	-0.458127	-1.14998	NaN	0.508077	-1.13348	-4.37108	-4.70145	NaN	-6.36445	-5.26136	-3.09414	-4.95739	-6.32974	-5.17091	-4.66371	NaN	-6.07859	-5.59369
+	KPflC-Mid vs KPflC Late	Up in KPflC-Late	1.78298	-4.46391	Ecm1	D3YV64	D3YV64_MOUSE	-3.1531	-2.33549	-6.72225	-3.50305	-5.43579	-4.72223	-5.28654	-3.39216	-4.71544	-2.11753	NaN	-2.13887	NaN	-1.04624	-4.45791	-3.67559	-4.87519	-5.77311	-3.67829	-3.09445	-5.0319	-4.92092	-6.6687	-4.76895	1.90331	-3.3361	NaN	0.133583	NaN	-4.69639	-4.09199	NaN	-6.16979	-5.00661	-4.0585	-5.39247	-5.23512	-4.36662	-6.65639	NaN	-5.64263	-4.19898
+	KPflC-Mid vs KPflC Late	Up in KPflC-Late	1.70015	-2.21192	Ecm1	Q61508	ECM1_MOUSE	NaN	-0.00810909	-0.561364	-2.02082	NaN	-4.91083	-0.824285	-3.664	-5.44478	1.47524	NaN	1.29105	0.0733938	1.23923	-4.68514	-5.24752	-4.73758	-0.698016	-4.00099	-0.19861	-0.244288	-0.34271	NaN	NaN	2.30217	2.76046	NaN	2.42493	0.312635	-2.47474	-4.07503	NaN	-6.14964	-5.96189	-3.73603	-4.66985	-7.31049	-3.52702	-1.06562	NaN	-4.28414	-4.29644
+	KPflC-Mid vs KPflC Late	Up in KPflC-Late	1.94953	-4.59817	Ctsg	P28293	CATG_MOUSE	-3.16508	-1.35557	-6.79868	-3.4021	-5.79673	-4.13178	-2.75154	-4.51259	-4.90309	-1.5012	NaN	0.0527515	-1.49535	-0.830298	-5.32957	-4.82082	-5.0273	-5.15548	-2.35756	-3.64409	-4.51963	-5.49747	-6.85133	-4.89883	-0.991707	3.34908	NaN	-1.14116	-3.15262	-4.07953	-4.07589	NaN	-6.20691	-4.35991	-4.2477	-5.5571	-5.08652	-5.05124	-4.2467	NaN	-5.49339	-4.55588
+	KPflC-Mid vs KPflC Late	Up in KPflC-Late	2.70385	-5.11938	Ctse	D3Z6T3;P70269	D3Z6T3_MOUSE;CATE_MOUSE	-3.28045	0.447967	0.173376	-3.75181	-4.6359	-4.36679	2.26283	-4.43479	-4.95079	2.99739	-2.12048	1.39411	-1.72081	2.12223	-4.43033	-0.007411	-5.47301	1.87119	-5.2543	-4.07242	-4.8622	-1.6499	-6.84828	-4.87296	0.983748	1.40649	NaN	1.21814	-0.975466	-4.31266	-4.17772	NaN	-5.95452	-5.61574	-3.73368	-4.07522	-6.11104	-5.03229	-6.03694	NaN	-5.93207	-4.14945
+	KPflC-Mid vs KPflC Late	Up in KPflC-Late	1.74022	-3.7144	Ctgf	H3BJW0;P29268	H3BJW0_MOUSE;CTGF_MOUSE	-3.17196	-2.87208	-7.20181	-3.38966	-5.88531	-4.52702	-3.96342	-3.20635	-5.68078	-5.80995	-0.879796	-2.55455	-6.76818	-0.185596	-5.06575	-4.72117	-4.8342	-4.76874	-5.13639	-3.18255	-5.00226	-5.53238	-7.88143	-5.32941	-0.506666	-3.17596	NaN	-1.33101	NaN	-5.03372	-4.61614	NaN	-4.75964	-3.84639	-3.44058	-4.43253	-6.30557	-4.58476	-4.6588	NaN	-4.88816	-4.69561
+	KPflC-Mid vs KPflC Late	Up in KPflC-Mid	3.13645	4.23761	Creld2	Q9CYA0	CREL2_MOUSE	1.02059	NaN	1.25806	1.29307	0.192522	0.53932	NaN	0.131787	1.85982	-3.06833	-0.995317	-2.20771	-7.63032	-5.41585	2.82702	-1.91372	3.07809	NaN	NaN	1.22833	1.36971	1.53719	0.245304	3.1432	-2.63703	-2.20179	NaN	-3.35977	NaN	1.40897	2.44347	NaN	1.32453	0.0456371	2.19022	1.76444	1.07854	1.6571	0.391452	0	3.06931	1.42976
+	KPflC-Mid vs KPflC Late	Up in KPflC-Late	2.88865	-5.19545	Col8a2	P25318;P25318-2	CO8A2_MOUSE	0.428214	-0.954631	-0.60519	NaN	NaN	-4.54602	0.611125	-4.40891	-6.23638	-0.981148	2.23263	-0.558365	0.699853	-0.141495	-3.95078	-3.19476	-4.39726	0.920296	-3.69676	-2.50682	-4.59325	-5.34618	-7.48701	-4.78466	NaN	0.391831	0.548026	-1.1447	1.21231	-4.19421	-3.63923	NaN	-6.55618	-5.34562	-3.62848	-4.8109	-6.07191	-4.41335	-4.69795	NaN	-5.34291	-4.63712
+	KPflC-Mid vs KPflC Late	Up in KPflC-Late	2.17441	-1.15672	Col3a1	P08121	CO3A1_MOUSE	0.486152	1.19551	-0.0624762	-1.08509	-0.823037	-0.735486	0.42528	0.108021	0.462678	1.02093	0.753084	0.162401	0.18575	1.53692	-1.60033	0.00688076	2.21977	1.39721	-0.0269051	-0.463156	-0.0775027	0.595483	0.140152	-0.0265551	2.06768	1.39196	1.21096	0.756657	0.524754	0.0244141	0.434925	-0.272855	-0.728553	-0.548141	-1.13234	-0.881715	-0.883252	-1.63542	-1.70819	-1.37014	-0.728629	-0.0696068
+	KPflC-Mid vs KPflC Late	Up in KPflC-Late	2.18045	-3.77277	Col12a1	Q60847	COCA1_MOUSE	4.41754	3.24677	3.41928	-1.01695	0.630428	NaN	5.37602	-0.458409	-0.556975	2.85552	3.00685	4.62464	6.52731	6.06833	-1.46946	3.25283	NaN	3.09604	-1.13079	1.4462	0.0388684	0.0936651	-1.42531	NaN	4.65636	2.95543	2.71794	2.3819	6.34399	-3.86954	-4.54827	NaN	-5.14647	-4.18514	-3.46667	-5.12082	-1.11442	-4.59722	-5.22819	NaN	-5.39566	-0.605692
+	KPflC-Mid vs KPflC Late	Up in KPflC-Late	2.8599	-4.54175	Clec4n;Clec6a;Clec6a	Q3U3M9;Q9JKF4;Q9JKF4-2	Q3U3M9_MOUSE;CLC6A_MOUSE;CLC6A_MOUSE	-2.76609	0.133199	-7.20333	-3.50114	-4.41672	-4.57757	-0.629282	-4.98512	-5.39026	-0.849421	NaN	0.104859	NaN	-1.36987	-4.68081	-4.09022	-5.06815	-2.03732	-5.00573	-3.84153	-4.61146	-5.38679	-8.31685	-5.53055	-0.379586	-1.12522	NaN	-1.61429	-0.863636	-4.32012	-4.20902	NaN	-3.89791	-5.62929	-3.5955	-4.69846	-6.88654	-4.18405	-5.4144	NaN	-5.35081	-4.60322
+	KPflC-Mid vs KPflC Late	Up in KPflC-Late	2.34046	-3.54784	Clec2d	Q91V08	CLC2D_MOUSE	-2.94252	-4.62131	-6.95696	-3.39974	-0.568968	-4.586	-1.1099	-4.55222	-5.93829	-5.81047	-0.896042	-1.88073	-6.65224	-5.782	-4.79965	-4.2991	-4.22342	-5.01707	-3.21228	-4.22626	-5.3125	-5.30132	-7.79037	-5.34774	-1.5898	-2.07948	NaN	-2.4741	NaN	-4.91556	-3.98035	NaN	-4.45102	-6.27824	-3.45776	-5.09871	-5.66053	-4.13429	-6.09975	NaN	-5.53198	-4.73029
+	KPflC-Mid vs KPflC Late	Up in KPflC-Mid	4.82081	4.80694	Cela3b	Q9CQ52	CEL3B_MOUSE	0.707528	-1.12541	4.0172	3.98551	3.83895	5.78176	1.32502	5.46978	2.62861	-2.51581	-0.512562	NaN	1.1642	NaN	6.1507	2.40797	5.07375	3.49758	1.73302	4.62075	4.72284	4.24983	3.74236	5.91182	-0.874532	0.51682	0.175498	-1.22265	0.617775	5.7756	5.62864	5.28535	4.65496	5.07311	5.6958	4.1905	4.74222	3.9496	4.81309	1.36984	5.80768	5.9352
+	KPflC-Mid vs KPflC Late	Up in KPflC-Mid	3.59941	5.73911	Cela2a	P05208	CEL2A_MOUSE	4.16405	1.31397	8.48134	6.60478	5.21957	8.11753	2.61713	8.87995	6.0025	-0.830062	1.20638	NaN	2.83709	-0.982656	9.71478	4.79735	8.17741	5.74172	3.22532	8.3111	7.93456	7.43763	5.65146	7.46141	0.939329	2.1766	4.39223	-0.354834	0.947275	7.47659	8.33945	NaN	8.87028	10.202	9.23581	9.13188	8.65374	7.7238	7.31625	4.27108	8.20052	9.06162
+	KPflC-Mid vs KPflC Late	Up in KPflC-Mid	4.86126	5.97531	Cela1	Q91X79	CELA1_MOUSE	2.73622	0.820718	7.19645	5.31811	4.65052	7.59108	0.873538	7.93826	6.6828	-2.09421	1.85106	-0.144843	1.28525	-0.108196	8.07936	3.95855	7.07402	3.52031	2.01336	7.19882	6.28391	5.08547	3.99434	6.15181	-0.113349	-0.809831	0.52542	-1.12274	0.358311	6.72185	6.82633	NaN	7.22744	NaN	8.03366	NaN	7.22081	6.88466	4.91895	3.00934	6.87596	7.59331
+	KPflC-Mid vs KPflC Late	Up in KPflC-Late	3.46037	-5.84361	C1qtnf5	A0A0U1RNV1;Q8K479	A0A0U1RNV1_MOUSE;C1QT5_MOUSE	-0.0831881	0.816824	-0.00496197	NaN	-1.78293	-4.77115	1.42407	-4.4586	-2.50635	1.34985	-1.23275	1.05082	0.999606	1.71698	NaN	-0.500258	NaN	2.01887	-1.38429	-3.42078	-4.56645	-4.8947	-8.43916	-5.28627	1.85696	-0.131662	-1.0463	0.636188	1.29548	-3.12127	-4.09471	NaN	-4.9642	-5.46844	-3.61625	-4.82488	-6.58567	-4.2358	-5.74476	NaN	-5.0382	-4.83649
+	KPflC-Mid vs KPflC Late	Up in KPflC-Late	2.00161	-3.05439	C1qc	Q02105	C1QC_MOUSE	NaN	2.30063	0.318979	-1.9951	-1.75366	-1.93145	-1.43329	NaN	-3.2848	0.715641	NaN	1.0604	-0.747172	2.00623	-1.3536	-2.53573	NaN	-0.52853	NaN	-1.22902	-0.368282	-1.84753	NaN	-2.55523	2.79634	2.6648	NaN	0.391033	0.365341	-1.67554	-2.24589	NaN	0.795063	-1.13759	-1.4368	NaN	-3.36913	-2.09756	-4.34837	NaN	-5.20772	-1.2772
+	KPflC-Mid vs KPflC Late	Up in KPflC-Late	1.67124	-5.79901	C1qa	P98086	C1QA_MOUSE	NaN	2.30487	0.440873	-1.99576	-1.79218	-4.70285	-4.76814	-1.29495	-5.32595	0.874117	NaN	1.52137	NaN	1.90051	-1.10162	-4.18835	-4.87104	0.28706	-4.11441	-0.86235	-0.67558	-5.99768	-7.45058	-4.65941	2.47159	2.5206	NaN	0.617487	NaN	-4.51155	-4.16988	NaN	-0.326818	-1.22453	-1.13803	-5.11952	-5.80613	-1.66317	-4.40903	NaN	-5.63888	-1.15903
+	KPflC-Mid vs KPflC Late	Up in KPflC-Late	1.89269	-3.50101	Bmp1	P98063	BMP1_MOUSE	-3.00933	-0.278148	-5.31196	-3.81084	-5.90347	-4.04206	-1.29124	-3.76015	-5.62242	-2.03185	NaN	0.650921	-0.153678	-1.11504	-4.43733	-3.7227	-5.16669	-3.87119	-4.2454	-3.46838	-4.75073	-4.61393	-6.70033	-5.00531	-0.916525	-3.30725	NaN	0.00358582	NaN	-4.55094	-4.59324	NaN	-5.60335	-5.00609	-3.5706	-5.16897	-4.97072	-4.65809	-4.86952	NaN	-6.37046	-3.93304
+	KPflC-Mid vs KPflC Late	Up in KPflC-Late	1.84427	-4.40793	Anxa13	Q99JG3	ANX13_MOUSE	-3.2804	-1.346	-6.44195	-3.8907	-4.90097	-2.90054	-1.02598	-3.70067	-5.60892	2.07561	NaN	-0.0397482	NaN	-0.282349	-5.43756	-4.12544	-4.09979	-3.22505	-4.31584	-3.63778	-4.24747	-5.76503	-7.98797	-4.87469	0.367664	-3.09285	NaN	0.0412264	NaN	-4.63439	-3.6192	NaN	-5.4136	-5.55646	-4.05003	-4.05279	-5.40878	-4.4843	-5.87075	NaN	-3.65231	-4.88921
+	KPflC-Mid vs KPflC Late	Up in KPflC-Late	1.97203	-2.93624	Anxa10	Q9QZ10	ANX10_MOUSE	-2.74886	-2.21493	-6.53676	-3.54294	-5.27447	-4.40046	-1.04022	-4.11439	-4.37521	1.69974	NaN	NaN	-1.55006	-0.882219	-4.76728	-4.78011	-4.7812	-2.14138	-5.9238	-4.33957	-3.28008	-5.7934	-6.32511	-4.60009	-0.138124	-1.67886	NaN	-2.82915	-3.07952	-3.72665	-4.19602	NaN	-5.8643	-4.31436	-3.79715	-4.78588	-7.01738	-4.89609	-5.34949	NaN	-5.86483	-4.49556
+	KPflC-Mid vs KPflC Late	Up in KPflC-Late	1.82809	-5.13555	Acan	Q61282	PGCA_MOUSE	-3.62076	-4.34172	-6.42195	-3.53256	-6.48473	-5.00239	-4.70295	-3.74269	-5.01185	1.94819	NaN	NaN	1.60275	-0.820867	-4.66614	-4.22201	-4.84562	-3.83094	-4.63076	-4.14239	-4.52255	-5.20837	-6.17585	-4.26437	2.30814	-4.91805	NaN	2.52512	1.17614	-5.15104	-3.72967	NaN	-5.96054	-5.09916	-3.81601	-4.73409	-6.62048	-3.74747	-6.06103	NaN	-5.98669	-5.50215
+	KPflC-Early vs KPflC Mid	Up in KPflC Early	2.87002	6.05335	Pcolce	D3YUE2;Q61398	D3YUE2_MOUSE;PCOC1_MOUSE	-2.991	0.757121	0.780285	-3.57736	-6.11206	-4.97749	-0.140058	-4.98142	-4.98152	-0.847853	NaN	-0.216783	-0.0875959	1.64208	-0.841879	1.06212	NaN	1.60863	NaN	-3.90142	-4.63567	-5.61273	-7.99683	-5.07198	NaN	-1.59849	NaN	1.54052	0.80624	-0.601447	NaN	-0.0379362	0.351282	-0.406927	-3.23695	-3.80015	-6.24982	-4.62591	-4.90525	NaN	-6.08089	-5.44161
+	KPflC-Early vs KPflC Mid	Up in KPflC Mid	3.43663	-3.77486	Col4a6	B1AVK5	B1AVK5_MOUSE	-2.02702	-5.08315	-6.85617	-3.13503	-1.21303	-4.09076	-1.61946	-4.73678	-5.13826	-3.93553	-0.424303	NaN	-2.46239	NaN	-4.76489	-4.5795	-5.20515	-5.536	-5.09374	NaN	-1.77677	0.0307045	-2.03692	NaN	-3.27509	-0.921424	NaN	1.40119	-2.56393	0.333443	-0.50739	NaN	-1.0869	NaN	-1.80955	-4.30915	-5.47272	-4.91788	-1.10767	NaN	-5.35094	-4.50707
+	KPflC-Early vs KPflC Late	Up in KPflC Early	1.94165	4.03837	Try4	Q9R0T7	Q9R0T7_MOUSE	4.00022	0.4194	4.10009	4.42714	3.0948	5.86239	0.79075	5.60023	5.61912	-5.97992	0.516859	-4.44094	0.605865	-5.14048	6.40184	2.13865	6.55614	4.13502	0.493103	4.36855	4.18639	4.31635	5.01728	6.18278	-0.106422	0.33905	0.579738	-1.44198	0.162523	6.06069	5.8808	7.61089	5.42912	5.13555	6.13147	4.66873	4.38454	4.11484	3.84394	0.119795	5.75457	5.20637
+	KPflC-Early vs KPflC Late	Up in KPflC Late	2.68346	-4.62419	Tnc	Q80YX1-2	TENA_MOUSE	0.560683	0.937488	1.1458	NaN	NaN	-4.56954	1.43052	-4.91467	-5.08642	-0.161448	NaN	1.94142	2.82889	2.31272	-4.97826	-4.36459	-4.54876	-1.15784	-4.79345	-0.00315952	-5.43427	-1.13901	-7.24073	-5.05699	1.91086	-0.972192	NaN	1.24589	0.437899	-4.38396	-4.23993	NaN	-5.65568	-4.26316	-3.81443	-4.4503	-5.29008	-4.35192	-4.76359	NaN	-4.17406	-5.11925
+	KPflC-Early vs KPflC Late	Up in KPflC Late	1.76796	-3.99684	Tnc	Q80YX1	TENA_MOUSE	0.352664	3.13207	1.09034	NaN	-0.2184	-4.65451	1.45746	-4.52926	-5.95171	2.76871	-1.04932	4.50999	3.27094	3.5175	-4.72076	-0.499457	-4.11469	0.339252	-4.47127	-0.814962	NaN	-1.124	-4.40483	-5.41682	3.18815	0.43854	-1.25726	1.80474	2.34311	-2.47631	-4.31082	NaN	-5.64007	-4.73932	-3.1164	-1.95452	-6.90992	-4.14961	-4.85535	NaN	-5.45567	-2.4719
+	KPflC-Early vs KPflC Late	Up in KPflC Late	2.51555	-2.67809	Tinag	Q9WUR0	Q9WUR0_MOUSE	-3.06605	-2.01307	-4.4733	-3.77857	-5.36342	-4.75157	-4.14489	-4.66259	-5.74743	-2.82193	-0.875157	-1.84497	-5.60376	-5.34237	-4.61179	-3.31271	-3.97978	-4.73052	-5.70693	-3.00884	-5.56167	-5.27688	-5.85797	-4.59021	-2.2578	-1.56994	NaN	-1.54303	NaN	-4.58694	-3.96625	NaN	-5.72529	-4.72848	-3.60466	-4.9404	-5.72145	-4.06685	-6.67082	NaN	-5.07907	-4.83087
+	KPflC-Early vs KPflC Late	Up in KPflC Late	1.73465	-2.43938	Timp2	P25785;Q6PI17	TIMP2_MOUSE;Q6PI17_MOUSE	-2.95129	-4.52872	-6.5555	-3.61947	-2.81662	-4.66827	-1.81499	-4.94906	-2.29123	-3.0822	NaN	-1.2163	-3.28992	-2.56081	-5.05881	-4.7071	-4.93077	-2.93895	-4.6474	-3.3178	-4.9169	-5.43056	-7.8133	-5.10359	-0.655216	-3.63999	NaN	-2.98185	-0.791851	-4.63543	-3.08987	NaN	-5.33063	-5.95842	-3.58182	-5.32165	-5.38266	-4.75673	-5.75708	NaN	-5.95706	-4.50871
+	KPflC-Early vs KPflC Late	Up in KPflC Late	1.69692	-3.25382	Thsd4	Q3UTY6	THSD4_MOUSE	-3.67026	-2.14917	-6.55814	-3.43175	-6.20787	-4.71863	-0.75885	-4.26686	-5.41605	0.112014	-2.75229	-1.17679	-0.969142	-0.694827	-4.4628	-4.02266	-4.49925	-1.59896	-5.41594	-3.85962	-4.66204	-5.56464	-7.33599	-5.24139	-1.69892	-2.31242	-1.99617	2.72471	-0.447702	-2.39563	-4.55603	NaN	-6.38638	-6.03749	-3.77113	-4.86108	-4.62892	-4.70202	-5.36897	NaN	-5.45892	-4.35208
+	KPflC-Early vs KPflC Late	Up in KPflC Late	2.17489	-3.57446	Thbs2	Q03350	TSP2_MOUSE	-3.49157	-0.00560856	-7.40703	-3.70813	-4.77269	-4.35623	-4.70011	-4.16188	-5.09445	-0.776157	NaN	0.533277	0.126359	0.441835	-4.01098	-4.44027	-5.26782	-4.6559	-3.64355	-3.06846	-5.45448	-4.03792	-7.1072	-4.94734	0.71772	-2.94559	NaN	NaN	-0.259878	-5.15709	-3.42996	NaN	-5.46621	-5.95664	-3.82096	-4.12292	-6.48594	-3.57249	-4.83824	NaN	-5.9211	-3.52699
+	KPflC-Early vs KPflC Late	Up in KPflC Late	2.35333	-4.17576	Thbs1	Q80YQ1	Q80YQ1_MOUSE	-1.33813	2.21609	0.798818	NaN	-1.29091	-4.44317	0.776805	-1.41015	-5.50861	0.904779	-2.90961	3.8481	0.977029	3.11117	-3.8524	-0.948016	-5.29159	-0.651514	-3.62351	-2.04677	-5.06616	-2.02847	-8.4979	-4.81689	2.99574	0.113567	0.0919256	1.05784	2.2527	-0.766003	-3.82479	NaN	-5.85709	-5.30223	-3.56696	0.190152	-5.92367	-4.37593	-1.08967	NaN	-4.80017	-4.76003
+	KPflC-Early vs KPflC Late	Up in KPflC Late	3.86853	-3.70827	Tgfb1	P04202	TGFB1_MOUSE	-3.12859	-1.49435	-5.83523	-3.54402	-6.05548	-4.69978	-2.5746	-4.09158	-5.79093	-0.895504	-3.81784	-0.962427	-3.64106	-0.921187	-4.28288	-5.01466	-4.39125	-4.67141	-4.01693	-3.88708	-4.16302	-4.70487	-8.30019	-4.94849	-0.218855	-1.87031	NaN	0.385075	-1.36452	-4.81262	-4.07965	NaN	-5.5744	-5.59053	-4.21555	-5.11979	-6.8437	-4.75191	-4.53066	NaN	-5.34133	-4.95345
+	KPflC-Early vs KPflC Late	Up in KPflC Late	5.09161	-4.55841	Spp1	F8WIP8;P10923	F8WIP8_MOUSE;OSTP_MOUSE	-3.18727	-1.74776	-5.39562	-3.48901	-3.98692	-4.5558	-4.4236	-3.80571	-4.94525	-0.913831	NaN	-1.82546	NaN	0.437959	-4.09629	-4.32885	-5.13408	-4.63311	-4.74842	-3.47561	-4.9684	-3.20639	-7.49061	-4.48672	0.400899	-0.612803	NaN	0.122661	NaN	-5.11979	-4.49564	NaN	-4.68777	-4.40771	-3.75636	-4.41461	-6.19053	-4.55948	-4.0813	NaN	-5.01021	-4.57661
+	KPflC-Early vs KPflC Late	Up in KPflC Late	2.93584	-3.27403	Spon1	Q8VCC9	SPON1_MOUSE	-3.21293	0.359719	-0.9379	NaN	-2.86292	-4.64456	-4.23107	-3.99688	-3.2183	-0.960402	NaN	-0.394156	NaN	1.2556	-4.52416	-3.57712	-4.95282	-4.47486	-5.05949	-3.87913	-5.15518	-2.0072	-7.56018	-4.51967	-0.224018	NaN	NaN	-2.33015	-1.17681	-4.3153	-4.28022	NaN	-5.58795	-5.35698	-3.62775	-5.22603	-4.07232	-4.14748	-5.0791	NaN	-5.8736	-4.26381
+	KPflC-Early vs KPflC Late	Up in KPflC Early	2.51943	6.13777	Serpini2	Q9JK88	SPI2_MOUSE	-0.456674	-1.44844	2.05173	2.25814	1.61206	4.00972	-0.815816	3.2417	3.09309	NaN	-1.11285	NaN	-2.2489	-3.31246	3.16508	0.137494	2.62432	-0.942598	NaN	2.15286	2.15703	2.90543	-0.329117	4.104	-1.95019	-3.35697	-5.9942	-6.94627	-6.21083	2.41769	3.08597	-0.255857	2.87721	2.50966	2.92879	2.15835	2.23876	1.94989	2.26081	-1.2494	2.79206	1.95508
+	KPflC-Early vs KPflC Late	Up in KPflC Late	2.89666	-3.12159	Serpinf2	Q61247	A2AP_MOUSE	-3.58175	0.229558	-2.38994	-3.82448	-6.22787	-4.36512	-2.62204	-4.88567	-5.01582	0.205734	NaN	-0.604208	1.81546	-0.779539	-2.2708	-4.42727	-4.70074	-2.11066	-4.59601	NaN	-1.54815	-1.69756	NaN	-2.40952	-0.243931	-0.51258	-1.1882	0.343358	-0.896196	-4.58705	-4.2554	NaN	-5.49779	-5.58532	-3.38135	-4.67203	-4.10151	-4.46796	-1.79755	NaN	-2.39827	-3.71004
+	KPflC-Early vs KPflC Late	Up in KPflC Late	2.86766	-2.5528	Serpind1	P49182	HEP2_MOUSE	-3.40096	-0.721137	-6.19159	-3.64969	-5.81186	-4.92358	-2.64953	-4.72735	-5.47331	-1.63849	NaN	-1.2312	-1.01475	-1.94687	-4.24929	-4.17929	-5.68339	-6.00138	-5.78155	-3.3063	-5.01866	-6.29136	-3.06001	-5.03366	-2.86442	-1.41118	-3.34831	-3.20816	-2.29883	-4.81556	-4.10066	NaN	-5.56419	-5.85871	-4.13198	-4.75677	-5.03063	-4.67538	-5.7781	NaN	-5.26189	-4.75178
+	KPflC-Early vs KPflC Late	Up in KPflC Late	2.47749	-1.8788	Serpinb6b	O08804	O08804_MOUSE	-3.05469	-1.47317	-6.10562	-3.95524	-5.51293	-4.22451	-2.21906	-4.53794	-4.87543	-1.48503	NaN	-2.77946	NaN	-1.33852	-3.37069	-4.4953	-4.05042	-3.35995	-4.2805	-3.74644	-4.60729	-3.18433	-8.17937	-4.67825	-0.95748	-1.97974	NaN	-2.54078	-2.65227	-5.04584	-4.2608	NaN	-5.54781	-5.47903	-3.38361	-4.84079	-6.04696	-4.18669	-4.75524	NaN	-6.07087	-4.37827
+	KPflC-Early vs KPflC Late	Up in KPflC Late	3.04332	-2.10032	Serpinb5	P70124	SPB5_MOUSE	-3.3063	-2.87934	-7.88646	-3.62023	-6.20942	-4.52894	-2.77415	-4.84937	-5.31931	-1.10558	NaN	-1.07423	-3.1393	-1.33874	-5.37278	-4.41292	-5.33663	-4.37553	-4.25566	-4.0041	-5.30037	-4.83039	-7.3261	-4.70253	-2.41795	-2.63561	NaN	-2.89758	NaN	-4.09648	-4.18873	NaN	-4.95527	-4.99535	-3.73281	-4.41355	-6.43874	-3.80209	-6.52419	NaN	-4.54348	-4.08563
+	KPflC-Early vs KPflC Late	Up in KPflC Late	2.73228	-3.30668	Serpinb2	P12388	PAI2_MOUSE	-3.14957	-0.442038	-6.59144	-3.61037	-5.38192	-4.56884	-2.75953	-4.38655	-5.71186	-0.637619	NaN	-0.941922	0.0250082	-2.50443	-4.71246	-4.20915	-5.25023	-4.31832	-5.27106	-3.59646	-4.99723	-4.28361	-8.15094	-4.52379	0	-2.53151	NaN	-1.80519	NaN	-4.12556	-4.37561	NaN	-4.99594	-4.41867	-3.39545	-4.34369	-5.75227	-4.48777	-5.30089	NaN	-5.32138	-3.70018
+	KPflC-Early vs KPflC Late	Up in KPflC Late	1.91924	-3.71056	Serpina3n	Q91WP6	SPA3N_MOUSE	-3.45595	-0.250697	-5.20157	-3.3828	-1.83725	-4.61664	-0.895518	-1.84666	-5.54605	-0.149154	0.669954	-0.594705	0.846108	-0.312715	-4.09413	0.345737	-5.47678	-5.33219	-3.1781	-2.10856	-0.916071	-6.34213	-7.58967	-4.64816	0.10626	-0.171859	1.78342	-0.891187	-0.00928116	-4.38292	-3.66705	NaN	-5.3379	-5.57134	-4.2959	-4.2197	-4.4372	-4.48985	-1.97786	NaN	-4.83862	-4.2802
+	KPflC-Early vs KPflC Late	Up in KPflC Late	2.49061	-1.4303	Serpina3m	Q03734	SPA3M_MOUSE	-3.64567	-1.1734	-7.58993	-3.64275	-5.50188	-4.37074	-2.27244	-5.25386	-5.32325	-0.673067	-3.46694	-1.73235	-1.59009	-2.02577	NaN	-2.85657	NaN	-1.92586	-3.24287	-3.7287	-5.02943	2.55092	-7.17405	-5.50265	-1.28555	-1.39251	-1.13714	-1.01125	-1.39753	-4.58413	-4.41248	NaN	-4.34755	-5.58867	-3.68534	-5.69376	-6.26612	-4.13889	-4.90715	NaN	-5.00069	-4.69447
+	KPflC-Early vs KPflC Late	Up in KPflC Late	1.85092	-1.90693	S100a4	A0A0G2JGD2;P07091	A0A0G2JGD2_MOUSE;S10A4_MOUSE	-2.89715	-2.26466	-5.50229	-3.33953	-5.10163	-4.52205	-1.55702	-4.15397	-5.50289	-4.45901	NaN	-1.78959	NaN	-2.54564	-4.2912	-3.39371	-4.6901	-5.50283	-5.25721	-3.6258	-4.95124	-6.45902	-7.92479	-5.93645	-2.66699	-3.33216	NaN	-2.16108	NaN	-4.30277	-4.42273	NaN	-6.10393	-5.31957	-3.58723	-4.88568	-5.93368	-4.70564	-4.24061	NaN	-5.41269	-4.44922
+	KPflC-Early vs KPflC Late	Up in KPflC Late	1.68816	-3.61521	S100a11	P50543	S10AB_MOUSE	0.317952	2.90154	0.558541	-1.98314	1.64445	-0.37458	3.44883	0.163404	NaN	4.36334	0.128151	3.82553	3.21	3.461	-0.718163	2.32182	-0.346555	2.152	-3.33515	-0.294601	1.14136	1.75214	NaN	0.838829	3.44985	3.19907	NaN	3.34254	4.52854	-0.145123	0.117303	NaN	-0.325587	-0.514525	-1.12334	NaN	-0.25351	-0.561022	0.378948	NaN	0.820919	0.166017
+	KPflC-Early vs KPflC Late	Up in KPflC Late	2.38903	-2.7775	Pxdn	Q3UQ28	PXDN_MOUSE	-3.16094	-1.30916	-3.364	-3.71931	-5.61953	-4.36656	-5.3887	-4.29269	-6.00677	-1.02868	NaN	-1.09213	NaN	-0.244711	-5.8216	-4.17175	-4.18584	-3.55763	-3.88346	-3.30301	-4.05961	-2.80625	NaN	NaN	-0.974321	-2.43226	NaN	-1.23307	NaN	-3.80176	-4.11318	NaN	-5.91321	-5.57466	-3.95414	-5.70295	-5.42775	-5.58962	-4.05933	NaN	-4.80147	-5.67889
+	KPflC-Early vs KPflC Late	Up in KPflC Early	1.76507	3.0299	Prss2	P07146	TRY2_MOUSE	4.6908	0.848934	4.24246	3.31276	2.60535	4.68593	1.02864	5.31688	5.23306	-1.27438	1.97494	-1.18877	1.41352	-2.46745	5.34596	2.42079	5.56576	4.23267	0.768736	5.31319	4.1532	3.76207	3.42319	5.90436	-0.181671	2.16304	0.968181	-0.116629	0.351505	4.67447	4.80665	6.40333	4.38137	4.12969	4.59284	4.55489	4.35323	4.40553	3.31276	2.96203	5.94427	5.93957
+	KPflC-Early vs KPflC Late	Up in KPflC Late	2.02767	-2.21719	Prg3	Q9JL95;Q9JL95-3	PRG3_MOUSE	-3.54652	-3.08963	-7.31677	-3.64948	-5.6716	-4.6633	-4.1632	-4.0161	-5.51856	-2.86418	NaN	-2.92534	-2.99021	-4.13954	-4.66229	-2.45528	-4.37785	-4.27431	-3.88207	-3.2322	-4.87701	0.6655	-8.23478	-5.13401	-2.36621	-1.04261	NaN	NaN	-1.73068	-4.53222	-5.01435	NaN	-4.84532	-5.53698	-3.738	-4.64874	-7.06748	-3.94253	-5.15462	NaN	-6.00689	-4.70716
+	KPflC-Early vs KPflC Late	Up in KPflC Late	2.02607	-2.24162	Plxnb2	B2RXS4	PLXB2_MOUSE	-1.89471	-1.6219	-2.93083	-3.57859	-1.94018	-1.33404	0.170538	NaN	-1.40512	-1.93227	-1.69352	-0.54268	-2.12543	-2.27331	-4.7814	-4.37963	-4.6186	-2.43068	-4.65103	-3.72596	-4.85062	-2.30104	-7.10539	-1.97273	-2.22087	-1.79527	NaN	-1.77582	NaN	-4.62208	-4.35334	NaN	-4.97224	-6.06705	-3.44291	-5.515	-6.41696	-4.72746	-5.4401	NaN	-4.56443	-4.64785
+	KPflC-Early vs KPflC Late	Up in KPflC Late	2.03594	-4.18956	Plod3	Q9R0E1	PLOD3_MOUSE	-3.0125	0.213769	-6.99025	-3.90709	-5.22956	-4.0771	-5.79912	-4.81109	-5.43795	0.265126	NaN	0.684314	NaN	-1.65902	-5.15536	-3.55686	-5.0172	-4.73865	-7.45381	-3.81404	-4.74718	-5.11594	-7.25786	-5.16119	0.581587	-2.80354	NaN	-0.762503	NaN	-4.51729	-4.03185	NaN	-5.52228	-4.79418	-4.08592	-4.40999	-7.09684	-5.11826	-5.58246	NaN	-4.70267	-4.76448
+	KPflC-Early vs KPflC Late	Up in KPflC Late	3.01771	-2.72309	Plod1	Q9R0E2	PLOD1_MOUSE	-3.05291	-0.732265	-6.47152	-3.87044	-4.08472	-4.39197	-4.15656	-5.17336	-6.02774	-1.28734	NaN	-0.938055	NaN	0.28547	-4.44004	-4.62139	-3.54313	-4.58538	-4.77105	-3.62467	-5.0157	-2.288	-7.41771	-5.00394	-0.742455	-1.94732	NaN	-2.31754	NaN	-3.80501	-3.88911	NaN	-4.80397	-5.00312	-3.55366	-5.76918	-7.47404	-5.1543	-4.9881	NaN	-5.37747	-4.28692
+	KPflC-Early vs KPflC Late	Up in KPflC Late	1.90073	-2.37611	Plat	P11214	TPA_MOUSE	-3.32428	-2.92885	-3.83729	-3.67625	-4.73881	-4.78384	-2.42702	-5.32549	-6.0264	-1.53059	NaN	-2.7306	-2.86401	-2.8474	-4.25471	-3.82111	-4.49745	-4.14239	-4.56629	-3.62042	-5.08968	-1.04854	-8.2673	-5.34269	-0.910314	-4.16663	NaN	-0.71095	-1.7332	-4.15557	-4.3522	NaN	-5.37775	-5.35065	-3.89767	-4.57477	-7.68988	-4.74005	-6.07542	NaN	-5.04485	-3.99715
+	KPflC-Early vs KPflC Late	Up in KPflC Early	1.78759	2.39717	Pf4	A0A0J9YTR7;Q9Z126	A0A0J9YTR7_MOUSE;PLF4_MOUSE	-3.53216	-3.63637	-6.79084	-3.76902	-4.71389	-4.59959	-3.56918	-5.03747	-5.60309	-5.68454	-1.06431	-3.56057	-3.51809	-3.47291	-1.72822	-3.87209	-4.96613	-5.29603	-3.54581	-4.20733	-4.46451	-6.04899	-7.40294	-4.07461	-6.14211	-4.58776	-7.50451	-6.70059	-6.45916	-1.83188	-4.08052	NaN	-2.61111	-4.87112	-3.74303	-4.56399	-4.38444	-4.45517	-1.07949	NaN	-5.61707	-3.3195
+	KPflC-Early vs KPflC Late	Up in KPflC Late	2.93707	-4.37273	P4ha1	Q60715;Q60715-2	P4HA1_MOUSE	-2.8952	-0.585734	-6.54545	-3.58129	-5.79033	-4.73446	-6.04352	-4.25512	-5.72046	0.0314751	NaN	-1.02371	NaN	-0.931275	-4.79928	-4.11915	-4.16668	-4.73801	-5.48249	-3.40638	-4.9229	-2.0853	-8.50428	-5.37142	0.711546	-2.1423	NaN	0.565588	NaN	-3.8659	-4.14077	NaN	-5.66216	-5.34517	-4.06971	-4.68249	-7.06976	-3.46184	-3.28646	NaN	-5.15366	-4.25959
+	KPflC-Early vs KPflC Late	Up in KPflC Early	1.76626	2.92933	Muc1	A0A0R4J0H1;Q02496	A0A0R4J0H1_MOUSE;MUC1_MOUSE	NaN	-4.93584	-2.78719	-2.56092	-2.13228	-0.122543	-2.34364	-2.50747	-2.08657	-2.67087	NaN	-2.84797	-2.60712	NaN	-0.815695	-3.86522	-1.33162	-5.4038	-4.45391	-2.98359	-2.5173	-2.30811	NaN	-0.924143	-6.23427	-4.75692	-6.79172	-5.81462	-6.91938	-1.78248	-1.47242	-2.4261	-2.09311	NaN	-1.87772	NaN	-2.37681	-2.53179	-3.72801	NaN	-2.53698	-3.34754
+	KPflC-Early vs KPflC Late	Up in KPflC Late	2.05087	-3.13457	Mmp9	P41245	MMP9_MOUSE	-3.52555	-1.95942	-6.20595	-3.60391	-5.77972	-5.23672	-4.98823	-4.02167	-5.3359	-2.15297	NaN	-1.29275	NaN	-2.74582	-4.22741	-4.58044	-5.28464	-4.75867	-3.72526	-4.25454	-4.03002	-6.20584	-7.43703	-5.32217	-0.974582	0.150716	NaN	-3.31828	NaN	-5.2707	-4.01804	NaN	-4.60304	-4.65592	-3.2344	-4.53552	-6.00147	-4.68859	-4.89315	NaN	-4.20207	-4.78898
+	KPflC-Early vs KPflC Late	Up in KPflC Late	2.23523	-2.28749	Mmp7	Q10738;Q3UN27	MMP7_MOUSE;Q3UN27_MOUSE	-3.01838	-2.44176	-5.47969	-3.20752	-4.67999	-4.70773	-2.25753	-4.53583	-4.427	-4.09679	NaN	0.74916	NaN	-3.12365	-5.28581	-4.33197	-5.4903	-4.61445	-3.24509	-4.15403	-4.81883	-5.79854	-7.1471	-4.92215	-2.32665	-1.98026	NaN	-2.61118	NaN	-5.31673	-4.0903	NaN	-5.76516	-5.64265	-3.7219	-3.79808	-6.29974	-3.99853	-5.03078	NaN	-5.31614	-4.47785
+	KPflC-Early vs KPflC Late	Up in KPflC Late	2.1003	-1.82511	Mfge8	P21956;P21956-2	MFGM_MOUSE	-0.968797	-0.222942	-1.12102	-1.79661	1.50441	NaN	0.651707	-2.30915	0.0792055	0.538209	1.61821	0.689992	0.267262	0.471028	NaN	-1.4596	-0.799285	-0.972201	-1.24519	-1.9357	-0.280198	-2.60008	-3.38362	NaN	0.632531	2.00008	-0.482352	1.18665	0.193296	0.86485	-0.629274	NaN	0.43095	NaN	0.644106	-0.82362	-1.42544	-2.19132	-2.35944	NaN	-2.20111	-1.73477
+	KPflC-Early vs KPflC Late	Up in KPflC Late	1.73913	-6.27118	Matn1	P51942	MATN1_MOUSE	-2.78792	3.92906	3.02603	-3.29115	-5.68506	-4.70472	4.33557	-4.46015	-4.68401	4.56995	NaN	4.13311	NaN	4.80045	-5.22294	-4.1714	-5.35608	2.3826	-3.24078	1.02428	-5.36478	-5.77538	-7.47252	-5.09851	4.24915	2.87199	NaN	2.32724	NaN	-5.04231	-4.36448	NaN	-6.20328	-5.42593	-4.18298	-4.59515	-4.51194	-4.36056	-6.0989	NaN	-4.35269	-4.80735
+	KPflC-Early vs KPflC Late	Up in KPflC Late	3.03178	-3.88317	Ltbp3	F8VQ06	F8VQ06_MOUSE	-3.33363	-2.23169	-3.04595	-3.62112	-5.70549	-5.08444	-2.2533	-4.58003	-5.79709	-0.87161	NaN	-1.63655	NaN	-0.525723	-5.18792	-4.17766	-4.97053	-5.03859	-5.07932	-3.6546	-5.21617	-5.52689	-7.74423	-5.21357	0.447335	-2.67356	NaN	0.157505	-1.96183	-4.27797	-3.57802	NaN	-5.10906	-5.19217	-4.02404	-4.88012	-7.16936	-4.94375	-6.03115	NaN	-6.28236	-4.37435
+	KPflC-Early vs KPflC Late	Up in KPflC Late	2.40601	-4.18435	Ltbp1	Q8CG19	LTBP1_MOUSE	NaN	-1.61921	-0.592889	NaN	-1.922	-4.42334	-2.21043	-3.04793	-5.53576	0.266431	NaN	-0.310462	NaN	-0.432835	-4.20847	-3.78298	-5.72864	-1.22763	-4.65408	-1.84745	-0.77707	-1.28384	NaN	NaN	0.904202	-0.534736	NaN	1.57964	-0.893139	-4.34865	-3.81281	NaN	-5.13106	-5.82957	NaN	-3.28691	-2.6278	NaN	-4.38639	NaN	-2.76903	-4.79203
+	KPflC-Early vs KPflC Late	Up in KPflC Late	2.93916	-3.83035	Lgals2	Q9CQW5	LEG2_MOUSE	-3.32564	-4.42652	-5.01293	-3.67401	-6.73201	-4.29979	-3.72009	-3.55969	-5.61798	2.87113	NaN	-3.66287	NaN	0.596376	-5.10713	-3.89506	-4.85855	-5.14264	-4.48274	-4.41512	-5.31441	-5.71209	-7.44787	-4.5524	1.25413	-1.60035	NaN	-0.815305	-2.30596	-5.06188	-4.5307	NaN	-5.53335	-5.2019	-3.96751	-3.60864	-6.60847	-4.15833	-4.18588	NaN	-5.35656	-5.1513
+	KPflC-Early vs KPflC Late	Up in KPflC Late	2.4463	-3.38819	Lama3	Q61789;Q61789-2	LAMA3_MOUSE	-3.15235	-0.0386114	2.29165	-3.60674	-4.71671	-4.79925	-0.495512	-4.09156	-5.2657	0.173327	NaN	0.812317	-2.50574	2.73243	-4.73231	-3.33584	-4.86661	-2.46224	-4.4309	-1.63053	-4.72466	-1.39779	-8.312	-5.0739	-1.64249	-0.203917	NaN	0.114221	NaN	1.60034	-4.3822	NaN	-5.55594	-5.84991	-3.69977	-5.28031	-4.95993	-3.15696	-5.70919	NaN	-5.0139	-2.51537
+	KPflC-Early vs KPflC Late	Up in KPflC Late	3.23269	-6.01677	Itih3	Q61704	ITIH3_MOUSE	NaN	0.0870123	NaN	-4.822	-3.51099	-4.36464	-2.08399	-3.85435	-6.05158	2.23837	NaN	0.602187	-2.0019	1.10375	-2.81221	-4.08922	-5.02784	-4.10714	-2.71488	-1.33164	-1.44372	0.427863	NaN	NaN	3.77817	0.481953	NaN	2.53941	NaN	-2.84021	-3.5169	NaN	-2.35009	NaN	-3.65971	-4.72216	-0.241194	-3.94982	-5.81792	NaN	0.806881	-4.98125
+	KPflC-Early vs KPflC Late	Up in KPflC Late	1.99319	-4.50026	Itih2	G3X977;Q61703	G3X977_MOUSE;ITIH2_MOUSE	NaN	1.14755	-1.39051	-2.63752	-2.94534	-2.27209	-0.604303	-1.43936	NaN	1.75327	NaN	0.466622	NaN	0.734205	-0.307556	-3.94444	-4.4728	-5.51897	-4.89503	-1.93816	-0.716138	-0.488047	NaN	-1.91598	2.38111	0.796114	NaN	1.25019	-1.7374	-4.65935	-3.71703	NaN	-5.58526	-5.85296	-1.91258	NaN	-2.21242	NaN	-1.69342	NaN	-1.10984	-4.17019
+	KPflC-Early vs KPflC Late	Up in KPflC Late	1.98182	-4.06475	Itih1	Q61702	ITIH1_MOUSE	NaN	1.47657	-1.02421	-2.07496	-2.21956	-2.64015	-0.788411	-0.751827	NaN	1.80787	NaN	0.803163	-2.69285	1.47118	-5.13013	-2.6298	-4.79151	-1.30118	-4.58207	-0.949954	-1.26907	0.0947933	NaN	-1.80034	2.2172	-0.312794	NaN	1.52535	-1.91851	-2.18916	-2.07353	NaN	-1.6218	-1.16577	-2.0305	NaN	-1.59953	-2.13848	-2.04195	NaN	-2.59366	-1.11048
+	KPflC-Early vs KPflC Late	Up in KPflC Late	2.85386	-2.49258	Il1rn	P25085;P25085-2;Q3TBV5	IL1RA_MOUSE;IL1RA_MOUSE;Q3TBV5_MOUSE	-3.19607	-2.12852	-6.72302	-3.79872	-4.85889	-4.77911	-3.68353	-4.66787	-4.94974	1.1748	NaN	-2.29855	-2.68116	-1.75414	-4.21151	-5.00519	-5.08978	-3.87257	-3.69104	-3.69139	-4.71162	-5.66216	-8.52714	-5.15461	-2.03428	-2.32977	NaN	-1.28027	NaN	-4.61324	-4.28288	NaN	-4.09493	-5.20873	-4.1362	-4.28951	-6.01643	-4.93595	-4.91951	NaN	-5.41137	-4.67197
+	KPflC-Early vs KPflC Late	Up in KPflC Late	1.93537	-2.45043	Htra1	Q9R118	HTRA1_MOUSE	NaN	-1.89841	-4.09784	NaN	-4.78995	-4.75944	-3.38938	-4.7216	-4.35332	-2.96791	NaN	-1.01854	-2.46735	-2.43537	-4.31915	-4.13378	-5.43827	-3.96237	-2.73285	-3.42498	-3.66943	-3.02883	-6.88071	-4.14444	-2.55071	-1.65164	NaN	-0.79823	NaN	-3.72757	-3.46762	NaN	-3.83778	-5.32286	-2.60526	-5.04103	-5.74244	-4.60662	-4.49547	NaN	-2.35191	-4.9393
+	KPflC-Early vs KPflC Late	Up in KPflC Early	1.86612	2.02509	Hmcn1	D3YXG0;D3YXG0-2	HMCN1_MOUSE	-2.86094	-3.02422	-6.27474	-3.52452	-6.2413	-4.73701	-4.65807	-4.27529	-5.70386	-5.07532	NaN	-6.2203	NaN	-4.07104	-4.7905	-3.72982	-4.85364	-2.9533	-3.69591	-3.84874	-4.89721	-6.25946	-7.0651	-3.87933	-5.93402	-4.76837	-7.46418	-4.99258	-6.98947	-4.32301	-4.25473	NaN	-5.54394	-4.73111	-3.76918	-4.66003	-6.49151	-3.90624	-4.89847	NaN	-5.02015	-4.40037
+	KPflC-Early vs KPflC Late	Up in KPflC Early	1.86913	5.27066	Gm5771	Q792Y9	Q792Y9_MOUSE	-3.17141	-4.34169	-6.97788	-2.20661	-1.82627	-1.28918	-1.46759	-1.14197	NaN	-5.6882	-0.632432	-3.93687	-6.71494	-5.89192	-0.0239992	NaN	0.719641	-0.535661	NaN	-4.20435	-2.47564	-6.29665	-5.84092	-0.961988	-5.26726	-0.865275	-6.2692	-6.73694	-6.94798	-0.242964	-0.693699	0.70688	-0.279645	-2.05225	-1.29679	-4.82795	-6.52984	-5.10524	-4.46058	NaN	-5.50126	-2.28853
+	KPflC-Early vs KPflC Late	Up in KPflC Late	1.69666	-3.06904	Gm5483	B2RV77	B2RV77_MOUSE	-3.40271	-4.2331	-5.92073	-3.5097	-5.30555	-4.39744	-1.00242	-3.71078	-5.47955	NaN	NaN	-0.916637	-2.52813	-1.1545	-4.5406	-3.89794	-4.47277	-1.55623	-4.38421	-3.8178	-5.26807	-4.99119	-7.36448	-4.45016	0.786503	0.483288	-3.40933	-2.29209	0.925091	-4.34205	-3.84546	NaN	-5.95253	-4.39306	-3.29788	-4.93442	-6.92188	-4.29632	-5.12006	NaN	-6.22361	-5.2337
+	KPflC-Early vs KPflC Late	Up in KPflC Early	1.74406	2.78109	Gm10334;Prss3	Q792Y8;Q792Z0	Q792Y8_MOUSE;Q792Z0_MOUSE	-0.272666	NaN	0.046526	-0.264449	-0.454219	1.0524	1.03657	0.951538	1.68391	-5.27667	0.0521564	-3.78437	-8.05581	-5.28705	2.47004	0.125127	2.64621	2.98256	0.300457	-0.267056	0.208184	-0.0219984	-0.503458	2.04459	NaN	0.554127	-2.54346	-0.735712	-1.57979	2.14345	2.31591	2.84818	1.04784	0.559811	1.99797	NaN	-0.0166225	NaN	-0.333067	NaN	2.59081	6.05595
+	KPflC-Early vs KPflC Late	Up in KPflC Late	4.73698	-8.43688	Fn1	A0A087WSN6	A0A087WSN6_MOUSE	-3.36353	2.76345	-0.78334	-3.36207	-6.25706	-4.54162	-4.93291	-4.1958	-5.57653	4.9107	NaN	2.9275	NaN	3.88628	-4.49726	-4.1122	-5.01016	-5.229	-4.02814	-3.3784	-4.83052	0.591313	-7.64823	-4.89035	5.24258	2.3434	NaN	3.9986	NaN	-4.49661	-3.95508	NaN	-5.43425	-5.06139	-3.30773	-4.80664	-6.92679	-4.78112	-0.883137	NaN	-5.38437	-4.65342
+	KPflC-Early vs KPflC Late	Up in KPflC Late	1.68828	-4.13111	Fbln2	P37889;P37889-2	FBLN2_MOUSE	NaN	2.5345	0.686012	NaN	-2.83347	-3.08309	-0.0581288	-2.66255	NaN	3.22863	-3.45873	3.27123	-0.50814	2.93799	-2.27097	-3.87084	-1.23668	-1.43699	NaN	-0.946853	-1.21044	-1.00682	NaN	NaN	4.10689	0.853771	NaN	3.62935	-0.881037	-2.51634	-3.0285	NaN	-2.51329	-3.63277	-1.60321	-5.92872	-6.84938	-4.74831	-3.29874	NaN	-5.04663	-4.83372
+	KPflC-Early vs KPflC Late	Up in KPflC Late	2.30688	-2.38959	Fbln1	Q08879-2	FBLN1_MOUSE	-3.52366	-0.375536	-2.81118	-3.50612	-5.74907	-4.4375	-4.12555	-2.14921	-5.28942	-0.884381	NaN	-0.110054	NaN	-0.306675	-5.21726	-4.52277	-4.98004	-4.23575	-5.47243	-3.44391	-2.87881	-1.2736	-5.49758	-5.11081	-1.22882	-3.10223	NaN	-3.15712	NaN	-4.36333	-3.60134	NaN	-6.8933	-2.49812	-2.43401	-5.41839	-4.5536	-5.03979	-5.2333	NaN	-5.77028	-4.76811
+	KPflC-Early vs KPflC Late	Up in KPflC Late	1.87464	-3.63087	Emilin2	A0A3B2WB50;Q8K482	A0A3B2WB50_MOUSE;EMIL2_MOUSE	-2.03891	0.453117	-0.562451	-2.15463	-2.17551	-4.22694	-0.705202	-1.28979	-5.94557	1.05824	-0.0928917	-0.41932	-0.939998	-0.122001	-5.0782	-1.64303	-5.39931	-0.5516	-4.21524	0.213892	-1.14198	-0.00139332	-3.64435	NaN	2.19846	0.984927	-1.18262	0.151826	-0.885609	NaN	-2.22394	-2.32477	-1.28015	NaN	-1.70004	NaN	-1.0889	NaN	0.251741	NaN	-5.20646	-4.38704
+	KPflC-Early vs KPflC Late	Up in KPflC Late	2.73045	-3.35673	Efemp2	E9Q3N9;G5E8D6;Q9WVJ9	E9Q3N9_MOUSE;G5E8D6_MOUSE;FBLN4_MOUSE	-3.29917	0.303404	-6.45023	-3.31048	-5.55656	-5.00799	-0.780973	-4.91067	-5.93358	-0.260647	NaN	0.42361	NaN	-0.0516272	-5.05482	-3.79697	-4.51662	-1.95534	-4.25181	-3.49989	-5.06038	-5.76798	-7.84987	-4.89956	-0.458127	-1.14998	NaN	0.508077	-1.13348	-4.37108	-4.70145	NaN	-6.36445	-5.26136	-3.09414	-4.95739	-6.32974	-5.17091	-4.66371	NaN	-6.07859	-5.59369
+	KPflC-Early vs KPflC Late	Up in KPflC Late	3.06912	-5.8239	Ecm1	Q61508	ECM1_MOUSE	NaN	-0.00810909	-0.561364	-2.02082	NaN	-4.91083	-0.824285	-3.664	-5.44478	1.47524	NaN	1.29105	0.0733938	1.23923	-4.68514	-5.24752	-4.73758	-0.698016	-4.00099	-0.19861	-0.244288	-0.34271	NaN	NaN	2.30217	2.76046	NaN	2.42493	0.312635	-2.47474	-4.07503	NaN	-6.14964	-5.96189	-3.73603	-4.66985	-7.31049	-3.52702	-1.06562	NaN	-4.28414	-4.29644
+	KPflC-Early vs KPflC Late	Up in KPflC Late	1.7691	-4.05895	Ecm1	D3YV64	D3YV64_MOUSE	-3.1531	-2.33549	-6.72225	-3.50305	-5.43579	-4.72223	-5.28654	-3.39216	-4.71544	-2.11753	NaN	-2.13887	NaN	-1.04624	-4.45791	-3.67559	-4.87519	-5.77311	-3.67829	-3.09445	-5.0319	-4.92092	-6.6687	-4.76895	1.90331	-3.3361	NaN	0.133583	NaN	-4.69639	-4.09199	NaN	-6.16979	-5.00661	-4.0585	-5.39247	-5.23512	-4.36662	-6.65639	NaN	-5.64263	-4.19898
+	KPflC-Early vs KPflC Late	Up in KPflC Late	1.69446	-4.05404	Ctsg	P28293	CATG_MOUSE	-3.16508	-1.35557	-6.79868	-3.4021	-5.79673	-4.13178	-2.75154	-4.51259	-4.90309	-1.5012	NaN	0.0527515	-1.49535	-0.830298	-5.32957	-4.82082	-5.0273	-5.15548	-2.35756	-3.64409	-4.51963	-5.49747	-6.85133	-4.89883	-0.991707	3.34908	NaN	-1.14116	-3.15262	-4.07953	-4.07589	NaN	-6.20691	-4.35991	-4.2477	-5.5571	-5.08652	-5.05124	-4.2467	NaN	-5.49339	-4.55588
+	KPflC-Early vs KPflC Late	Up in KPflC Late	2.30581	-3.8168	Ctsa	G3X8T3;P16675	G3X8T3_MOUSE;PPGB_MOUSE	-3.0706	-0.415109	-6.93605	-3.54607	-6.27725	-3.02556	-4.77624	-2.75873	-5.49457	0.235892	NaN	0.119699	NaN	-0.882172	-1.76993	-3.37983	-4.80613	-4.48432	-5.29221	NaN	-2.65201	-1.15034	NaN	-3.17302	0.62042	-0.427102	NaN	-0.582371	NaN	-4.12701	-3.63655	NaN	-5.70603	-6.04058	-2.935	-4.6807	-6.87662	-4.49826	-5.46431	NaN	-0.680509	-2.62306
+	KPflC-Early vs KPflC Late	Up in KPflC Late	2.82444	-3.23404	Ctgf	H3BJW0;P29268	H3BJW0_MOUSE;CTGF_MOUSE	-3.17196	-2.87208	-7.20181	-3.38966	-5.88531	-4.52702	-3.96342	-3.20635	-5.68078	-5.80995	-0.879796	-2.55455	-6.76818	-0.185596	-5.06575	-4.72117	-4.8342	-4.76874	-5.13639	-3.18255	-5.00226	-5.53238	-7.88143	-5.32941	-0.506666	-3.17596	NaN	-1.33101	NaN	-5.03372	-4.61614	NaN	-4.75964	-3.84639	-3.44058	-4.43253	-6.30557	-4.58476	-4.6588	NaN	-4.88816	-4.69561
+	KPflC-Early vs KPflC Late	Up in KPflC Late	2.26717	-3.69604	Col4a6	B1AVK5	B1AVK5_MOUSE	-2.02702	-5.08315	-6.85617	-3.13503	-1.21303	-4.09076	-1.61946	-4.73678	-5.13826	-3.93553	-0.424303	NaN	-2.46239	NaN	-4.76489	-4.5795	-5.20515	-5.536	-5.09374	NaN	-1.77677	0.0307045	-2.03692	NaN	-3.27509	-0.921424	NaN	1.40119	-2.56393	0.333443	-0.50739	NaN	-1.0869	NaN	-1.80955	-4.30915	-5.47272	-4.91788	-1.10767	NaN	-5.35094	-4.50707
+	KPflC-Early vs KPflC Late	Up in KPflC Late	2.65715	-3.18076	Clec4n;Clec6a;Clec6a	Q3U3M9;Q9JKF4;Q9JKF4-2	Q3U3M9_MOUSE;CLC6A_MOUSE;CLC6A_MOUSE	-2.76609	0.133199	-7.20333	-3.50114	-4.41672	-4.57757	-0.629282	-4.98512	-5.39026	-0.849421	NaN	0.104859	NaN	-1.36987	-4.68081	-4.09022	-5.06815	-2.03732	-5.00573	-3.84153	-4.61146	-5.38679	-8.31685	-5.53055	-0.379586	-1.12522	NaN	-1.61429	-0.863636	-4.32012	-4.20902	NaN	-3.89791	-5.62929	-3.5955	-4.69846	-6.88654	-4.18405	-5.4144	NaN	-5.35081	-4.60322
+	KPflC-Early vs KPflC Late	Up in KPflC Late	2.59125	-2.26251	Clec2d	Q91V08	CLC2D_MOUSE	-2.94252	-4.62131	-6.95696	-3.39974	-0.568968	-4.586	-1.1099	-4.55222	-5.93829	-5.81047	-0.896042	-1.88073	-6.65224	-5.782	-4.79965	-4.2991	-4.22342	-5.01707	-3.21228	-4.22626	-5.3125	-5.30132	-7.79037	-5.34774	-1.5898	-2.07948	NaN	-2.4741	NaN	-4.91556	-3.98035	NaN	-4.45102	-6.27824	-3.45776	-5.09871	-5.66053	-4.13429	-6.09975	NaN	-5.53198	-4.73029
+	KPflC-Early vs KPflC Late	Up in KPflC Early	2.61659	3.93002	Cela3b	Q9CQ52	CEL3B_MOUSE	0.707528	-1.12541	4.0172	3.98551	3.83895	5.78176	1.32502	5.46978	2.62861	-2.51581	-0.512562	NaN	1.1642	NaN	6.1507	2.40797	5.07375	3.49758	1.73302	4.62075	4.72284	4.24983	3.74236	5.91182	-0.874532	0.51682	0.175498	-1.22265	0.617775	5.7756	5.62864	5.28535	4.65496	5.07311	5.6958	4.1905	4.74222	3.9496	4.81309	1.36984	5.80768	5.9352
+	KPflC-Early vs KPflC Late	Up in KPflC Early	1.98407	4.71119	Cela2a	P05208	CEL2A_MOUSE	4.16405	1.31397	8.48134	6.60478	5.21957	8.11753	2.61713	8.87995	6.0025	-0.830062	1.20638	NaN	2.83709	-0.982656	9.71478	4.79735	8.17741	5.74172	3.22532	8.3111	7.93456	7.43763	5.65146	7.46141	0.939329	2.1766	4.39223	-0.354834	0.947275	7.47659	8.33945	NaN	8.87028	10.202	9.23581	9.13188	8.65374	7.7238	7.31625	4.27108	8.20052	9.06162
+	KPflC-Early vs KPflC Late	Up in KPflC Early	2.6181	5.16156	Cela1	Q91X79	CELA1_MOUSE	2.73622	0.820718	7.19645	5.31811	4.65052	7.59108	0.873538	7.93826	6.6828	-2.09421	1.85106	-0.144843	1.28525	-0.108196	8.07936	3.95855	7.07402	3.52031	2.01336	7.19882	6.28391	5.08547	3.99434	6.15181	-0.113349	-0.809831	0.52542	-1.12274	0.358311	6.72185	6.82633	NaN	7.22744	NaN	8.03366	NaN	7.22081	6.88466	4.91895	3.00934	6.87596	7.59331
+	KPflC-Early vs KPflC Late	Up in KPflC Early	1.83988	3.24871	Cd209b	Q8CJ91;Q8CJ91-2	C209B_MOUSE	-2.82082	-1.1465	-6.546	-3.39724	-5.29126	-4.5322	-4.9017	-4.87633	-5.85004	-4.95473	-0.854122	-4.305	-5.1055	-5.91015	-4.821	-4.23641	-0.900795	0.249575	-3.04365	-3.69417	-5.02514	-0.951813	-6.9596	-4.2924	-6.19246	-4.49176	-6.03198	-5.47673	-6.8029	-4.52136	-4.34627	NaN	-4.89951	-5.0926	-3.48219	-4.89084	-5.56554	-1.51733	-4.58509	NaN	-4.91319	-4.63962
+	KPflC-Early vs KPflC Late	Up in KPflC Late	1.62919	-3.027	C1qc	Q02105	C1QC_MOUSE	NaN	2.30063	0.318979	-1.9951	-1.75366	-1.93145	-1.43329	NaN	-3.2848	0.715641	NaN	1.0604	-0.747172	2.00623	-1.3536	-2.53573	NaN	-0.52853	NaN	-1.22902	-0.368282	-1.84753	NaN	-2.55523	2.79634	2.6648	NaN	0.391033	0.365341	-1.67554	-2.24589	NaN	0.795063	-1.13759	-1.4368	NaN	-3.36913	-2.09756	-4.34837	NaN	-5.20772	-1.2772
+	KPflC-Early vs KPflC Late	Up in KPflC Late	1.7768	-4.66756	C1qa	P98086	C1QA_MOUSE	NaN	2.30487	0.440873	-1.99576	-1.79218	-4.70285	-4.76814	-1.29495	-5.32595	0.874117	NaN	1.52137	NaN	1.90051	-1.10162	-4.18835	-4.87104	0.28706	-4.11441	-0.86235	-0.67558	-5.99768	-7.45058	-4.65941	2.47159	2.5206	NaN	0.617487	NaN	-4.51155	-4.16988	NaN	-0.326818	-1.22453	-1.13803	-5.11952	-5.80613	-1.66317	-4.40903	NaN	-5.63888	-1.15903
+	KPflC-Early vs KPflC Late	Up in KPflC Late	1.95472	-2.88193	Bmp1	P98063	BMP1_MOUSE	-3.00933	-0.278148	-5.31196	-3.81084	-5.90347	-4.04206	-1.29124	-3.76015	-5.62242	-2.03185	NaN	0.650921	-0.153678	-1.11504	-4.43733	-3.7227	-5.16669	-3.87119	-4.2454	-3.46838	-4.75073	-4.61393	-6.70033	-5.00531	-0.916525	-3.30725	NaN	0.00358582	NaN	-4.55094	-4.59324	NaN	-5.60335	-5.00609	-3.5706	-5.16897	-4.97072	-4.65809	-4.86952	NaN	-6.37046	-3.93304
+	KPflC-Early vs KPflC Late	Up in KPflC Late	1.93619	-3.34608	Anxa13	Q99JG3	ANX13_MOUSE	-3.2804	-1.346	-6.44195	-3.8907	-4.90097	-2.90054	-1.02598	-3.70067	-5.60892	2.07561	NaN	-0.0397482	NaN	-0.282349	-5.43756	-4.12544	-4.09979	-3.22505	-4.31584	-3.63778	-4.24747	-5.76503	-7.98797	-4.87469	0.367664	-3.09285	NaN	0.0412264	NaN	-4.63439	-3.6192	NaN	-5.4136	-5.55646	-4.05003	-4.05279	-5.40878	-4.4843	-5.87075	NaN	-3.65231	-4.88921
+	KPflC-Early vs KPflC Late	Up in KPflC Late	1.76939	-4.35042	Anxa1	P10107	ANXA1_MOUSE	NaN	3.92031	-1.73382	-1.68758	NaN	-1.73475	1.10416	-1.15602	NaN	2.98881	NaN	4.3161	-0.592626	2.29763	-0.0810556	-4.42564	-4.36558	-1.43582	-3.06946	0.306501	0.200616	0.271379	NaN	-3.87784	3.59109	0.868429	NaN	0.565196	NaN	-3.36638	NaN	NaN	-1.8327	-4.51321	-4.13783	NaN	-0.641106	NaN	0.411696	NaN	-1.35197	-1.35709
+	KPflC-Early vs KPflC Late	Up in KPflC Late	1.96724	-2.85424	Angptl2	Q9R045	ANGL2_MOUSE	-3.00086	-2.16017	-5.76456	-3.75052	-4.81931	-4.46079	-5.69962	-3.97617	-5.62083	-3.49847	NaN	-2.406	NaN	-1.42209	-4.54281	-3.61274	-5.90779	-5.50056	-3.83774	-2.35234	-4.86868	-2.89532	-7.15682	-5.13456	-1.57842	-3.12509	NaN	-0.77477	NaN	-3.68702	-3.83646	NaN	-5.03004	-5.96686	-3.63013	-4.51116	-6.45432	-4.28827	-5.37077	NaN	-4.39089	-5.15827
+	KPflC-Early vs KPflC Late	Up in KPflC Late	1.73109	-3.40321	Agrn	M0QWP1	M0QWP1_MOUSE	NaN	0.325446	-1.28188	-0.283714	-1.48423	-0.471057	0.420366	-0.432163	-1.11394	0.0732241	NaN	0.640591	NaN	0.370585	-4.83384	-4.64191	-1.46814	-1.97776	-5.13799	-0.689008	-1.18342	-0.743773	NaN	-1.54256	-0.746257	-0.197748	NaN	0.317862	NaN	-0.908236	-1.10451	NaN	-0.66048	-1.27765	-1.27619	NaN	-1.29296	-1.24707	-1.8082	NaN	-0.845556	-1.11042
+	KPflC-Early vs KPflC Late	Up in KPflC Late	1.9216	-1.72816	Adam17	Q9Z0F8;Q9Z0F8-2	ADA17_MOUSE	-3.17841	-4.94164	-6.10099	-3.77093	-2.03904	-3.10042	-1.54143	-4.60476	-4.80027	-1.19467	NaN	-1.15891	NaN	-2.36178	-4.19662	-5.18624	-4.93589	-2.83054	-4.19162	-3.8013	-5.85148	-2.80191	-6.49927	-4.78664	-2.42335	-1.89038	NaN	-2.96546	-2.88091	-2.23169	-4.39587	NaN	-5.84581	-4.18975	-3.37253	-4.81189	-4.87773	-4.693	-5.51793	NaN	-5.4078	-4.94466
+	KPflC-Early vs KPflC Late	Up in KPflC Late	1.71792	-4.71193	Acan	Q61282	PGCA_MOUSE	-3.62076	-4.34172	-6.42195	-3.53256	-6.48473	-5.00239	-4.70295	-3.74269	-5.01185	1.94819	NaN	NaN	1.60275	-0.820867	-4.66614	-4.22201	-4.84562	-3.83094	-4.63076	-4.14239	-4.52255	-5.20837	-6.17585	-4.26437	2.30814	-4.91805	NaN	2.52512	1.17614	-5.15104	-3.72967	NaN	-5.96054	-5.09916	-3.81601	-4.73409	-6.62048	-3.74747	-6.06103	NaN	-5.98669	-5.50215
+	KPC-Mid vs KPflC-Mid	Up in KPflC-Mid	3.36241	-4.76977	Serpina3k	A0A0R4J0I1	A0A0R4J0I1_MOUSE	-0.819268	-4.11783	-0.488235	-3.61132	-6.48662	-4.96515	-3.73927	-4.88654	-4.91974	0.737201	-0.055582	-0.946775	-1.30721	NaN	-4.60299	0.832978	-3.90171	-5.51754	-0.0133591	-0.827555	1.08557	0.168272	NaN	NaN	1.34329	-0.399633	NaN	-0.472676	-1.11359	0.133201	-4.00128	NaN	-5.98395	-5.50075	-3.76254	-5.19939	-6.58298	0.160202	1.76704	NaN	-0.191907	-4.93248
+	KPC-Mid vs KPflC-Mid	Up in KPflC-Mid	4.91936	-6.41373	Prss1	Q9Z1R9	Q9Z1R9_MOUSE	-3.55497	-1.00434	0.986236	-3.70421	-4.28028	-4.68428	-5.49606	-4.46595	-5.10202	-0.71381	-1.09367	-3.87854	-8.27013	1.46749	0.357111	NaN	1.38485	-1.09713	NaN	1.97243	1.53916	0.918364	NaN	NaN	-0.375075	-0.980966	NaN	-0.632116	NaN	0.0787945	-1.07447	1.87251	NaN	NaN	-3.80766	-4.80567	2.20092	-4.69668	-5.7941	NaN	-4.34853	-3.99254
+	KPC-Mid vs KPflC-Mid	Up in KPC-Mid	3.07822	1.66583	Nid2	O88322	NID2_MOUSE	2.42502	0.732873	0.128786	1.91057	2.93093	2.69288	2.47812	1.48901	2.95002	1.12501	0.434238	1.99387	0.415597	1.93422	0.646672	-0.381364	0.00532579	1.01622	0.0133591	0.651293	0.953674	0.932368	0.665091	0.48094	2.00119	1.07728	0.100831	2.65161	1.24497	2.99751	1.30246	0.624417	1.73528	0.844337	1.29539	0.919271	0.672805	0.910074	0.928993	-1.33371	1.52013	1.21566
+	KPC-Mid vs KPC-Late	Up in KPC-Mid	2.16142	-7.35585	Try4	Q9R0T7	Q9R0T7_MOUSE	4.00022	0.4194	4.10009	4.42714	3.0948	5.86239	0.79075	5.60023	5.61912	-5.97992	0.516859	-4.44094	0.605865	-5.14048	6.40184	2.13865	6.55614	4.13502	0.493103	4.36855	4.18639	4.31635	5.01728	6.18278	-0.106422	0.33905	0.579738	-1.44198	0.162523	6.06069	5.8808	7.61089	5.42912	5.13555	6.13147	4.66873	4.38454	4.11484	3.84394	0.119795	5.75457	5.20637
+	KPC-Mid vs KPC-Late	Up in KPC-Mid	3.57066	-8.04934	Try10	Q792Z1	Q792Z1_MOUSE	1.66605	0.0429115	3.09636	2.70078	3.06912	3.07072	3.5653	3.94195	2.24022	-5.91905	-1.15881	-4.61986	-7.2079	-5.31832	3.97811	4.53644	2.89256	2.86203	NaN	3.1506	3.18208	2.69032	2.79449	3.91831	-6.17239	1.32949	-4.79363	-6.11438	3.60042	3.87039	3.87446	3.90249	3.55791	3.49306	3.29009	3.09823	3.36987	2.81254	3.60935	2.5787	2.43431	2.42157
+	KPC-Mid vs KPC-Late	Up in KPC-Late	1.89316	6.02307	Tnc	Q80YX1	TENA_MOUSE	0.352664	3.13207	1.09034	NaN	-0.2184	-4.65451	1.45746	-4.52926	-5.95171	2.76871	-1.04932	4.50999	3.27094	3.5175	-4.72076	-0.499457	-4.11469	0.339252	-4.47127	-0.814962	NaN	-1.124	-4.40483	-5.41682	3.18815	0.43854	-1.25726	1.80474	2.34311	-2.47631	-4.31082	NaN	-5.64007	-4.73932	-3.1164	-1.95452	-6.90992	-4.14961	-4.85535	NaN	-5.45567	-2.4719
+	KPC-Mid vs KPC-Late	Up in KPC-Late	1.58509	5.01542	Tnc	Q80YX1-2	TENA_MOUSE	0.560683	0.937488	1.1458	NaN	NaN	-4.56954	1.43052	-4.91467	-5.08642	-0.161448	NaN	1.94142	2.82889	2.31272	-4.97826	-4.36459	-4.54876	-1.15784	-4.79345	-0.00315952	-5.43427	-1.13901	-7.24073	-5.05699	1.91086	-0.972192	NaN	1.24589	0.437899	-4.38396	-4.23993	NaN	-5.65568	-4.26316	-3.81443	-4.4503	-5.29008	-4.35192	-4.76359	NaN	-4.17406	-5.11925
+	KPC-Mid vs KPC-Late	Up in KPC-Late	1.67748	3.32866	Timp3	P39876	TIMP3_MOUSE	NaN	-0.112718	-0.55671	NaN	-1.655	-4.70479	-0.139705	-4.70192	-5.37934	-1.47379	-0.406425	-0.550135	-0.116235	0.532701	NaN	-3.18796	-3.74936	-0.615829	NaN	-1.81204	-2.69768	-3.65345	NaN	NaN	-0.783281	-0.387293	-2.14809	-0.168393	-0.405287	-1.8229	-2.92975	NaN	-4.35213	-5.88765	-3.75448	-4.45721	-5.18419	-1.74947	-4.02763	NaN	-5.47801	-4.11502
+	KPC-Mid vs KPC-Late	Up in KPC-Late	4.86667	4.65949	Thbs2	Q03350	TSP2_MOUSE	-3.49157	-0.00560856	-7.40703	-3.70813	-4.77269	-4.35623	-4.70011	-4.16188	-5.09445	-0.776157	NaN	0.533277	0.126359	0.441835	-4.01098	-4.44027	-5.26782	-4.6559	-3.64355	-3.06846	-5.45448	-4.03792	-7.1072	-4.94734	0.71772	-2.94559	NaN	NaN	-0.259878	-5.15709	-3.42996	NaN	-5.46621	-5.95664	-3.82096	-4.12292	-6.48594	-3.57249	-4.83824	NaN	-5.9211	-3.52699
+	KPC-Mid vs KPC-Late	Up in KPC-Late	2.71394	3.66548	Spp1	F8WIP8;P10923	F8WIP8_MOUSE;OSTP_MOUSE	-3.18727	-1.74776	-5.39562	-3.48901	-3.98692	-4.5558	-4.4236	-3.80571	-4.94525	-0.913831	NaN	-1.82546	NaN	0.437959	-4.09629	-4.32885	-5.13408	-4.63311	-4.74842	-3.47561	-4.9684	-3.20639	-7.49061	-4.48672	0.400899	-0.612803	NaN	0.122661	NaN	-5.11979	-4.49564	NaN	-4.68777	-4.40771	-3.75636	-4.41461	-6.19053	-4.55948	-4.0813	NaN	-5.01021	-4.57661
+	KPC-Mid vs KPC-Late	Up in KPC-Late	2.74955	3.98972	Spon1	Q8VCC9	SPON1_MOUSE	-3.21293	0.359719	-0.9379	NaN	-2.86292	-4.64456	-4.23107	-3.99688	-3.2183	-0.960402	NaN	-0.394156	NaN	1.2556	-4.52416	-3.57712	-4.95282	-4.47486	-5.05949	-3.87913	-5.15518	-2.0072	-7.56018	-4.51967	-0.224018	NaN	NaN	-2.33015	-1.17681	-4.3153	-4.28022	NaN	-5.58795	-5.35698	-3.62775	-5.22603	-4.07232	-4.14748	-5.0791	NaN	-5.8736	-4.26381
+	KPC-Mid vs KPC-Late	Up in KPC-Late	2.17969	3.06208	Sparc	A0A1L1SSH9;P07214;Q5NCU4	A0A1L1SSH9_MOUSE;SPRC_MOUSE;Q5NCU4_MOUSE	-3.5026	-1.70924	-4.97466	-3.4667	-5.42897	-4.28504	-2.82313	-4.51482	-5.48722	-1.21117	NaN	-0.772205	NaN	-1.66305	-2.17217	-4.41426	-5.33081	-5.48605	-5.51316	-4.28642	-4.78831	-1.23289	-6.09238	-4.56782	-1.01616	-2.34354	NaN	-2.38678	NaN	-4.43014	-3.95701	NaN	-6.19443	-5.61512	-4.11015	-5.13343	-6.05812	-3.6651	-4.54317	NaN	-5.85539	-4.41023
+	KPC-Mid vs KPC-Late	Up in KPC-Late	1.69408	2.87181	Slit3	Q9WVB4	SLIT3_MOUSE	-3.28281	-1.58815	-1.79151	-3.70359	-4.38079	-5.47057	-2.72689	-4.51543	-5.87348	-1.58101	NaN	-1.46012	NaN	-2.28322	-3.75385	-4.86423	-5.50762	-2.20238	-5.62569	-3.91695	-5.10908	-5.40143	-6.79176	-4.82362	-1.37189	-2.16886	NaN	-3.2486	-3.31475	-3.95448	-3.72874	NaN	-4.4202	-5.58646	-3.04307	-4.11833	-4.96868	-4.67419	-5.40029	NaN	-4.74806	-4.48817
+	KPC-Mid vs KPC-Late	Up in KPC-Late	2.30819	3.36673	Sfrp1	Q8C4U3	SFRP1_MOUSE	-3.34007	-0.969726	-6.41488	-3.6914	-5.24978	-4.66104	-2.81927	-5.01727	-5.25592	-1.67693	NaN	-0.827271	NaN	-0.710737	-4.79262	-4.10705	-4.40995	-2.56069	-3.47464	-3.16811	-5.07971	-4.69892	-7.51116	-4.89755	-0.574564	-0.933438	NaN	-4.8177	-4.26859	-4.57952	-3.90878	NaN	-5.70047	-5.64808	-3.10947	-5.34625	-6.03075	-5.31627	-4.74333	NaN	-4.08072	-3.99295
+	KPC-Mid vs KPC-Late	Up in KPC-Mid	1.67589	-4.60691	Serpini2	Q9JK88	SPI2_MOUSE	-0.456674	-1.44844	2.05173	2.25814	1.61206	4.00972	-0.815816	3.2417	3.09309	NaN	-1.11285	NaN	-2.2489	-3.31246	3.16508	0.137494	2.62432	-0.942598	NaN	2.15286	2.15703	2.90543	-0.329117	4.104	-1.95019	-3.35697	-5.9942	-6.94627	-6.21083	2.41769	3.08597	-0.255857	2.87721	2.50966	2.92879	2.15835	2.23876	1.94989	2.26081	-1.2494	2.79206	1.95508
+	KPC-Mid vs KPC-Late	Up in KPC-Late	2.78449	4.38152	Serpinf2	Q61247	A2AP_MOUSE	-3.58175	0.229558	-2.38994	-3.82448	-6.22787	-4.36512	-2.62204	-4.88567	-5.01582	0.205734	NaN	-0.604208	1.81546	-0.779539	-2.2708	-4.42727	-4.70074	-2.11066	-4.59601	NaN	-1.54815	-1.69756	NaN	-2.40952	-0.243931	-0.51258	-1.1882	0.343358	-0.896196	-4.58705	-4.2554	NaN	-5.49779	-5.58532	-3.38135	-4.67203	-4.10151	-4.46796	-1.79755	NaN	-2.39827	-3.71004
+	KPC-Mid vs KPC-Late	Up in KPC-Late	2.42155	2.98561	Serpind1	P49182	HEP2_MOUSE	-3.40096	-0.721137	-6.19159	-3.64969	-5.81186	-4.92358	-2.64953	-4.72735	-5.47331	-1.63849	NaN	-1.2312	-1.01475	-1.94687	-4.24929	-4.17929	-5.68339	-6.00138	-5.78155	-3.3063	-5.01866	-6.29136	-3.06001	-5.03366	-2.86442	-1.41118	-3.34831	-3.20816	-2.29883	-4.81556	-4.10066	NaN	-5.56419	-5.85871	-4.13198	-4.75677	-5.03063	-4.67538	-5.7781	NaN	-5.26189	-4.75178
+	KPC-Mid vs KPC-Late	Up in KPC-Late	1.96156	2.70348	Serpinb5	P70124	SPB5_MOUSE	-3.3063	-2.87934	-7.88646	-3.62023	-6.20942	-4.52894	-2.77415	-4.84937	-5.31931	-1.10558	NaN	-1.07423	-3.1393	-1.33874	-5.37278	-4.41292	-5.33663	-4.37553	-4.25566	-4.0041	-5.30037	-4.83039	-7.3261	-4.70253	-2.41795	-2.63561	NaN	-2.89758	NaN	-4.09648	-4.18873	NaN	-4.95527	-4.99535	-3.73281	-4.41355	-6.43874	-3.80209	-6.52419	NaN	-4.54348	-4.08563
+	KPC-Mid vs KPC-Late	Up in KPC-Late	2.20832	3.34195	Serpinb2	P12388	PAI2_MOUSE	-3.14957	-0.442038	-6.59144	-3.61037	-5.38192	-4.56884	-2.75953	-4.38655	-5.71186	-0.637619	NaN	-0.941922	0.0250082	-2.50443	-4.71246	-4.20915	-5.25023	-4.31832	-5.27106	-3.59646	-4.99723	-4.28361	-8.15094	-4.52379	0	-2.53151	NaN	-1.80519	NaN	-4.12556	-4.37561	NaN	-4.99594	-4.41867	-3.39545	-4.34369	-5.75227	-4.48777	-5.30089	NaN	-5.32138	-3.70018
+	KPC-Mid vs KPC-Late	Up in KPC-Mid	1.96083	-3.11781	Serpinb1a	Q9D154	ILEUA_MOUSE	3.55442	1.82609	3.23233	3.49588	3.82969	5.24876	2.13962	4.09806	5.15227	0.510713	3.29397	0.304676	0.237916	0.862041	4.6163	1.23343	4.42394	1.89431	4.04284	3.79108	3.61482	3.62557	2.93036	4.56349	1.39777	1.99648	2.15442	-0.751126	0.139328	3.66403	3.85296	1.76331	3.46578	2.74922	3.80491	3.53626	3.61456	3.85813	3.71975	2.699	4.11208	3.84399
+	KPC-Mid vs KPC-Late	Up in KPC-Late	2.70715	2.08587	Serpina3n	G3X8T9	G3X8T9_MOUSE	-1.32011	1.25042	0.173742	-0.590425	0.164238	-1.00212	-0.256847	-0.173952	-0.42731	1.94484	1.14105	1.3762	2.83155	0.81043	-0.000775337	-0.31495	1.40499	-0.302704	NaN	-0.737194	1.29941	0.125175	-1.10959	-0.918596	2.12513	0.50691	4.25608	1.699	2.07915	-0.668195	-1.42895	-3.22466	-0.785492	-2.05979	-0.731832	-1.441	-0.296823	0.400737	0.723227	NaN	1.07828	0.31485
+	KPC-Mid vs KPC-Late	Up in KPC-Late	1.85018	3.31811	Serpina3n	Q91WP6	SPA3N_MOUSE	-3.45595	-0.250697	-5.20157	-3.3828	-1.83725	-4.61664	-0.895518	-1.84666	-5.54605	-0.149154	0.669954	-0.594705	0.846108	-0.312715	-4.09413	0.345737	-5.47678	-5.33219	-3.1781	-2.10856	-0.916071	-6.34213	-7.58967	-4.64816	0.10626	-0.171859	1.78342	-0.891187	-0.00928116	-4.38292	-3.66705	NaN	-5.3379	-5.57134	-4.2959	-4.2197	-4.4372	-4.48985	-1.97786	NaN	-4.83862	-4.2802
+	KPC-Mid vs KPC-Late	Up in KPC-Late	1.68602	2.40743	Serpina3m	Q03734	SPA3M_MOUSE	-3.64567	-1.1734	-7.58993	-3.64275	-5.50188	-4.37074	-2.27244	-5.25386	-5.32325	-0.673067	-3.46694	-1.73235	-1.59009	-2.02577	NaN	-2.85657	NaN	-1.92586	-3.24287	-3.7287	-5.02943	2.55092	-7.17405	-5.50265	-1.28555	-1.39251	-1.13714	-1.01125	-1.39753	-4.58413	-4.41248	NaN	-4.34755	-5.58867	-3.68534	-5.69376	-6.26612	-4.13889	-4.90715	NaN	-5.00069	-4.69447
+	KPC-Mid vs KPC-Late	Up in KPC-Late	3.61301	4.23458	Serpina3k	A0A0R4J0I1	A0A0R4J0I1_MOUSE	-0.819268	-4.11783	-0.488235	-3.61132	-6.48662	-4.96515	-3.73927	-4.88654	-4.91974	0.737201	-0.055582	-0.946775	-1.30721	NaN	-4.60299	0.832978	-3.90171	-5.51754	-0.0133591	-0.827555	1.08557	0.168272	NaN	NaN	1.34329	-0.399633	NaN	-0.472676	-1.11359	0.133201	-4.00128	NaN	-5.98395	-5.50075	-3.76254	-5.19939	-6.58298	0.160202	1.76704	NaN	-0.191907	-4.93248
+	KPC-Mid vs KPC-Late	Up in KPC-Late	2.17642	1.78249	Serpina10	Q8R121	ZPI_MOUSE	-3.24318	-2.26674	-6.30622	-3.2061	-5.47366	-4.70952	-4.47121	-4.13214	-5.61384	-2.57943	NaN	-2.7562	-2.60748	-3.85363	-3.37093	NaN	-4.67786	-3.68624	NaN	-3.23517	-3.23362	-3.68423	-7.12686	-5.2047	-3.57915	-3.6602	NaN	-3.06114	NaN	-3.69694	-3.53326	NaN	-5.49347	-5.37366	-3.59623	-5.40474	-7.13971	-4.53139	-4.72347	NaN	-5.14931	-4.56232
+	KPC-Mid vs KPC-Late	Up in KPC-Late	1.98283	3.24195	S100a9	P31725	S10A9_MOUSE	1.78377	1.93677	1.75117	-1.77398	-0.508121	-1.88409	2.923	-0.0687866	-0.756841	2.92454	2.6801	3.40398	3.68751	3.78023	1.41331	2.68443	-0.606947	3.86473	1.96969	-0.0774097	0.652396	1.92267	0.576065	-1.86049	3.92071	6.22516	3.7563	2.54837	5.78718	-0.0247097	-0.885451	-2.403	-0.505156	0.638027	-1.14885	0.928193	0.425159	-0.593313	-1.13828	NaN	NaN	0.463007
+	KPC-Mid vs KPC-Late	Up in KPC-Mid	2.39282	-5.57027	Reg1	P43137	LIT1_MOUSE	2.40279	0.852274	3.90281	3.55823	4.4878	4.93128	2.41479	4.72669	4.66016	-4.0547	-0.440153	-2.13217	2.25153	-2.55971	4.53697	1.89164	4.16281	4.27642	-1.34385	3.95133	3.55956	2.83479	2.69448	4.58545	-3.09296	-0.323671	0.531749	-3.91854	0.633123	5.02073	3.95514	4.33859	4.54788	5.46662	4.12307	NaN	3.79955	3.03562	3.22102	1.03395	3.95868	4.12867
+	KPC-Mid vs KPC-Late	Up in KPC-Late	3.2574	4.22517	Pxdn	Q3UQ28	PXDN_MOUSE	-3.16094	-1.30916	-3.364	-3.71931	-5.61953	-4.36656	-5.3887	-4.29269	-6.00677	-1.02868	NaN	-1.09213	NaN	-0.244711	-5.8216	-4.17175	-4.18584	-3.55763	-3.88346	-3.30301	-4.05961	-2.80625	NaN	NaN	-0.974321	-2.43226	NaN	-1.23307	NaN	-3.80176	-4.11318	NaN	-5.91321	-5.57466	-3.95414	-5.70295	-5.42775	-5.58962	-4.05933	NaN	-4.80147	-5.67889
+	KPC-Mid vs KPC-Late	Up in KPC-Mid	1.89113	-4.37456	Prss2	P07146	TRY2_MOUSE	4.6908	0.848934	4.24246	3.31276	2.60535	4.68593	1.02864	5.31688	5.23306	-1.27438	1.97494	-1.18877	1.41352	-2.46745	5.34596	2.42079	5.56576	4.23267	0.768736	5.31319	4.1532	3.76207	3.42319	5.90436	-0.181671	2.16304	0.968181	-0.116629	0.351505	4.67447	4.80665	6.40333	4.38137	4.12969	4.59284	4.55489	4.35323	4.40553	3.31276	2.96203	5.94427	5.93957
+	KPC-Mid vs KPC-Late	Up in KPC-Late	2.85467	4.79479	Plod3	Q9R0E1	PLOD3_MOUSE	-3.0125	0.213769	-6.99025	-3.90709	-5.22956	-4.0771	-5.79912	-4.81109	-5.43795	0.265126	NaN	0.684314	NaN	-1.65902	-5.15536	-3.55686	-5.0172	-4.73865	-7.45381	-3.81404	-4.74718	-5.11594	-7.25786	-5.16119	0.581587	-2.80354	NaN	-0.762503	NaN	-4.51729	-4.03185	NaN	-5.52228	-4.79418	-4.08592	-4.40999	-7.09684	-5.11826	-5.58246	NaN	-4.70267	-4.76448
+	KPC-Mid vs KPC-Late	Up in KPC-Late	2.95035	4.29077	Plod1	Q9R0E2	PLOD1_MOUSE	-3.05291	-0.732265	-6.47152	-3.87044	-4.08472	-4.39197	-4.15656	-5.17336	-6.02774	-1.28734	NaN	-0.938055	NaN	0.28547	-4.44004	-4.62139	-3.54313	-4.58538	-4.77105	-3.62467	-5.0157	-2.288	-7.41771	-5.00394	-0.742455	-1.94732	NaN	-2.31754	NaN	-3.80501	-3.88911	NaN	-4.80397	-5.00312	-3.55366	-5.76918	-7.47404	-5.1543	-4.9881	NaN	-5.37747	-4.28692
+	KPC-Mid vs KPC-Late	Up in KPC-Late	2.50366	1.76385	Plg	P20918	PLMN_MOUSE	-1.1494	2.63831	-1.07135	-1.1061	-0.693069	-0.318744	-0.159752	-0.583984	-0.481399	1.59239	NaN	2.22907	1.16705	0.523026	-0.72467	-1.71159	-1.45784	-0.041254	NaN	-1.61749	-0.405136	-0.771673	-6.0144	-1.86002	0.882945	0.383089	NaN	2.19017	-0.24514	-1.30889	-1.51819	NaN	-1.65757	NaN	0.992051	-3.20518	-2.59982	-2.53935	-1.88689	NaN	-0.6324	-1.47144
+	KPC-Mid vs KPC-Late	Up in KPC-Late	1.58812	3.89258	Pcolce	D3YUE2;Q61398	D3YUE2_MOUSE;PCOC1_MOUSE	-2.991	0.757121	0.780285	-3.57736	-6.11206	-4.97749	-0.140058	-4.98142	-4.98152	-0.847853	NaN	-0.216783	-0.0875959	1.64208	-0.841879	1.06212	NaN	1.60863	NaN	-3.90142	-4.63567	-5.61273	-7.99683	-5.07198	NaN	-1.59849	NaN	1.54052	0.80624	-0.601447	NaN	-0.0379362	0.351282	-0.406927	-3.23695	-3.80015	-6.24982	-4.62591	-4.90525	NaN	-6.08089	-5.44161
+	KPC-Mid vs KPC-Late	Up in KPC-Late	3.30537	4.54722	P4ha1	Q60715;Q60715-2	P4HA1_MOUSE	-2.8952	-0.585734	-6.54545	-3.58129	-5.79033	-4.73446	-6.04352	-4.25512	-5.72046	0.0314751	NaN	-1.02371	NaN	-0.931275	-4.79928	-4.11915	-4.16668	-4.73801	-5.48249	-3.40638	-4.9229	-2.0853	-8.50428	-5.37142	0.711546	-2.1423	NaN	0.565588	NaN	-3.8659	-4.14077	NaN	-5.66216	-5.34517	-4.06971	-4.68249	-7.06976	-3.46184	-3.28646	NaN	-5.15366	-4.25959
+	KPC-Mid vs KPC-Late	Up in KPC-Late	2.62406	3.89609	Npnt	D3YTX1;Q91V88;Q91V88-2;Q91V88-3;Q91V88-4	D3YTX1_MOUSE;NPNT_MOUSE;NPNT_MOUSE;NPNT_MOUSE;NPNT_MOUSE	NaN	-3.14757	-1.37149	NaN	-3.21029	-4.62941	-4.49062	-4.79275	-5.61531	-2.02553	NaN	-1.37854	NaN	0.446262	-4.23292	-1.26699	-4.63913	-2.39411	-3.60764	-3.56152	-2.25926	-0.966413	NaN	NaN	-1.30825	-2.31889	NaN	1.03525	NaN	-1.42653	-2.46946	NaN	-4.22007	NaN	-2.74746	-5.07266	-6.16067	-4.48946	-3.47128	NaN	-4.12562	-4.49715
+	KPC-Mid vs KPC-Late	Up in KPC-Late	2.619	2.83178	Mmp9	P41245	MMP9_MOUSE	-3.52555	-1.95942	-6.20595	-3.60391	-5.77972	-5.23672	-4.98823	-4.02167	-5.3359	-2.15297	NaN	-1.29275	NaN	-2.74582	-4.22741	-4.58044	-5.28464	-4.75867	-3.72526	-4.25454	-4.03002	-6.20584	-7.43703	-5.32217	-0.974582	0.150716	NaN	-3.31828	NaN	-5.2707	-4.01804	NaN	-4.60304	-4.65592	-3.2344	-4.53552	-6.00147	-4.68859	-4.89315	NaN	-4.20207	-4.78898
+	KPC-Mid vs KPC-Late	Up in KPC-Late	1.63937	2.48411	Mmp2	P33434;P33434-2	MMP2_MOUSE	-3.11534	-1.33601	-5.27233	-3.70148	-5.48195	-4.65833	-2.72827	-4.24552	-5.63555	-1.90838	NaN	-1.22722	NaN	-2.36283	-5.11519	-3.50877	-4.75597	-2.09962	-1.79462	-3.56818	-5.03878	-4.11325	-7.19204	-4.36558	-0.917561	-2.61397	NaN	-3.08543	NaN	-4.98224	-4.14569	NaN	-6.34733	-6.11453	-3.55164	-4.94267	-5.33617	-4.5033	-5.86628	NaN	-4.25267	-5.11552
+	KPC-Mid vs KPC-Late	Up in KPC-Late	1.8106	3.41742	Ltbp3	F8VQ06	F8VQ06_MOUSE	-3.33363	-2.23169	-3.04595	-3.62112	-5.70549	-5.08444	-2.2533	-4.58003	-5.79709	-0.87161	NaN	-1.63655	NaN	-0.525723	-5.18792	-4.17766	-4.97053	-5.03859	-5.07932	-3.6546	-5.21617	-5.52689	-7.74423	-5.21357	0.447335	-2.67356	NaN	0.157505	-1.96183	-4.27797	-3.57802	NaN	-5.10906	-5.19217	-4.02404	-4.88012	-7.16936	-4.94375	-6.03115	NaN	-6.28236	-4.37435
+	KPC-Mid vs KPC-Late	Up in KPC-Late	1.69619	3.69842	Ltbp2	E9Q1D6;E9QNQ3;O08999;Q0VD84	E9Q1D6_MOUSE;E9QNQ3_MOUSE;LTBP2_MOUSE;Q0VD84_MOUSE	-4.12105	-1.09367	-1.63706	NaN	NaN	-4.70447	-0.605612	-4.6113	-5.69269	-0.496507	NaN	-0.476368	-0.677476	0.829966	-4.90268	-3.06442	-5.40739	-0.885553	-4.33236	-4.15923	-4.56072	-6.04139	-6.80656	-4.51987	NaN	-1.46375	NaN	-1.06337	-0.749556	-4.68659	-3.7673	NaN	-4.91759	-5.54661	-3.15437	-5.01603	-6.03598	-4.75497	-6.06689	NaN	-4.54642	-3.95354
+	KPC-Mid vs KPC-Late	Up in KPC-Late	2.02941	3.64541	Ltbp1	Q8CG19	LTBP1_MOUSE	NaN	-1.61921	-0.592889	NaN	-1.922	-4.42334	-2.21043	-3.04793	-5.53576	0.266431	NaN	-0.310462	NaN	-0.432835	-4.20847	-3.78298	-5.72864	-1.22763	-4.65408	-1.84745	-0.77707	-1.28384	NaN	NaN	0.904202	-0.534736	NaN	1.57964	-0.893139	-4.34865	-3.81281	NaN	-5.13106	-5.82957	NaN	-3.28691	-2.6278	NaN	-4.38639	NaN	-2.76903	-4.79203
+	KPC-Mid vs KPC-Late	Up in KPC-Late	1.86341	4.01772	Lrg1	Q91XL1	Q91XL1_MOUSE	-0.0997648	-0.546692	-0.41732	-1.92278	-0.462064	-4.51546	-0.740983	-1.58281	-6.43012	1.10696	0.604071	0.341189	1.82561	-0.375936	-0.753062	0.451865	-1.38864	0.962194	0.394922	-1.41023	0.741942	-0.678308	-1.59257	-0.753152	0.797533	0.801598	2.36766	0.0909395	1.5756	-0.103275	-1.35469	NaN	-4.59803	-5.3182	-3.8979	-4.52231	-6.18177	-0.722634	0.968668	NaN	-1.57905	-1.64874
+	KPC-Mid vs KPC-Late	Up in KPC-Late	2.04931	2.0867	Loxl3	E9Q0X7;Q9Z175	E9Q0X7_MOUSE;LOXL3_MOUSE	-2.80495	-4.73892	-4.74528	-3.63898	-4.96008	-4.85698	-3.59069	-4.84599	-5.63256	-2.55568	NaN	-2.60289	NaN	-2.77597	-4.48516	-4.2	-4.91845	-4.31856	-5.38685	-3.67797	-4.90429	-3.1966	-8.78308	-5.50891	-5.93665	-3.88185	-5.94021	-5.01365	-3.35641	-3.59195	-3.55755	NaN	-5.19016	-5.80503	-4.05016	-5.15935	-5.86026	-4.52244	-4.87223	NaN	-5.68948	-4.76615
+	KPC-Mid vs KPC-Late	Up in KPC-Late	1.76962	3.58918	Lox	P28301	LYOX_MOUSE	-3.4893	-0.701185	1.09292	-3.4937	-5.0289	-4.10538	-0.566219	-4.47255	-5.04796	-0.409976	NaN	-0.476577	1.29835	-0.247184	-4.90236	-3.51802	-4.87731	0.310614	-2.88494	-4.13892	0.327488	0.223073	-6.28897	-5.43827	-0.10552	-1.88594	NaN	-0.592155	1.71563	2.53474	1.28666	NaN	-5.47213	-6.40337	0.338395	-5.86931	-6.46373	-5.3216	-6.29308	NaN	-5.28095	-5.05523
+	KPC-Mid vs KPC-Late	Up in KPC-Late	1.97198	6.59171	Lgals6	O54891	LEG6_MOUSE	-3.23214	-0.223803	-3.98836	-3.5569	-5.64595	-5.12905	0.480875	-4.36103	-5.17551	2.02176	NaN	3.39815	NaN	3.7167	-4.8996	-3.96032	-4.80272	-1.86523	-4.59823	-3.13877	-2.47496	-6.06146	-8.69582	-4.74447	-2.11197	1.34125	-7.77291	-4.96249	-7.692	-4.06367	-3.41015	NaN	-5.81252	-5.12048	-3.48486	-5.1128	-7.83717	-4.61284	-5.98063	NaN	-5.36	-5.18492
+	KPC-Mid vs KPC-Late	Up in KPC-Late	1.46312	6.19337	Lgals4	A0A140LHI8;Q8K419	A0A140LHI8_MOUSE;LEG4_MOUSE	-3.2802	-0.891244	-5.88375	-3.53396	-5.34892	-5.05959	1.54436	-5.4237	-5.4042	5.15799	NaN	2.56532	-1.57672	4.28376	-4.42104	-3.4565	-4.6495	-0.737885	-5.9867	-3.82018	-2.05239	-2.08596	-6.65797	-5.11244	-1.26147	0.553352	NaN	-0.598928	NaN	-4.6691	-4.86744	NaN	-6.49081	-5.3943	-3.5222	-4.83469	-4.75906	-4.92521	-4.10873	NaN	-4.70311	-1.32621
+	KPC-Mid vs KPC-Late	Up in KPC-Late	2.61226	5.09316	Lamc2	G5E874	G5E874_MOUSE	-1.57641	0.249339	-0.553017	NaN	NaN	-4.98174	-0.620186	-4.3814	-5.19305	1.536	0.648924	1.90444	-0.26333	2.66929	-4.17929	-3.67111	-4.95088	0.131454	-4.69439	-3.83934	-5.04442	-5.63585	-3.52356	-5.12598	0.52663	0.23244	-1.68824	-0.217643	-1.70898	-4.41263	-4.00679	NaN	-6.06035	-5.58763	-3.79537	-4.88535	-7.47682	-4.59583	-4.60318	NaN	-5.93658	-4.13096
+	KPC-Mid vs KPC-Late	Up in KPC-Late	1.71345	4.56839	Lamb3	Q61087	LAMB3_MOUSE	-0.847291	0.251316	0.364918	-3.25877	-2.91651	-4.72812	1.10656	-3.19141	-5.95423	0.979052	-0.679047	1.88382	1.82149	2.87763	-3.57547	-1.86122	NaN	0.939022	-2.2387	-2.01941	NaN	-2.07436	-2.60562	NaN	0.231739	0.224613	-1.41189	0.238437	-1.93749	-4.47386	-4.27604	NaN	-3.05365	-4.87739	-3.78857	-4.3122	-7.39885	-4.96772	-5.01286	NaN	-5.12829	-4.10682
+	KPC-Mid vs KPC-Late	Up in KPC-Mid	2.28086	-2.59589	Lama2	Q60675	LAMA2_MOUSE	0.578628	0.398003	0.71564	1.68535	2.54428	2.70323	0.547265	2.31899	1.34839	-1.55133	0.682566	-1.79173	-0.906383	-0.765205	1.12326	-1.17741	0.865868	0.309147	1.02654	1.38598	1.22175	0.154718	0.72426	1.55654	-2.62129	-0.445272	0.908389	-2.0146	0.516697	2.23328	1.49472	-0.934524	1.79687	1.54625	1.60353	2.15767	0.955264	1.54527	0.680973	-0.442358	1.22494	1.91787
+	KPC-Mid vs KPC-Late	Up in KPC-Late	2.12662	3.34188	Lama1	P19137	LAMA1_MOUSE	-3.13387	-1.06286	-2.59045	-3.49707	-5.06055	-5.02103	-2.60932	-4.01446	-6.23496	-1.58985	NaN	-1.7077	-1.04095	-0.173763	-4.73328	-3.74147	-5.64166	-1.29522	-3.34849	-2.93881	-5.25405	-5.45128	-7.66432	-5.34724	-2.24342	-3.33922	NaN	NaN	-1.17267	-4.99651	-4.44626	NaN	-5.30074	-5.12956	-3.71285	-4.26724	-5.85458	-4.26933	-4.29817	NaN	-5.09038	-4.52331
+	KPC-Mid vs KPC-Late	Up in KPC-Late	2.03245	4.57424	Itih3	Q61704	ITIH3_MOUSE	NaN	0.0870123	NaN	-4.822	-3.51099	-4.36464	-2.08399	-3.85435	-6.05158	2.23837	NaN	0.602187	-2.0019	1.10375	-2.81221	-4.08922	-5.02784	-4.10714	-2.71488	-1.33164	-1.44372	0.427863	NaN	NaN	3.77817	0.481953	NaN	2.53941	NaN	-2.84021	-3.5169	NaN	-2.35009	NaN	-3.65971	-4.72216	-0.241194	-3.94982	-5.81792	NaN	0.806881	-4.98125
+	KPC-Mid vs KPC-Late	Up in KPC-Late	1.75713	2.42328	Itih2	G3X977;Q61703	G3X977_MOUSE;ITIH2_MOUSE	NaN	1.14755	-1.39051	-2.63752	-2.94534	-2.27209	-0.604303	-1.43936	NaN	1.75327	NaN	0.466622	NaN	0.734205	-0.307556	-3.94444	-4.4728	-5.51897	-4.89503	-1.93816	-0.716138	-0.488047	NaN	-1.91598	2.38111	0.796114	NaN	1.25019	-1.7374	-4.65935	-3.71703	NaN	-5.58526	-5.85296	-1.91258	NaN	-2.21242	NaN	-1.69342	NaN	-1.10984	-4.17019
+	KPC-Mid vs KPC-Late	Up in KPC-Late	1.83831	3.1303	Il1rn	P25085;P25085-2;Q3TBV5	IL1RA_MOUSE;IL1RA_MOUSE;Q3TBV5_MOUSE	-3.19607	-2.12852	-6.72302	-3.79872	-4.85889	-4.77911	-3.68353	-4.66787	-4.94974	1.1748	NaN	-2.29855	-2.68116	-1.75414	-4.21151	-5.00519	-5.08978	-3.87257	-3.69104	-3.69139	-4.71162	-5.66216	-8.52714	-5.15461	-2.03428	-2.32977	NaN	-1.28027	NaN	-4.61324	-4.28288	NaN	-4.09493	-5.20873	-4.1362	-4.28951	-6.01643	-4.93595	-4.91951	NaN	-5.41137	-4.67197
+	KPC-Mid vs KPC-Late	Up in KPC-Late	2.12511	2.08364	Htra1	Q9R118	HTRA1_MOUSE	NaN	-1.89841	-4.09784	NaN	-4.78995	-4.75944	-3.38938	-4.7216	-4.35332	-2.96791	NaN	-1.01854	-2.46735	-2.43537	-4.31915	-4.13378	-5.43827	-3.96237	-2.73285	-3.42498	-3.66943	-3.02883	-6.88071	-4.14444	-2.55071	-1.65164	NaN	-0.79823	NaN	-3.72757	-3.46762	NaN	-3.83778	-5.32286	-2.60526	-5.04103	-5.74244	-4.60662	-4.49547	NaN	-2.35191	-4.9393
+	KPC-Mid vs KPC-Late	Up in KPC-Mid	2.04277	-1.32407	Hspg2	Q05793	PGBM_MOUSE	4.75714	2.44034	3.15623	0.913394	4.09437	NaN	3.82852	3.57127	4.41314	2.90607	1.72899	2.86845	2.85361	2.71077	NaN	2.50696	3.66343	3.5375	4.41259	3.31524	3.79818	NaN	2.3813	3.01119	3.84761	3.43583	0.82776	5.37315	3.21261	4.5625	3.95079	1.63475	4.1522	0.145897	3.09926	3.44541	3.20044	3.68027	0.70207	2.23836	2.95579	3.89272
+	KPC-Mid vs KPC-Late	Up in KPC-Mid	2.1413	-5.65145	Gm10334;Prss3	Q792Y8;Q792Z0	Q792Y8_MOUSE;Q792Z0_MOUSE	-0.272666	NaN	0.046526	-0.264449	-0.454219	1.0524	1.03657	0.951538	1.68391	-5.27667	0.0521564	-3.78437	-8.05581	-5.28705	2.47004	0.125127	2.64621	2.98256	0.300457	-0.267056	0.208184	-0.0219984	-0.503458	2.04459	NaN	0.554127	-2.54346	-0.735712	-1.57979	2.14345	2.31591	2.84818	1.04784	0.559811	1.99797	NaN	-0.0166225	NaN	-0.333067	NaN	2.59081	6.05595
+	KPC-Mid vs KPC-Late	Up in KPC-Late	2.88462	2.87404	Fndc1	E9Q043	E9Q043_MOUSE	-3.27889	-3.17836	-6.48493	-3.61369	-6.10872	-5.1601	-5.49487	-4.31023	-4.73681	-1.96508	NaN	-2.75846	NaN	-1.43085	-4.10953	-3.58026	-5.32072	-4.14103	-4.71762	-3.90134	-5.31098	-6.96969	-8.1212	-4.03129	-1.4567	-3.97427	NaN	-4.12232	NaN	-3.97089	-4.60408	NaN	-5.71809	-5.46687	-3.43672	-4.82296	-7.85449	-5.42738	-5.34427	NaN	-5.30485	-5.30827
+	KPC-Mid vs KPC-Late	Up in KPC-Late	4.57847	8.71987	Fn1	A0A087WSN6	A0A087WSN6_MOUSE	-3.36353	2.76345	-0.78334	-3.36207	-6.25706	-4.54162	-4.93291	-4.1958	-5.57653	4.9107	NaN	2.9275	NaN	3.88628	-4.49726	-4.1122	-5.01016	-5.229	-4.02814	-3.3784	-4.83052	0.591313	-7.64823	-4.89035	5.24258	2.3434	NaN	3.9986	NaN	-4.49661	-3.95508	NaN	-5.43425	-5.06139	-3.30773	-4.80664	-6.92679	-4.78112	-0.883137	NaN	-5.38437	-4.65342
+	KPC-Mid vs KPC-Late	Up in KPC-Late	1.89637	2.40503	Fmod	P50608	FMOD_MOUSE	-3.04995	-4.54486	-5.98205	-3.75325	-4.49599	-4.68664	-5.17886	-4.68169	-5.04776	-2.36408	NaN	-1.28874	NaN	-3.82832	-4.65399	-4.30618	-5.59005	-4.65107	-3.81644	-4.19425	-4.34858	-5.82814	-8.86009	-5.50731	-2.3774	-3.38252	-7.61192	-6.03406	-7.15936	-4.1611	-4.21683	NaN	-4.3649	-6.09582	-3.82124	-4.92487	-6.27997	-4.28751	-4.57817	NaN	-5.12326	-4.81562
+	KPC-Mid vs KPC-Late	Up in KPC-Late	2.15562	3.56671	Fbln1	Q08879-2	FBLN1_MOUSE	-3.52366	-0.375536	-2.81118	-3.50612	-5.74907	-4.4375	-4.12555	-2.14921	-5.28942	-0.884381	NaN	-0.110054	NaN	-0.306675	-5.21726	-4.52277	-4.98004	-4.23575	-5.47243	-3.44391	-2.87881	-1.2736	-5.49758	-5.11081	-1.22882	-3.10223	NaN	-3.15712	NaN	-4.36333	-3.60134	NaN	-6.8933	-2.49812	-2.43401	-5.41839	-4.5536	-5.03979	-5.2333	NaN	-5.77028	-4.76811
+	KPC-Mid vs KPC-Late	Up in KPC-Late	1.97215	3.49305	Elane	Q3UP87	ELNE_MOUSE	-3.26116	-1.97899	-1.03199	-3.76865	-5.07834	-5.04703	-3.06765	-4.74302	-4.65003	-0.942417	NaN	-0.690466	-3.01865	1.11599	0.793225	-2.94404	NaN	-3.33108	NaN	-3.03446	-2.07752	-2.38192	NaN	NaN	-0.303754	1.36543	NaN	-1.13291	-2.40538	-5.00289	-3.66207	NaN	-5.07552	-5.40367	-3.57157	-4.89142	-6.09023	-4.66663	-4.80896	NaN	-5.09171	-4.81363
+	KPC-Mid vs KPC-Late	Up in KPC-Late	1.55223	4.19541	Efemp2	E9Q3N9;G5E8D6;Q9WVJ9	E9Q3N9_MOUSE;G5E8D6_MOUSE;FBLN4_MOUSE	-3.29917	0.303404	-6.45023	-3.31048	-5.55656	-5.00799	-0.780973	-4.91067	-5.93358	-0.260647	NaN	0.42361	NaN	-0.0516272	-5.05482	-3.79697	-4.51662	-1.95534	-4.25181	-3.49989	-5.06038	-5.76798	-7.84987	-4.89956	-0.458127	-1.14998	NaN	0.508077	-1.13348	-4.37108	-4.70145	NaN	-6.36445	-5.26136	-3.09414	-4.95739	-6.32974	-5.17091	-4.66371	NaN	-6.07859	-5.59369
+	KPC-Mid vs KPC-Late	Up in KPC-Late	2.35044	2.76155	Ecm1	D3YV64	D3YV64_MOUSE	-3.1531	-2.33549	-6.72225	-3.50305	-5.43579	-4.72223	-5.28654	-3.39216	-4.71544	-2.11753	NaN	-2.13887	NaN	-1.04624	-4.45791	-3.67559	-4.87519	-5.77311	-3.67829	-3.09445	-5.0319	-4.92092	-6.6687	-4.76895	1.90331	-3.3361	NaN	0.133583	NaN	-4.69639	-4.09199	NaN	-6.16979	-5.00661	-4.0585	-5.39247	-5.23512	-4.36662	-6.65639	NaN	-5.64263	-4.19898
+	KPC-Mid vs KPC-Late	Up in KPC-Late	2.33032	4.7307	Ecm1	Q61508	ECM1_MOUSE	NaN	-0.00810909	-0.561364	-2.02082	NaN	-4.91083	-0.824285	-3.664	-5.44478	1.47524	NaN	1.29105	0.0733938	1.23923	-4.68514	-5.24752	-4.73758	-0.698016	-4.00099	-0.19861	-0.244288	-0.34271	NaN	NaN	2.30217	2.76046	NaN	2.42493	0.312635	-2.47474	-4.07503	NaN	-6.14964	-5.96189	-3.73603	-4.66985	-7.31049	-3.52702	-1.06562	NaN	-4.28414	-4.29644
+	KPC-Mid vs KPC-Late	Up in KPC-Late	2.72081	3.13123	Ctsg	P28293	CATG_MOUSE	-3.16508	-1.35557	-6.79868	-3.4021	-5.79673	-4.13178	-2.75154	-4.51259	-4.90309	-1.5012	NaN	0.0527515	-1.49535	-0.830298	-5.32957	-4.82082	-5.0273	-5.15548	-2.35756	-3.64409	-4.51963	-5.49747	-6.85133	-4.89883	-0.991707	3.34908	NaN	-1.14116	-3.15262	-4.07953	-4.07589	NaN	-6.20691	-4.35991	-4.2477	-5.5571	-5.08652	-5.05124	-4.2467	NaN	-5.49339	-4.55588
+	KPC-Mid vs KPC-Late	Up in KPC-Late	2.21644	3.83825	Ctsa	G3X8T3;P16675	G3X8T3_MOUSE;PPGB_MOUSE	-3.0706	-0.415109	-6.93605	-3.54607	-6.27725	-3.02556	-4.77624	-2.75873	-5.49457	0.235892	NaN	0.119699	NaN	-0.882172	-1.76993	-3.37983	-4.80613	-4.48432	-5.29221	NaN	-2.65201	-1.15034	NaN	-3.17302	0.62042	-0.427102	NaN	-0.582371	NaN	-4.12701	-3.63655	NaN	-5.70603	-6.04058	-2.935	-4.6807	-6.87662	-4.49826	-5.46431	NaN	-0.680509	-2.62306
+	KPC-Mid vs KPC-Late	Up in KPC-Late	2.53134	3.46289	Cspg4	Q8VHY0	CSPG4_MOUSE	-2.86268	-1.24092	-6.46141	-3.5613	-4.90876	-4.61148	-5.02794	-4.75527	-5.41533	-2.20062	NaN	-0.040637	NaN	-2.2276	-3.84308	-4.166	-4.67417	-5.49349	-3.25052	-3.4202	-2.18129	-2.36568	-7.72716	-4.563	-5.63159	-1.5745	-5.67374	-2.36784	-6.77014	-4.39603	-3.81494	NaN	-5.67177	-5.10328	-3.69219	-5.28376	-5.0284	-4.2635	-2.66544	NaN	-5.18198	-3.85944
+	KPC-Mid vs KPC-Late	Up in KPC-Mid	1.558	-4.70715	Creld2	Q9CYA0	CREL2_MOUSE	1.02059	NaN	1.25806	1.29307	0.192522	0.53932	NaN	0.131787	1.85982	-3.06833	-0.995317	-2.20771	-7.63032	-5.41585	2.82702	-1.91372	3.07809	NaN	NaN	1.22833	1.36971	1.53719	0.245304	3.1432	-2.63703	-2.20179	NaN	-3.35977	NaN	1.40897	2.44347	NaN	1.32453	0.0456371	2.19022	1.76444	1.07854	1.6571	0.391452	0	3.06931	1.42976
+	KPC-Mid vs KPC-Late	Up in KPC-Late	1.78421	1.47613	Cpn2	Q9DBB9	CPN2_MOUSE	-3.19789	-2.14569	-6.66495	-3.61158	-5.26923	-4.84364	-5.65574	-4.39692	-5.22503	-3.00771	NaN	-4.12004	NaN	-3.53487	-4.99623	-4.4132	-5.36307	-4.27918	-3.4304	-3.60254	-2.72001	-5.41191	-7.64081	-4.94026	-3.08633	-3.9415	NaN	-4.59733	NaN	-4.69864	-4.73863	NaN	-5.06443	-4.57295	-3.71903	-4.96624	-6.20352	-5.14885	-4.4323	NaN	-5.10711	-4.74449
+	KPC-Mid vs KPC-Late	Up in KPC-Late	1.50584	3.89534	Col8a2	P25318;P25318-2	CO8A2_MOUSE	0.428214	-0.954631	-0.60519	NaN	NaN	-4.54602	0.611125	-4.40891	-6.23638	-0.981148	2.23263	-0.558365	0.699853	-0.141495	-3.95078	-3.19476	-4.39726	0.920296	-3.69676	-2.50682	-4.59325	-5.34618	-7.48701	-4.78466	NaN	0.391831	0.548026	-1.1447	1.21231	-4.19421	-3.63923	NaN	-6.55618	-5.34562	-3.62848	-4.8109	-6.07191	-4.41335	-4.69795	NaN	-5.34291	-4.63712
+	KPC-Mid vs KPC-Late	Up in KPC-Late	1.81001	1.69064	Col6a3	A0A087WS16;J3QQ16	A0A087WS16_MOUSE;J3QQ16_MOUSE	-3.33368	-2.27052	-6.52218	-3.83305	-5.66216	-3.51455	-3.90892	-4.25113	NaN	-1.63003	NaN	-2.10851	NaN	-2.86413	-3.34125	-4.05831	-5.0131	-4.86584	-2.4779	-3.88727	-3.56549	-2.19385	NaN	NaN	-1.37253	-1.05702	NaN	-3.12722	NaN	-4.81589	-3.30915	NaN	-5.55797	-5.85814	-4.62791	NaN	-3.39964	NaN	-1.19356	NaN	-5.64306	-4.36227
+	KPC-Mid vs KPC-Late	Up in KPC-Mid	1.43328	-4.42269	Cela3b	Q9CQ52	CEL3B_MOUSE	0.707528	-1.12541	4.0172	3.98551	3.83895	5.78176	1.32502	5.46978	2.62861	-2.51581	-0.512562	NaN	1.1642	NaN	6.1507	2.40797	5.07375	3.49758	1.73302	4.62075	4.72284	4.24983	3.74236	5.91182	-0.874532	0.51682	0.175498	-1.22265	0.617775	5.7756	5.62864	5.28535	4.65496	5.07311	5.6958	4.1905	4.74222	3.9496	4.81309	1.36984	5.80768	5.9352
+	KPC-Mid vs KPC-Late	Up in KPC-Mid	1.89195	-5.84659	Cela2a	P05208	CEL2A_MOUSE	4.16405	1.31397	8.48134	6.60478	5.21957	8.11753	2.61713	8.87995	6.0025	-0.830062	1.20638	NaN	2.83709	-0.982656	9.71478	4.79735	8.17741	5.74172	3.22532	8.3111	7.93456	7.43763	5.65146	7.46141	0.939329	2.1766	4.39223	-0.354834	0.947275	7.47659	8.33945	NaN	8.87028	10.202	9.23581	9.13188	8.65374	7.7238	7.31625	4.27108	8.20052	9.06162
+	KPC-Mid vs KPC-Late	Up in KPC-Mid	1.94638	-5.61361	Cela1	Q91X79	CELA1_MOUSE	2.73622	0.820718	7.19645	5.31811	4.65052	7.59108	0.873538	7.93826	6.6828	-2.09421	1.85106	-0.144843	1.28525	-0.108196	8.07936	3.95855	7.07402	3.52031	2.01336	7.19882	6.28391	5.08547	3.99434	6.15181	-0.113349	-0.809831	0.52542	-1.12274	0.358311	6.72185	6.82633	NaN	7.22744	NaN	8.03366	NaN	7.22081	6.88466	4.91895	3.00934	6.87596	7.59331
+	KPC-Mid vs KPC-Late	Up in KPC-Late	1.82296	2.97529	C1qc	Q02105	C1QC_MOUSE	NaN	2.30063	0.318979	-1.9951	-1.75366	-1.93145	-1.43329	NaN	-3.2848	0.715641	NaN	1.0604	-0.747172	2.00623	-1.3536	-2.53573	NaN	-0.52853	NaN	-1.22902	-0.368282	-1.84753	NaN	-2.55523	2.79634	2.6648	NaN	0.391033	0.365341	-1.67554	-2.24589	NaN	0.795063	-1.13759	-1.4368	NaN	-3.36913	-2.09756	-4.34837	NaN	-5.20772	-1.2772
+	KPC-Mid vs KPC-Late	Up in KPC-Late	3.84028	2.23753	C1qb	P14106	C1QB_MOUSE	-3.18025	2.53368	0.486091	-1.19326	-1.03622	-0.891254	-1.30218	-0.883389	-1.00425	1.15519	NaN	1.28824	0.618629	1.80699	-0.704618	-1.16807	-0.301718	0.342361	NaN	-0.444334	0.0249629	-1.7747	NaN	-1.76317	3.15804	2.71582	NaN	0.290385	0.267023	-0.191776	-0.711018	NaN	-0.0984402	-0.50216	-0.611043	-0.839836	-2.22561	-1.98809	-4.49229	NaN	-2.47571	-0.531365
+	KPC-Mid vs KPC-Late	Up in KPC-Late	2.34292	5.45497	C1qa	P98086	C1QA_MOUSE	NaN	2.30487	0.440873	-1.99576	-1.79218	-4.70285	-4.76814	-1.29495	-5.32595	0.874117	NaN	1.52137	NaN	1.90051	-1.10162	-4.18835	-4.87104	0.28706	-4.11441	-0.86235	-0.67558	-5.99768	-7.45058	-4.65941	2.47159	2.5206	NaN	0.617487	NaN	-4.51155	-4.16988	NaN	-0.326818	-1.22453	-1.13803	-5.11952	-5.80613	-1.66317	-4.40903	NaN	-5.63888	-1.15903
+	KPC-Mid vs KPC-Late	Up in KPC-Late	1.52076	3.01656	Bmp1	P98063	BMP1_MOUSE	-3.00933	-0.278148	-5.31196	-3.81084	-5.90347	-4.04206	-1.29124	-3.76015	-5.62242	-2.03185	NaN	0.650921	-0.153678	-1.11504	-4.43733	-3.7227	-5.16669	-3.87119	-4.2454	-3.46838	-4.75073	-4.61393	-6.70033	-5.00531	-0.916525	-3.30725	NaN	0.00358582	NaN	-4.55094	-4.59324	NaN	-5.60335	-5.00609	-3.5706	-5.16897	-4.97072	-4.65809	-4.86952	NaN	-6.37046	-3.93304
+	KPC-Mid vs KPC-Late	Up in KPC-Late	1.53461	3.89353	Anxa13	Q99JG3	ANX13_MOUSE	-3.2804	-1.346	-6.44195	-3.8907	-4.90097	-2.90054	-1.02598	-3.70067	-5.60892	2.07561	NaN	-0.0397482	NaN	-0.282349	-5.43756	-4.12544	-4.09979	-3.22505	-4.31584	-3.63778	-4.24747	-5.76503	-7.98797	-4.87469	0.367664	-3.09285	NaN	0.0412264	NaN	-4.63439	-3.6192	NaN	-5.4136	-5.55646	-4.05003	-4.05279	-5.40878	-4.4843	-5.87075	NaN	-3.65231	-4.88921
+	KPC-Mid vs KPC-Late	Up in KPC-Late	1.76355	2.49717	Angptl2	Q9R045	ANGL2_MOUSE	-3.00086	-2.16017	-5.76456	-3.75052	-4.81931	-4.46079	-5.69962	-3.97617	-5.62083	-3.49847	NaN	-2.406	NaN	-1.42209	-4.54281	-3.61274	-5.90779	-5.50056	-3.83774	-2.35234	-4.86868	-2.89532	-7.15682	-5.13456	-1.57842	-3.12509	NaN	-0.77477	NaN	-3.68702	-3.83646	NaN	-5.03004	-5.96686	-3.63013	-4.51116	-6.45432	-4.28827	-5.37077	NaN	-4.39089	-5.15827
+	KPC-Mid vs KPC-Late	Up in KPC-Late	1.60048	2.68776	Ambp	Q07456	AMBP_MOUSE	NaN	0.00560856	-1.18095	NaN	-0.793731	-1.9387	-0.748793	-4.50672	-4.48992	0.158702	-1.09685	0.27521	0.779578	-1.28301	-0.939058	-0.205743	NaN	0.707846	-1.77769	-1.77102	-0.190466	-1.1393	NaN	-0.142546	0.0160341	0.542148	0.229932	0.0394573	1.24783	-1.25566	-3.59005	NaN	-5.29938	-5.70579	-1.94466	-4.7284	-6.7287	-4.83613	-5.25015	NaN	-2.11572	NaN
+	KPC-Mid vs KPC-Late	Up in KPC-Late	2.98499	5.525	Acan	Q61282	PGCA_MOUSE	-3.62076	-4.34172	-6.42195	-3.53256	-6.48473	-5.00239	-4.70295	-3.74269	-5.01185	1.94819	NaN	NaN	1.60275	-0.820867	-4.66614	-4.22201	-4.84562	-3.83094	-4.63076	-4.14239	-4.52255	-5.20837	-6.17585	-4.26437	2.30814	-4.91805	NaN	2.52512	1.17614	-5.15104	-3.72967	NaN	-5.96054	-5.09916	-3.81601	-4.73409	-6.62048	-3.74747	-6.06103	NaN	-5.98669	-5.50215
+	KPC-Early vs KPC-Late	Up in KPC-Early	3.46884	6.95983	Try10	Q792Z1	Q792Z1_MOUSE	1.66605	0.0429115	3.09636	2.70078	3.06912	3.07072	3.5653	3.94195	2.24022	-5.91905	-1.15881	-4.61986	-7.2079	-5.31832	3.97811	4.53644	2.89256	2.86203	NaN	3.1506	3.18208	2.69032	2.79449	3.91831	-6.17239	1.32949	-4.79363	-6.11438	3.60042	3.87039	3.87446	3.90249	3.55791	3.49306	3.29009	3.09823	3.36987	2.81254	3.60935	2.5787	2.43431	2.42157
[truncated: 2 more columns]
