# Supplementary material for: Temporally resolved proteomics identifies nidogen-2 as a cotarget in pancreatic cancer that modulates fibrosis and therapy response
Source: Sci Adv. 2024 Jul 3;10(27):eadl1197. doi: 10.1126/sciadv.adl1197 (PMC11221519; doi:10.1126/sciadv.adl1197)
Supplement: Supplementary file 2 — Tables S1 to S7 [file sciadv.adl1197_tables_s1_to_s7.zip › adl1197_table_s4.xlsx]

## Sheet: NID2_DSS_Basal-like
Samples	GeneExpression	APGI_ID	PatientID	Status	Survival_Length	Censor	Stage	Grp
DO34849	1.90562	APGI-3279	3279	Deceased - Of Disease	272	1	IIA	Lower Percentile - 50%
DO33004	1.9073	APGI-2200	2200	Deceased - Of Disease	1175	1	IIB	Lower Percentile - 50%
DO32924	1.91508	APGI-2113	2113	Deceased - Of Disease	313	1	IIB	Lower Percentile - 50%
DO32992	2.05203	APGI-2193	2193	Deceased - Of Disease	363	1	IIB	Lower Percentile - 50%
DO35073	2.14339	APGI-2939	2939	Deceased - Of Disease	893	1	IIB	Lower Percentile - 50%
DO49121	2.2586	NA	3360	Deceased - Of Disease	680	1	IIB	Lower Percentile - 50%
DO33024	2.4569	APGI-2273	2273	Deceased - Of Disease	127	1	IIB	Lower Percentile - 50%
DO32920	2.58551	APGI-2108	2108	Deceased - Of Disease	201	1	IIB	Lower Percentile - 50%
DO32932	2.67819	APGI-2121	2121	Deceased - Of Disease	2000	1	IIB	Lower Percentile - 50%
DO32878	2.68095	APGI-2041	2041	Deceased - Of Disease	260	1	IIB	Lower Percentile - 50%
DO33208	2.69239	APGI-2270	2270	Deceased - Of Disease	281	1	IB	Lower Percentile - 50%
DO33105	2.74184	APGI-2175	2175	Deceased - Of Disease	142	1	IIB	Lower Percentile - 50%
DO34696	2.79137	NA	2977	Alive - Without Disease	1831	0	IIA	Lower Percentile - 50%
DO33336	2.88169	APGI-2295	2295	Deceased - Of Disease	451	1	IIB	Lower Percentile - 50%
DO49183	2.91008	NA	3770	Deceased - Of Disease	429	1	IV	Lower Percentile - 50%
DO34336	2.99898	APGI-2962	2962	Deceased - Of Disease	1872	1	IIB	Lower Percentile - 50%
DO34520	3.03308	APGI-1627	1627	Deceased - Of Other Cause	10	0	IIB	Lower Percentile - 50%
DO49079	3.05955	APGI-2341	2341	Deceased - Of Disease	332	1	IIB	Lower Percentile - 50%
DO32831	3.16136	NA	1953	Deceased - Of Disease	2237	1	NA	Lower Percentile - 50%
DO34905	3.18957	APGI-3072	3072	Alive - Without Disease	1142	0	IB	Lower Percentile - 50%
DO32912	3.21766	NA	2060	Alive - Without Disease	2757	0	NA	Lower Percentile - 50%
DO34640	3.2336	NA	3211	Deceased - Of Disease	287	1	IIB	Lower Percentile - 50%
DO34736	3.32237	APGI-3290	3290	Deceased - Of Disease	203	1	IV	Lower Percentile - 50%
DO32833	3.33434	APGI-1955	1955	Deceased - Of Other Cause	56	0	IIB	Lower Percentile - 50%
DO33240	3.35047	APGI-2267	2267	Deceased - Of Disease	347	1	IIA	Lower Percentile - 50%
DO32829	3.63947	APGI-1830	1830	Deceased - Of Disease	1874	1	IB	Lower Percentile - 50%
DO34664	3.94509	APGI-2888	2888	Deceased - Of Disease	113	1	IIB	Lower Percentile - 50%
DO34256	3.95043	APGI-2824	2824	Alive - Without Disease	1973	0	IIA	Lower Percentile - 50%
DO33600	3.95096	APGI-2781	2781	Alive - With Disease	854	0	IIB	Lower Percentile - 50%
DO33012	4.13044	APGI-2212	2212	Deceased - Of Other Cause	1	0	IIB	Lower Percentile - 50%
DO34288	4.22755	NA	2945	Deceased - Of Disease	220	1	IIB	Lower Percentile - 50%
DO49089	4.37611	APGI-2996	2996	Alive - With Disease	1027	0	IIB	Lower Percentile - 50%
DO34504	4.40753	NA	2973	Deceased - Of Disease	257	1	IIB	Lower Percentile - 50%
DO32980	4.58028	APGI-2179	2179	Deceased - Of Disease	87	1	IIA	Lower Percentile - 50%
DO49094	4.58177	APGI-3059	3059	Deceased - Of Disease	1626	1	IIB	Lower Percentile - 50%
DO49136	4.61837	APGI-3537	3537	Deceased - Of Disease	708	1	IIB	Lower Percentile - 50%
DO49135	4.67251	APGI-3535	3535	Deceased - Of Disease	503	1	IIA	Lower Percentile - 50%
DO35009	4.67822	APGI-3088	3088	Deceased - Of Unknown Cause	787	0	IIB	Lower Percentile - 50%
DO34280	4.69008	APGI-2909	2909	Alive - With Disease	2016	0	IIB	Lower Percentile - 50%
DO33224	4.69079	APGI-2275	2275	Deceased - Of Other Cause	506	0	IV	Lower Percentile - 50%
DO32875	4.73096	APGI-2040	2040	Deceased - Of Disease	348	1	IIB	Lower Percentile - 50%
DO49116	4.77489	APGI-3308	3308	Alive - Without Disease	1260	0	IIB	Lower Percentile - 50%
DO49118	4.81749	APGI-3348	3348	Deceased - Of Disease	369	1	IIB	Lower Percentile - 50%
DO32916	4.97979	APGI-2106	2106	Deceased - Of Disease	154	1	IIB	Lower Percentile - 50%
DO49202	5.00356	NA	3798	Deceased - Of Disease	464	1	IIB	Higher Percentile - 50%
DO34192	5.01602	APGI-2785	2785	Deceased - Of Disease	478	1	IIB	Higher Percentile - 50%
DO34216	5.21157	APGI-2799	2799	Deceased - Of Disease	866	1	IIB	Higher Percentile - 50%
DO32904	5.30446	NA	2057	Deceased - Of Other Cause	92	0	IV	Higher Percentile - 50%
DO49138	5.31228	APGI-3550	3550	Deceased - Of Disease	230	1	IIB	Higher Percentile - 50%
DO34760	5.31862	NA	3076	Deceased - Of Disease	610	1	IIB	Higher Percentile - 50%
DO33512	5.39219	APGI-2278	2278	Deceased - Of Disease	499	1	IIB	Higher Percentile - 50%
DO33592	5.39291	APGI-2777	2777	Deceased - Of Disease	614	1	IIB	Higher Percentile - 50%
DO33256	5.42197	APGI-2303	2303	Deceased - Of Disease	477	1	IIB	Higher Percentile - 50%
DO33032	5.4977	APGI-2353	2353	Deceased - Of Disease	495	1	IIB	Higher Percentile - 50%
DO34624	5.52382	NA	3045	Deceased - Of Disease	829	1	IIB	Higher Percentile - 50%
DO49115	5.53233	APGI-3307	3307	Deceased - Of Disease	552	1	IIB	Higher Percentile - 50%
DO32996	5.57185	APGI-2198	2198	Deceased - Of Disease	280	1	IIB	Higher Percentile - 50%
DO32896	5.59673	APGI-2051	2051	Deceased - Of Disease	835	1	IIB	Higher Percentile - 50%
DO32857	5.61354	APGI-1995	1995	Deceased - Of Disease	858	1	IIB	Higher Percentile - 50%
DO34320	5.63565	APGI-2766	2766	Alive - With Disease	2024	0	IIA	Higher Percentile - 50%
DO32881	5.72829	APGI-2044	2044	Deceased - Of Disease	409	1	IIB	Higher Percentile - 50%
DO34240	5.74096	APGI-2827	2827	Deceased - Of Disease	236	1	IIB	Higher Percentile - 50%
DO32936	5.74277	APGI-2122	2122	Deceased - Of Disease	551	1	IIB	Higher Percentile - 50%
DO34688	5.87467	APGI-2898	2898	Deceased - Of Disease	303	1	IIB	Higher Percentile - 50%
DO32837	5.8967	APGI-1959	1959	Deceased - Of Disease	399	1	IIA	Higher Percentile - 50%
DO34600	5.91942	APGI-2911	2911	Deceased - Of Disease	537	1	IIB	Higher Percentile - 50%
DO33328	5.93962	APGI-2265	2265	Deceased - Of Disease	1030	1	IIB	Higher Percentile - 50%
DO35033	5.94445	APGI-3093	3093	Deceased - Of Disease	107	1	IIB	Higher Percentile - 50%
DO33616	6.02334	APGI-2787	2787	Deceased - Of Disease	132	1	IIA	Higher Percentile - 50%
DO34184	6.11286	APGI-2779	2779	Deceased - Of Disease	1805	1	IIB	Higher Percentile - 50%
DO33216	6.11323	APGI-2261	2261	Deceased - Of Disease	141	1	IIB	Higher Percentile - 50%
DO34977	6.12646	APGI-3083	3083	Deceased - Of Disease	307	1	IIB	Higher Percentile - 50%
DO33168	6.15243	APGI-2210	2210	Deceased - Of Other Cause	8	0	IIA	Higher Percentile - 50%
DO33200	6.23068	APGI-2271	2271	Deceased - Of Disease	109	1	IIB	Higher Percentile - 50%
DO34208	6.23283	APGI-2792	2792	Deceased - Of Disease	305	1	IIB	Higher Percentile - 50%
DO49185	6.24168	NA	3772	Deceased - Of Disease	286	1	IIB	Higher Percentile - 50%
DO33528	6.31789	APGI-2306	2306	Deceased - Of Disease	343	1	IIB	Higher Percentile - 50%
DO34752	6.38278	NA	3096	Deceased - Of Disease	652	1	IIB	Higher Percentile - 50%
DO32855	6.48402	NA	1994	Deceased - Of Disease	345	1	IIA	Higher Percentile - 50%
DO32956	6.51972	APGI-2143	2143	Deceased - Of Disease	2169	1	IIB	Higher Percentile - 50%
DO33192	6.59213	APGI-2217	2217	Deceased - Of Disease	653	1	III	Higher Percentile - 50%
DO33536	6.67849	APGI-2641	2641	Deceased - Of Disease	482	1	IIB	Higher Percentile - 50%
DO32940	6.71329	APGI-2129	2129	Deceased - Of Disease	717	1	IIB	Higher Percentile - 50%
DO34929	6.80931	APGI-2163	2163	Deceased - Of Disease	447	1	IIB	Higher Percentile - 50%
DO33037	6.96232	APGI-1840	1840	Deceased - Of Disease	641	1	IIB	Higher Percentile - 50%
DO33112	6.96664	APGI-2222	2222	Deceased - Of Disease	223	1	IIB	Higher Percentile - 50%
DO33028	7.01411	NA	2302	Deceased - Of Disease	311	1	NA	Higher Percentile - 50%
DO32952	7.08426	APGI-2139	2139	Deceased - Of Disease	234	1	IIA	Higher Percentile - 50%
DO32884	7.63387	NA	2045	Deceased - Of Disease	507	1	NA	Higher Percentile - 50%

## Sheet: NID2_DSS_Classical
Samples	GeneExpression	Status	Survival_Length	Censor	Stage	Grp
DO33000	1.7545	Deceased - Of Disease	1501	1	IIB	Lower Percentile - 50%
DO33016	1.8738	Alive - Without Disease	2395	0	IA	Lower Percentile - 50%
DO34769	1.96731	Alive - Without Disease	1066	0	IIB	Lower Percentile - 50%
DO33008	2.16827	Deceased - Of Disease	970	1	IIB	Lower Percentile - 50%
DO32843	2.21034	Deceased - Of Disease	1048	1	IIB	Lower Percentile - 50%
DO33232	2.25791	Deceased - Of Disease	1575	1	IIB	Lower Percentile - 50%
DO32900	2.28823	Deceased - Of Disease	768	1	IIB	Lower Percentile - 50%
DO34648	2.34714	Alive - Without Disease	553	0	IIB	Lower Percentile - 50%
DO33120	2.4494	Deceased - Of Disease	563	1	IIB	Lower Percentile - 50%
DO33344	2.47978	Deceased - Of Disease	361	1	IIB	Lower Percentile - 50%
DO33160	2.50283	Deceased - Of Disease	1091	1	IIB	Lower Percentile - 50%
DO33152	2.55457	Deceased - Of Disease	430	1	IIA	Lower Percentile - 50%
DO35057	2.67894	Alive - Without Disease	860	0	IIB	Lower Percentile - 50%
DO32908	2.6923	Alive - Without Disease	2698	0	IIB	Lower Percentile - 50%
DO33264	2.71549	Deceased - Of Disease	205	1	IIB	Lower Percentile - 50%
DO49125	2.75955	Deceased - Of Disease	585	1	IIB	Lower Percentile - 50%
DO33400	2.78026	Deceased - Of Disease	1625	1	IIA	Lower Percentile - 50%
DO33392	2.79069	Alive - With Disease	1939	0	NA	Lower Percentile - 50%
DO34608	2.80533	Deceased - Of Disease	709	1	IIB	Lower Percentile - 50%
DO34785	2.88393	Deceased - Of Disease	1808	1	NA	Lower Percentile - 50%
DO49188	2.91727	Deceased - Of Other Cause	47	0	IIB	Lower Percentile - 50%
DO33280	2.92848	Deceased - Of Other Cause	30	0	IIB	Lower Percentile - 50%
DO34680	2.97554	Deceased - Of Disease	99	1	IIA	Lower Percentile - 50%
DO34889	3.01256	Deceased - Of Disease	191	1	IIB	Lower Percentile - 50%
DO49128	3.04971	Alive - Without Disease	1169	0	IIB	Lower Percentile - 50%
DO32976	3.28556	Deceased - Of Disease	610	1	IV	Lower Percentile - 50%
DO34344	3.38212	Alive - With Disease	1563	0	IIB	Lower Percentile - 50%
DO33063	3.48846	Deceased - Of Disease	549	1	IIB	Lower Percentile - 50%
DO49111	3.59093	Deceased - Of Disease	760	1	IIB	Lower Percentile - 50%
DO32960	3.67476	Alive - Without Disease	2609	0	IIA	Lower Percentile - 50%
DO33184	3.68662	Deceased - Of Disease	913	1	IIA	Lower Percentile - 50%
DO33544	3.69212	Deceased - Of Disease	412	1	IIB	Lower Percentile - 50%
DO34865	3.6979	Deceased - Of Disease	363	1	IIB	Lower Percentile - 50%
DO33584	3.72057	Deceased - Of Disease	506	1	IIB	Lower Percentile - 50%
DO34656	3.79798	Deceased - Of Disease	1283	1	IIB	Lower Percentile - 50%
DO49193	3.80915	Deceased - Of Other Cause	1	0	IIA	Lower Percentile - 50%
DO49126	3.80915	Deceased - Of Disease	386	1	IV	Lower Percentile - 50%
DO49100	3.81812	Deceased - Of Disease	1183	1	IIB	Lower Percentile - 50%
DO49101	3.90059	Deceased - Of Disease	385	1	IIB	Lower Percentile - 50%
DO49133	3.9148	Alive - Without Disease	748	0	IIB	Lower Percentile - 50%
DO49113	3.9515	Alive - Without Disease	1261	0	IIA	Lower Percentile - 50%
DO34544	3.95536	Deceased - Of Disease	460	1	IIA	Lower Percentile - 50%
DO32825	3.98461	Deceased - Of Disease	2848	1	IIB	Lower Percentile - 50%
DO34817	3.99789	Deceased - Of Disease	1834	1	IIA	Lower Percentile - 50%
DO33077	4.00628	Deceased - Of Disease	476	1	IIB	Lower Percentile - 50%
DO32853	4.13671	Deceased - Of Disease	111	1	IIB	Lower Percentile - 50%
DO34432	4.21106	Deceased - Of Disease	400	1	IIB	Lower Percentile - 50%
DO32845	4.28495	Deceased - Of Disease	135	1	IIB	Lower Percentile - 50%
DO32988	4.32753	Deceased - Of Disease	1685	1	IIB	Lower Percentile - 50%
DO49127	4.34046	Alive - Without Disease	779	0	IIB	Lower Percentile - 50%
DO33608	4.3788	Alive - With Disease	761	0	IIB	Lower Percentile - 50%
DO32860	4.40593	Deceased - Of Disease	1259	1	IIB	Lower Percentile - 50%
DO49130	4.45132	Deceased - Of Disease	388	1	IIB	Lower Percentile - 50%
DO34969	4.46238	Deceased - Of Disease	579	1	IIB	Lower Percentile - 50%
DO49078	4.53035	Deceased - Of Disease	465	1	IIB	Lower Percentile - 50%
DO49129	4.57853	Deceased - Of Disease	683	1	IIB	Lower Percentile - 50%
DO32869	4.60486	Deceased - Of Disease	942	1	IIB	Lower Percentile - 50%
DO34833	4.60556	Deceased - Of Disease	804	1	IIB	Higher Percentile - 50%
DO34793	4.69355	Deceased - Of Disease	427	1	IIB	Higher Percentile - 50%
DO34464	4.776	Deceased - Of Disease	1306	1	IIB	Higher Percentile - 50%
DO49132	4.77743	Alive - Without Disease	1350	0	IIB	Higher Percentile - 50%
DO32827	4.83267	Alive - Without Disease	2902	0	IIB	Higher Percentile - 50%
DO49166	4.84431	Deceased - Of Disease	503	1	IIB	Higher Percentile - 50%
DO33984	4.87084	Alive - Without Disease	2182	0	IIA	Higher Percentile - 50%
DO34392	4.89508	Deceased - Of Disease	1196	1	NA	Higher Percentile - 50%
DO49090	4.98232	Deceased - Of Disease	152	1	IIB	Higher Percentile - 50%
DO32928	5.05594	Deceased - Of Disease	304	1	IIB	Higher Percentile - 50%
DO32841	5.08391	Alive - Without Disease	3020	0	IIA	Higher Percentile - 50%
DO32968	5.09715	Deceased - Of Disease	1814	1	IIB	Higher Percentile - 50%
DO33248	5.12339	Deceased - Of Disease	796	1	IIB	Higher Percentile - 50%
DO33084	5.33734	Deceased - Of Other Cause	6	0	IIA	Higher Percentile - 50%
DO49081	5.38213	Deceased - Of Disease	132	1	IIB	Higher Percentile - 50%
DO34632	5.40354	Alive - Without Disease	1402	0	IIB	Higher Percentile - 50%
DO49168	5.41761	Deceased - Of Disease	202	1	IIB	Higher Percentile - 50%
DO33640	5.42774	Deceased - Of Disease	523	1	IA	Higher Percentile - 50%
DO33560	5.42921	Deceased - Of Disease	1264	1	IIB	Higher Percentile - 50%
DO34272	5.47025	Alive - Without Disease	1939	0	IIA	Higher Percentile - 50%
DO32835	5.4872	Deceased - Of Disease	1209	1	IIB	Higher Percentile - 50%
DO34744	5.50594	Deceased - Of Disease	934	1	IIB	Higher Percentile - 50%
DO32863	5.51089	Deceased - Of Disease	715	1	IIB	Higher Percentile - 50%
DO32851	5.51347	Deceased - Of Disease	452	1	IV	Higher Percentile - 50%
DO33098	5.52263	Deceased - Of Disease	746	1	IIB	Higher Percentile - 50%
DO49096	5.55151	Deceased - Of Disease	1474	1	IB	Higher Percentile - 50%
DO34720	5.55401	Alive - Without Disease	1828	0	IIB	Higher Percentile - 50%
DO34953	5.5849	Deceased - Of Disease	420	1	IIB	Higher Percentile - 50%
DO32839	5.61984	Deceased - Of Other Cause	487	0	IIB	Higher Percentile - 50%
DO34264	5.64643	Deceased - Of Disease	1144	1	IIB	Higher Percentile - 50%
DO34825	5.76864	Deceased - Of Disease	456	1	IIB	Higher Percentile - 50%
DO32972	5.78484	Deceased - Of Disease	605	1	IIB	Higher Percentile - 50%
DO33520	5.80153	Deceased - Of Disease	256	1	IB	Higher Percentile - 50%
DO32872	5.81551	Alive - Without Disease	2003	0	IIB	Higher Percentile - 50%
DO34881	5.81551	Deceased - Of Disease	1745	1	IIB	Higher Percentile - 50%
DO49178	5.8217	Deceased - Of Other Cause	27	0	IIB	Higher Percentile - 50%
DO34496	5.8642	Deceased - Of Disease	412	1	IIB	Higher Percentile - 50%
DO34801	5.93285	Alive - Without Disease	1021	0	IIB	Higher Percentile - 50%
DO32893	5.94002	Deceased - Of Disease	1077	1	IV	Higher Percentile - 50%
DO32849	6.09053	Deceased - Of Disease	315	1	IIB	Higher Percentile - 50%
DO49165	6.09867	Deceased - Of Disease	1147	1	IIB	Higher Percentile - 50%
DO33020	6.1052	Deceased - Of Disease	434	1	IIA	Higher Percentile - 50%
DO32964	6.13826	Deceased - Of Disease	516	1	IIB	Higher Percentile - 50%
DO32890	6.14639	Deceased - Of Disease	196	1	IIB	Higher Percentile - 50%
DO33128	6.15203	Deceased - Of Unknown Cause	423	0	IIB	Higher Percentile - 50%
DO32944	6.16366	Alive - Without Disease	2621	0	IIB	Higher Percentile - 50%
DO33136	6.21362	Deceased - Of Disease	1817	1	IIB	Higher Percentile - 50%
DO33496	6.30498	Deceased - Of Disease	695	1	IIB	Higher Percentile - 50%
DO33480	6.51526	Alive - Without Disease	2155	0	IB	Higher Percentile - 50%
DO33408	6.53953	Alive - Without Disease	2200	0	IIA	Higher Percentile - 50%
DO33272	6.58659	Deceased - Of Disease	320	1	IIB	Higher Percentile - 50%
DO33376	6.67923	Alive - Without Disease	1911	0	IIA	Higher Percentile - 50%
DO32887	6.71429	Deceased - Of Disease	359	1	IV	Higher Percentile - 50%
DO49203	6.79784	Deceased - Of Disease	518	1	IIB	Higher Percentile - 50%
DO33144	6.86754	Deceased - Of Disease	425	1	IIA	Higher Percentile - 50%
DO33176	6.9137	Deceased - Of Other Cause	125	0	IIB	Higher Percentile - 50%
DO49123	6.95197	Deceased - Of Disease	348	1	NA	Higher Percentile - 50%
DO32984	7.06304	Deceased - Of Disease	415	1	IIB	Higher Percentile - 50%
