# Supplementary material for: Temporally resolved proteomics identifies nidogen-2 as a cotarget in pancreatic cancer that modulates fibrosis and therapy response
Source: Sci Adv. 2024 Jul 3;10(27):eadl1197. doi: 10.1126/sciadv.adl1197 (PMC11221519; doi:10.1126/sciadv.adl1197)
Supplement: Supplementary file 2 — Tables S1 to S7 [file sciadv.adl1197_tables_s1_to_s7.zip › adl1197_table_s5.xlsx]

## Sheet: Differentially.Expressed.Genes
Gene.Name	logFC	AveExpr	t	P.Value	adj.P.Val	B	log10p	comparison
Mfap5	-6.58875	-2.26215	-14.4505	2.50544656137599e-09	5.33660117573087e-06	9.31134	5.27274	B500+C500 versus GFP
Gm49388	4.94997	1.20591	3.97805	0.00160782	0.0300507	-0.944962	1.52215	B500+C500 versus GFP
Slc14a1	-3.96893	0.597108	-12.856	1.02898891572518e-08	1.5655331360676e-05	9.55776	4.80534	B500+C500 versus GFP
Rspo1	-3.54243	2.26984	-13.0654	8.47562582537424e-09	1.50442358400393e-05	10.437	4.82263	B500+C500 versus GFP
Plagl1	-3.33566	0.66454	-8.25464	1.70452937868542e-06	0.000283644	5.37405	3.54723	B500+C500 versus GFP
Akr1c18	-3.18783	0.355438	-8.52544	1.19488655700834e-06	0.000254511	5.61431	3.59429	B500+C500 versus GFP
Slc38a4	3.12763	1.12914	6.31544	2.81273269140951e-05	0.00198381	2.60343	2.7025	B500+C500 versus GFP
Krt14	-2.59758	3.9547	-14.7092	2.01847761009358e-09	5.33660117573087e-06	12.0747	5.27274	B500+C500 versus GFP
Epb41l3	2.56894	1.24321	9.64343	2.99318643741983e-07	0.000128716	6.34615	3.89037	B500+C500 versus GFP
Limch1	-2.34424	1.32174	-8.31139	1.58115717297866e-06	0.000280655	5.52939	3.55183	B500+C500 versus GFP
Cemip	-2.29758	2.71651	-9.08408	5.88818258045928e-07	0.000190028	6.56444	3.72118	B500+C500 versus GFP
Nid2	-2.18099	4.50452	-10.3185	1.37595528809202e-07	9.23981117632659e-05	7.96928	4.03434	B500+C500 versus GFP
Ptprf	-2.12636	4.34673	-17.2142	2.92673514194546e-10	1.55848646308596e-06	13.9169	5.8073	B500+C500 versus GFP
Jag2	-2.10406	0.778825	-7.44496	5.18723935458354e-06	0.000563715	4.36925	3.24894	B500+C500 versus GFP
Adcy5	-2.05121	1.08556	-7.76021	3.33198438930735e-06	0.000416171	4.80887	3.38073	B500+C500 versus GFP
Nkain4	-2.04766	0.665653	-7.08151	8.7752639332018e-06	0.00082535	3.87407	3.08336	B500+C500 versus GFP
Svep1	-2.03499	2.60795	-8.61038	1.0706873013898e-06	0.000237559	5.98194	3.62423	B500+C500 versus GFP
Fgf5	-2.03127	0.772739	-9.58824	3.19548925997019e-07	0.000130892	6.80891	3.88309	B500+C500 versus GFP
Dpysl5	-1.98377	2.72971	-9.63547	3.02149111515257e-07	0.000128716	7.20852	3.89037	B500+C500 versus GFP
Flt4	-1.96696	4.36458	-20.6099	3.11712465270863e-11	3.31973775513469e-07	15.9161	6.4789	B500+C500 versus GFP
Muc16	-1.95749	1.71225	-7.15686	7.85817785097076e-06	0.000767794	4.04689	3.11476	B500+C500 versus GFP
Nkx2-5	1.92065	1.25032	3.4033	0.00477869	0.0602913	-1.96915	1.21975	B500+C500 versus GFP
Mpped2	1.88803	1.08708	8.63793	1.03341979573608e-06	0.000234169	5.47158	3.63047	B500+C500 versus GFP
Plxnb3	-1.87355	2.18163	-6.99159	1.00204966054858e-05	0.000912122	3.80657	3.03995	B500+C500 versus GFP
Clmn	-1.86938	0.700328	-7.62522	4.02131986922193e-06	0.000460506	4.57811	3.33676	B500+C500 versus GFP
Gas1	-1.86127	3.93351	-8.06032	2.2107082267408e-06	0.000341218	5.19938	3.46697	B500+C500 versus GFP
Camk4	-1.82344	2.49495	-11.8914	2.60916634362178e-08	3.0875135066191e-05	9.46791	4.51039	B500+C500 versus GFP
Plxdc2	-1.75552	4.77377	-10.0311	1.90588696326084e-07	0.000101488	7.63052	3.99358	B500+C500 versus GFP
Pcsk6	-1.73444	2.60474	-8.55431	1.15103846458031e-06	0.000250175	5.91124	3.60176	B500+C500 versus GFP
Sh2d4a	-1.72411	0.702233	-8.40286	1.40191912761627e-06	0.000271463	5.50385	3.56629	B500+C500 versus GFP
Papss2	-1.71863	2.68184	-8.8205	8.18852171292163e-07	0.00022029	6.24264	3.65701	B500+C500 versus GFP
Zfp185	-1.71856	1.88084	-8.97237	6.76548183651351e-07	0.000205864	6.36984	3.68642	B500+C500 versus GFP
Chst1	1.71282	3.5241	8.43062	1.35189414180753e-06	0.000271463	5.74749	3.56629	B500+C500 versus GFP
Chrd	-1.70105	2.05984	-7.99888	2.40232558164759e-06	0.000343793	5.18944	3.4637	B500+C500 versus GFP
Sox8	-1.69411	1.47502	-5.66289	8.08219055387363e-05	0.0040794	1.8066	2.3894	B500+C500 versus GFP
Gdf6	-1.69248	2.90343	-11.0329	6.31150196567367e-08	5.61171454089808e-05	8.71182	4.2509	B500+C500 versus GFP
Cobl	-1.68204	2.45019	-7.71711	3.53728993603927e-06	0.000423282	4.8184	3.37337	B500+C500 versus GFP
Adgrd1	-1.63646	0.95662	-8.86424	7.74852604388757e-07	0.00022029	6.07774	3.65701	B500+C500 versus GFP
Hgf	1.63634	2.01376	5.04856	0.000230463	0.00820599	0.82825	2.08587	B500+C500 versus GFP
Mycn	-1.6277	3.54588	-9.82192	2.42732956069809e-07	0.0001231	7.43273	3.90974	B500+C500 versus GFP
Upk3b	-1.62288	7.79084	-8.75532	8.89432204832299e-07	0.00022029	5.9646	3.65701	B500+C500 versus GFP
H2-DMb1	-1.59389	1.14819	-9.32542	4.38077769421863e-07	0.000155518	6.61875	3.80822	B500+C500 versus GFP
Hoxa7	-1.58834	1.12798	-8.23156	1.75758349472695e-06	0.000287973	5.38184	3.54065	B500+C500 versus GFP
Khdrbs3	-1.57564	1.12231	-6.99986	9.89849646223086e-06	0.000908784	3.79886	3.04154	B500+C500 versus GFP
Ptprz1	-1.57499	1.94858	-6.23556	3.19052590914958e-05	0.00217815	2.68839	2.66191	B500+C500 versus GFP
Aqp1	1.56358	3.97634	6.45773	2.25202766434851e-05	0.00173798	2.96692	2.75996	B500+C500 versus GFP
Lrp2	-1.54542	5.2185	-7.77075	3.28371244905715e-06	0.000416171	4.6971	3.38073	B500+C500 versus GFP
Nfe2l3	-1.54299	1.73833	-6.21062	3.31916879192366e-05	0.00220932	2.65877	2.65574	B500+C500 versus GFP
Hr	-1.53963	1.19813	-8.33128	1.54021564698754e-06	0.000280655	5.51158	3.55183	B500+C500 versus GFP
Col27a1	-1.53349	5.42287	-8.20914	1.81083973212512e-06	0.000292204	5.29606	3.53431	B500+C500 versus GFP
Klhl29	-1.52555	1.71156	-6.12554	3.80080406293138e-05	0.00243847	2.52887	2.61288	B500+C500 versus GFP
Zbtb8a	-1.52328	1.28528	-8.32337	1.55636637958675e-06	0.000280655	5.51637	3.55183	B500+C500 versus GFP
Mst1r	-1.51675	2.70937	-8.31928	1.56478447728023e-06	0.000280655	5.6121	3.55183	B500+C500 versus GFP
Vnn1	-1.51615	3.4253	-8.76009	8.84053800183723e-07	0.00022029	6.1553	3.65701	B500+C500 versus GFP
Cdhr1	1.51295	3.40601	7.63874	3.94589628247811e-06	0.000460506	4.71411	3.33676	B500+C500 versus GFP
Wnt11	-1.50173	3.53388	-8.69428	9.6142391146612e-07	0.000232321	6.06665	3.63391	B500+C500 versus GFP
Col8a2	-1.49654	1.71478	-4.64006	0.000475829	0.0132612	0.0635893	1.87742	B500+C500 versus GFP
Dlk1	1.49429	7.83946	15.6287	9.61836453374221e-10	3.41451940947848e-06	12.8928	5.46667	B500+C500 versus GFP
Itgb4	-1.48463	0.919486	-7.9838	2.45201120960697e-06	0.000343793	5.04501	3.4637	B500+C500 versus GFP
Krt7	-1.47509	1.69443	-6.10269	3.94237179697674e-05	0.00249918	2.49422	2.6022	B500+C500 versus GFP
Gm28036	1.46312	0.0788619	0.870576	0.399944	0.682377	-5.57877	0.165975	B500+C500 versus GFP
Hoxc13	-1.45628	0.83878	-7.8777	2.8340031554937e-06	0.000382052	4.89865	3.41788	B500+C500 versus GFP
Sez6l	-1.44699	2.02789	-8.26567	1.67977169475533e-06	0.000283644	5.52496	3.54723	B500+C500 versus GFP
Acot2	-1.44122	3.16501	-10.3106	1.38814064620869e-07	9.23981117632659e-05	7.97393	4.03434	B500+C500 versus GFP
Slc7a3	-1.43757	2.46157	-9.5448	3.3649885006589e-07	0.00013273	7.08044	3.87703	B500+C500 versus GFP
Megf10	1.43287	1.44306	5.35349	0.000136109	0.005845	1.32888	2.23322	B500+C500 versus GFP
Dlx5	-1.43029	1.46398	-8.26167	1.68871072212019e-06	0.000283644	5.46505	3.54723	B500+C500 versus GFP
Cysltr1	-1.42882	1.16176	-5.03467	0.00023613	0.00832711	0.791943	2.07951	B500+C500 versus GFP
Tent5c	-1.42599	1.61459	-7.7235	3.50601041626561e-06	0.000423282	4.8018	3.37337	B500+C500 versus GFP
Atp8a1	-1.42592	1.10702	-5.82955	6.13762505000928e-05	0.0034403	2.08161	2.4634	B500+C500 versus GFP
Dhrs3	-1.41747	4.47697	-5.98446	4.76889694713049e-05	0.0028533	2.01336	2.54465	B500+C500 versus GFP
Pdgfb	-1.41455	2.26727	-7.35955	5.86055632993421e-06	0.00060597	4.33004	3.21755	B500+C500 versus GFP
Bcar3	-1.40186	3.16667	-12.4464	1.51607731315852e-08	2.01827792314227e-05	10.0765	4.69502	B500+C500 versus GFP
Sulf2	-1.3924	4.19616	-10.2284	1.5227391485164e-07	9.4448748521943e-05	7.8809	4.0248	B500+C500 versus GFP
Gfra2	1.38919	1.08515	5.42287	0.000120955	0.00541248	1.42591	2.2666	B500+C500 versus GFP
Slit3	-1.38423	6.53386	-9.66607	2.91419142519628e-07	0.000128716	7.1263	3.89037	B500+C500 versus GFP
Gm42674	-1.36096	1.80356	-4.9592	0.000269562	0.00899949	0.612308	2.04578	B500+C500 versus GFP
Adcy1	-1.3523	5.1307	-9.35866	4.20786242279972e-07	0.000155518	6.81087	3.80822	B500+C500 versus GFP
Cilp2	-1.35049	1.09285	-6.93781	1.08534404010959e-05	0.000968158	3.70766	3.01405	B500+C500 versus GFP
Stc2	-1.33097	2.56934	-9.17662	5.25333145959282e-07	0.000174837	6.66404	3.75737	B500+C500 versus GFP
Gxylt2	-1.32601	3.05775	-7.70827	3.58103657791819e-06	0.000423756	4.78447	3.37288	B500+C500 versus GFP
Aldh3a1	1.31645	2.86019	3.38098	0.00498699	0.061871	-2.25731	1.20851	B500+C500 versus GFP
Gabra4	-1.31595	1.012	-5.12867	0.000200439	0.00756978	0.958048	2.12092	B500+C500 versus GFP
Sh3tc1	-1.31469	3.32843	-11.4072	4.26498733021244e-08	4.54221150667625e-05	9.11678	4.34273	B500+C500 versus GFP
Npr3	-1.31458	2.66654	-7.73689	3.44143165636849e-06	0.000421279	4.84211	3.37543	B500+C500 versus GFP
Insc	-1.30508	1.02379	-3.07328	0.00898979	0.0879975	-2.67884	1.05553	B500+C500 versus GFP
Sfrp4	-1.30373	1.2999	-5.0766	0.000219453	0.00798703	0.856408	2.09761	B500+C500 versus GFP
Lrrn4	-1.28893	5.12399	-8.34941	1.50385435122461e-06	0.000280655	5.50917	3.55183	B500+C500 versus GFP
Prl2c2	1.27498	1.95184	4.32723	0.000840807	0.0195515	-0.417058	1.70882	B500+C500 versus GFP
Tdrp	-1.27385	1.1139	-5.32135	0.000143792	0.0060295	1.27167	2.21972	B500+C500 versus GFP
Tmem154	-1.27206	1.62787	-7.07692	8.83473018856684e-06	0.00082535	3.92893	3.08336	B500+C500 versus GFP
Cldn15	-1.27039	4.2934	-6.38707	2.51404205751069e-05	0.00185934	2.69186	2.73064	B500+C500 versus GFP
Pdk4	1.25597	1.99414	5.10762	0.000207908	0.00779654	0.920461	2.1081	B500+C500 versus GFP
Piezo2	-1.25538	2.24591	-6.80549	1.32315496314385e-05	0.00111838	3.53803	2.95141	B500+C500 versus GFP
Prune2	1.25067	2.96476	8.92763	7.15505924878356e-07	0.000211671	6.32567	3.67434	B500+C500 versus GFP
Bcam	-1.2372	2.55974	-5.98803	4.74140062252324e-05	0.00285288	2.25629	2.54472	B500+C500 versus GFP
Enpp3	1.23672	1.917	5.68123	7.8395832415616e-05	0.00399481	1.85009	2.3985	B500+C500 versus GFP
Vldlr	-1.23449	3.8357	-8.11428	2.05580203776196e-06	0.000321975	5.2872	3.49218	B500+C500 versus GFP
Ctxnd1	1.22833	1.30593	4.21503	0.00103412	0.0225222	-0.566698	1.64739	B500+C500 versus GFP
Fgfr3	-1.22484	1.9422	-5.19376	0.000179063	0.00704181	1.00415	2.15232	B500+C500 versus GFP
Msln	-1.22275	6.97907	-4.91967	0.000289012	0.00935556	-0.0221012	2.02893	B500+C500 versus GFP
9930111J21Rik1	-1.22258	1.50856	-6.3703	2.5808487523258e-05	0.00188261	2.90617	2.72524	B500+C500 versus GFP
Aplp1	-1.20669	3.92623	-8.75805	8.86353636938136e-07	0.00022029	6.12858	3.65701	B500+C500 versus GFP
Jph2	-1.20288	2.185	-4.21572	0.00103279	0.0225222	-0.75181	1.64739	B500+C500 versus GFP
Nrg2	-1.19382	1.42558	-4.37018	0.000777069	0.0183498	-0.37552	1.73637	B500+C500 versus GFP
Abca1	-1.18956	2.5201	-5.27599	0.000155415	0.00639063	1.0795	2.19446	B500+C500 versus GFP
Adm2	-1.17219	3.05118	-5.70771	7.50269338247026e-05	0.00391685	1.74127	2.40706	B500+C500 versus GFP
9930111J21Rik2	-1.16847	2.91167	-6.23002	3.21865951488797e-05	0.00218336	2.60766	2.66088	B500+C500 versus GFP
Igfbp3	-1.16276	6.99176	-6.44093	2.31157864451183e-05	0.00175845	2.58893	2.75487	B500+C500 versus GFP
Igfbp2	-1.16162	3.55347	-4.59962	0.000511831	0.0138355	-0.274222	1.859	B500+C500 versus GFP
Tusc1	1.16044	1.417	5.912	5.36406438228325e-05	0.00312171	2.19429	2.50561	B500+C500 versus GFP
Acot1	-1.16027	2.55429	-5.41334	0.000122927	0.00546093	1.31054	2.26273	B500+C500 versus GFP
Folr1	-1.15379	1.69137	-4.79068	0.000363304	0.0109941	0.338098	1.95884	B500+C500 versus GFP
Edn1	-1.14581	2.08691	-4.06348	0.00137046	0.0270286	-1.01361	1.56818	B500+C500 versus GFP
Btc	1.13947	2.00856	3.90313	0.0018506	0.032903	-1.18687	1.48276	B500+C500 versus GFP
Fam180a	-1.13271	3.2387	-4.47273	0.000644278	0.0163995	-0.454307	1.78517	B500+C500 versus GFP
Cdh1	1.13162	2.74298	5.09045	0.000214219	0.00793096	0.832934	2.10067	B500+C500 versus GFP
Satb1	-1.13134	3.06561	-5.3539	0.000136015	0.005845	1.1407	2.23322	B500+C500 versus GFP
C1qtnf3	-1.13009	2.37966	-4.99671	0.000252367	0.00856305	0.618484	2.06737	B500+C500 versus GFP
Ncald	1.12511	2.31056	7.53969	4.53538244665041e-06	0.000503144	4.54597	3.29831	B500+C500 versus GFP
Lox	-1.11915	8.5926	-10.1867	1.59631687642721e-07	9.4448748521943e-05	7.73977	4.0248	B500+C500 versus GFP
Sytl2	1.11432	2.70868	4.21715	0.00103006	0.0225222	-0.70628	1.64739	B500+C500 versus GFP
Dnajc12	1.11179	1.93332	5.67481	7.92363078919786e-05	0.00401841	1.83953	2.39595	B500+C500 versus GFP
Rtn4rl2	-1.11155	1.58215	-4.80511	0.000354084	0.0108988	0.375076	1.96262	B500+C500 versus GFP
Sdc3	1.10949	4.09618	4.99348	0.000253802	0.00856305	0.485524	2.06737	B500+C500 versus GFP
Trabd2b	-1.10901	1.8347	-6.76515	1.40616728523165e-05	0.00117919	3.488	2.92842	B500+C500 versus GFP
Gchfr	1.10829	1.4428	5.80102	6.43192033859542e-05	0.00353093	2.02847	2.45211	B500+C500 versus GFP
Zfand4	1.09531	1.40278	4.69002	0.000434958	0.0122873	0.240113	1.91054	B500+C500 versus GFP
Kif26b	-1.09428	4.11032	-7.05493	9.12526192439487e-06	0.000845079	3.75194	3.0731	B500+C500 versus GFP
Arhgdig	-1.0875	1.29536	-6.29293	2.91416660023425e-05	0.00202849	2.78847	2.69283	B500+C500 versus GFP
Arrdc3	1.08422	3.10947	2.45737	0.0289877	0.17653	-4.01152	0.753181	B500+C500 versus GFP
C1qtnf7	-1.08236	2.29587	-5.45297	0.000114941	0.00518697	1.40876	2.28509	B500+C500 versus GFP
Aqp5	1.07569	2.26706	6.14188	3.7029191577987e-05	0.00241939	2.56127	2.61629	B500+C500 versus GFP
Slc7a11	-1.07222	3.22188	-7.41425	5.41936266243447e-06	0.000577162	4.36397	3.2387	B500+C500 versus GFP
Ccl9	1.07175	1.86704	3.51302	0.00387552	0.0533949	-1.87858	1.2725	B500+C500 versus GFP
Myh11	-1.06734	1.50111	-3.34843	0.00530734	0.0645979	-2.23719	1.18978	B500+C500 versus GFP
AU018091	-1.05673	2.03396	-5.734	7.18326552216618e-05	0.00384431	1.89646	2.41518	B500+C500 versus GFP
Cxcl15	1.05572	3.88031	3.3392	0.00540188	0.0651649	-2.54295	1.18599	B500+C500 versus GFP
Prss23	-1.0436	7.05317	-5.77667	6.69485230172155e-05	0.00363776	1.48567	2.43917	B500+C500 versus GFP
Rnf150	-1.0422	2.95352	-7.98339	2.45335820369016e-06	0.000343793	5.16745	3.4637	B500+C500 versus GFP
Ebf1	1.04128	1.39256	3.38174	0.0049797	0.061871	-2.05965	1.20851	B500+C500 versus GFP
Celsr1	-1.03955	4.07962	-8.65463	1.01149908319114e-06	0.000234169	5.98771	3.63047	B500+C500 versus GFP
Lama5	-1.0357	8.15377	-7.62814	4.00490477913342e-06	0.000460506	4.4049	3.33676	B500+C500 versus GFP
Rftn1	-1.03472	2.01151	-5.78687	6.58344357067227e-05	0.00359557	1.98393	2.44423	B500+C500 versus GFP
Scara3	1.02966	3.12033	5.49521	0.000107026	0.00502126	1.47428	2.29919	B500+C500 versus GFP
Scel	-1.02548	3.81261	-7.37526	5.73005726855687e-06	0.000602393	4.25536	3.22012	B500+C500 versus GFP
Nkd1	-1.02546	1.96885	-3.50062	0.00396826	0.0540726	-2.03007	1.26702	B500+C500 versus GFP
Flrt3	-1.02463	2.88365	-4.14668	0.00117381	0.0244915	-0.987975	1.61098	B500+C500 versus GFP
6430548M08Rik	-1.01433	2.70671	-7.24674	6.8953649197747e-06	0.000692789	4.15995	3.1594	B500+C500 versus GFP
Hhipl1	-1.01111	1.20986	-4.02663	0.00146807	0.0282019	-0.961023	1.54972	B500+C500 versus GFP
Gpm6a	-1.00855	5.01268	-5.85636	5.87400597795781e-05	0.00336334	1.75267	2.47323	B500+C500 versus GFP
Tmem108	-1.00152	6.02711	-9.77854	2.55344322586444e-07	0.00012361	7.28275	3.90795	B500+C500 versus GFP
Hoxd9	0.998654	2.19762	3.79913	0.00225129	0.0369434	-1.40856	1.43246	B500+C500 versus GFP
Upk1b	-0.998347	6.83365	-10.078	1.80629724247526e-07	0.000101248	7.61156	3.99461	B500+C500 versus GFP
Ace	0.998305	1.45049	3.27822	0.00607069	0.0699	-2.26227	1.15552	B500+C500 versus GFP
Pkhd1l1	-0.997227	6.33855	-6.84221	1.25206937543182e-05	0.00108411	3.25101	2.96493	B500+C500 versus GFP
Nlrc3	-0.996598	2.11615	-7.41874	5.38480469512435e-06	0.000577162	4.4122	3.2387	B500+C500 versus GFP
Kank1	-0.988783	4.64614	-8.67802	9.81636864466715e-07	0.000232321	5.98079	3.63391	B500+C500 versus GFP
Cpeb2	-0.988604	1.97151	-2.93016	0.0118232	0.102206	-3.08367	0.990525	B500+C500 versus GFP
Fam20c	-0.988257	3.93226	-6.94542	1.07313041789434e-05	0.000968158	3.60743	3.01405	B500+C500 versus GFP
Tll1	-0.98424	2.77193	-4.73272	0.000402912	0.0116921	0.100131	1.93211	B500+C500 versus GFP
Des	-0.981816	4.21775	-4.39813	0.000738292	0.0177892	-0.741439	1.74984	B500+C500 versus GFP
Smpd3	-0.977278	7.35136	-10.5016	1.12226550927318e-07	8.53723405268528e-05	8.09204	4.06868	B500+C500 versus GFP
Smtnl2	-0.967412	1.92952	-3.92917	0.00176223	0.0319179	-1.22971	1.49597	B500+C500 versus GFP
Lims2	-0.967107	2.43392	-3.91937	0.00179495	0.0323456	-1.32865	1.49019	B500+C500 versus GFP
Pdgfa	-0.959663	4.41863	-8.27857	1.65129554103773e-06	0.000283644	5.46801	3.54723	B500+C500 versus GFP
Gap43	0.956908	1.68852	4.99287	0.000254077	0.00856305	0.73571	2.06737	B500+C500 versus GFP
Bmf	-0.953879	2.05349	-4.97451	0.000262405	0.0087881	0.624818	2.05611	B500+C500 versus GFP
Trib3	-0.943622	5.55004	-4.46491	0.000653527	0.0165716	-0.767682	1.78064	B500+C500 versus GFP
Elovl4	0.942777	1.86341	4.28547	0.000907981	0.0204293	-0.494528	1.68975	B500+C500 versus GFP
Reck	-0.941661	1.43246	-4.29484	0.000892447	0.0202656	-0.502722	1.69324	B500+C500 versus GFP
Kifc3	-0.940879	5.75961	-10.6329	9.71376334629608e-08	7.95781381831179e-05	8.28039	4.09921	B500+C500 versus GFP
B3galnt1	0.938675	1.72062	3.10543	0.00845288	0.0850881	-2.60754	1.07013	B500+C500 versus GFP
Apln	0.932778	1.15485	3.01702	0.0100127	0.0936094	-2.69738	1.02868	B500+C500 versus GFP
Ccn2	-0.927638	8.07606	-4.37066	0.000776391	0.0183498	-1.04133	1.73637	B500+C500 versus GFP
Adamtsl5	-0.92103	4.01939	-6.81323	1.30781151820456e-05	0.00111426	3.39771	2.95302	B500+C500 versus GFP
Serpine2	0.919542	3.00444	3.36034	0.00518776	0.0637251	-2.34685	1.19569	B500+C500 versus GFP
Coro2b	-0.919332	2.98894	-5.08868	0.000214879	0.00793096	0.69928	2.10067	B500+C500 versus GFP
Gm20708	-0.910659	-0.946054	-0.520996	0.611223	0.820692	-5.79317	0.0858198	B500+C500 versus GFP
Mgll	-0.910561	5.35805	-5.89014	5.55858952000323e-05	0.00321734	1.78058	2.4925	B500+C500 versus GFP
Tpk1	-0.90864	3.57878	-7.35252	5.91994244300433e-06	0.000606225	4.24793	3.21737	B500+C500 versus GFP
Inhbb	-0.906218	2.67339	-6.31926	2.79591659914774e-05	0.00198381	2.77853	2.7025	B500+C500 versus GFP
Csdc2	-0.904679	2.86532	-4.8856	0.00030695	0.00970034	0.360963	2.01321	B500+C500 versus GFP
Evpl	-0.904002	2.18935	-4.78014	0.00037019	0.0110435	0.269745	1.95689	B500+C500 versus GFP
Tgtp1	-0.90218	2.66813	-4.2615	0.00094901	0.0211001	-0.735329	1.67572	B500+C500 versus GFP
Il1rl1	-0.901881	1.56701	-4.18534	0.00109255	0.0231786	-0.714603	1.63491	B500+C500 versus GFP
Serpine1	-0.900717	6.89431	-3.46319	0.00426204	0.0566574	-2.7581	1.24674	B500+C500 versus GFP
Klhl13	-0.898792	5.70284	-6.52907	2.01656917992231e-05	0.00159085	2.80036	2.79837	B500+C500 versus GFP
Alpk1	-0.898768	1.8474	-3.79603	0.00226453	0.0371034	-1.45823	1.43059	B500+C500 versus GFP
Ptx3	-0.897825	5.07528	-5.71316	7.43533511185063e-05	0.0039008	1.50662	2.40885	B500+C500 versus GFP
Ankrd34a	-0.897279	2.80577	-6.22013	3.26951339935931e-05	0.00218996	2.61084	2.65956	B500+C500 versus GFP
Cth	-0.894408	3.72842	-4.62629	0.000487782	0.0133823	-0.244067	1.87347	B500+C500 versus GFP
B4galnt1	-0.894178	2.11638	-5.29141	0.000151357	0.00624786	1.1621	2.20427	B500+C500 versus GFP
Crlf1	0.89293	2.10806	5.01733	0.00024341	0.00843959	0.752989	2.07368	B500+C500 versus GFP
Rhpn2	-0.891733	3.92377	-8.49285	1.24654094621451e-06	0.000255301	5.79006	3.59295	B500+C500 versus GFP
Adamts5	-0.8904	7.49757	-9.3451	4.27752174475028e-07	0.000155518	6.71394	3.80822	B500+C500 versus GFP
Ank2	-0.890254	3.37929	-6.62642	1.73642642624411e-05	0.00139045	3.18336	2.85685	B500+C500 versus GFP
Fgf18	-0.887766	2.43838	-3.40804	0.00473558	0.0600916	-2.27971	1.22119	B500+C500 versus GFP
Col4a2	-0.883692	8.29145	-7.37049	5.76940185059739e-06	0.000602393	4.02733	3.22012	B500+C500 versus GFP
Ahr	-0.883671	5.20578	-7.99306	2.42137034833257e-06	0.000343793	5.02049	3.4637	B500+C500 versus GFP
C3	-0.88048	7.15006	-4.66013	0.00045895	0.0128289	-0.50206	1.89181	B500+C500 versus GFP
Krt18	0.879786	5.9333	4.90756	0.000295262	0.00948333	0.0701726	2.02304	B500+C500 versus GFP
Cdsn	-0.879474	2.71065	-3.16077	0.00760236	0.0799174	-2.79344	1.09736	B500+C500 versus GFP
Cyp2s1	-0.874826	2.5387	-4.92942	0.000284086	0.00925234	0.487732	2.03375	B500+C500 versus GFP
Fosl1	0.872685	5.49093	4.72906	0.000405558	0.0117369	-0.209252	1.93044	B500+C500 versus GFP
Igf2bp3	-0.865942	2.46464	-4.93377	0.000281915	0.00925234	0.505885	2.03375	B500+C500 versus GFP
Fetub	0.858967	3.44046	3.54414	0.00365229	0.0511129	-2.09253	1.29147	B500+C500 versus GFP
Sgk1	0.854965	6.00342	2.38835	0.0329783	0.190018	-4.6498	0.721206	B500+C500 versus GFP
Nnat	0.854089	3.70826	1.83194	0.0902098	0.326336	-5.19159	0.486334	B500+C500 versus GFP
Arc	0.853935	2.43655	2.47882	0.0278448	0.172712	-3.85678	0.762677	B500+C500 versus GFP
Cxxc4	0.853789	3.96677	5.91468	5.34072100945917e-05	0.00312171	2.05726	2.50561	B500+C500 versus GFP
Pcdhga7	0.853605	2.7527	3.08875	0.00872734	0.0865995	-2.81136	1.06248	B500+C500 versus GFP
Adgrf5	0.852405	1.22436	2.72445	0.0175045	0.130366	-3.22818	0.884836	B500+C500 versus GFP
Fbln5	-0.844976	6.7066	-8.82614	8.13032054679841e-07	0.00022029	6.06639	3.65701	B500+C500 versus GFP
Has2	0.84496	3.10615	2.34868	0.0355042	0.198366	-4.21924	0.702533	B500+C500 versus GFP
Gm2a	-0.843508	5.27968	-8.00505	2.38229779631703e-06	0.000343793	5.0329	3.4637	B500+C500 versus GFP
Stac2	0.841054	2.40348	4.19151	0.00108014	0.0230531	-0.72686	1.63727	B500+C500 versus GFP
Sema3f	-0.839955	5.7897	-7.98479	2.448701290883e-06	0.000343793	4.97239	3.4637	B500+C500 versus GFP
Ndst3	0.838113	3.55116	5.5525	9.71902963165426e-05	0.00466251	1.50763	2.33138	B500+C500 versus GFP
Megf6	-0.831172	1.50412	-2.92678	0.0119001	0.102595	-2.99877	0.988874	B500+C500 versus GFP
St3gal6	-0.830952	3.02091	-5.17937	0.000183575	0.00705803	0.856011	2.15132	B500+C500 versus GFP
Slc24a3	-0.82728	4.9407	-7.61154	4.09920199831708e-06	0.000464431	4.50083	3.33308	B500+C500 versus GFP
Cgn	-0.824689	4.52696	-6.12161	3.82474440343084e-05	0.00243913	2.24664	2.61276	B500+C500 versus GFP
Star	-0.823444	1.28694	-4.23117	0.00100369	0.0220853	-0.599507	1.6559	B500+C500 versus GFP
Gas2	0.822564	3.76055	4.84116	0.000332107	0.0103722	0.239	1.98413	B500+C500 versus GFP
Gbp3	0.820835	1.15796	2.50441	0.0265383	0.167536	-3.5999	0.775892	B500+C500 versus GFP
Scube3	-0.820782	3.39282	-4.54822	0.000561711	0.0149183	-0.327715	1.82628	B500+C500 versus GFP
Sema3d	-0.820195	5.03762	-5.05459	0.000228047	0.00815	0.361632	2.08884	B500+C500 versus GFP
Rasl11a	-0.817012	4.33343	-5.72519	7.28867649336641e-05	0.00385236	1.60939	2.41427	B500+C500 versus GFP
Cotl1	0.81521	4.18134	4.19572	0.00107175	0.0230124	-1.00636	1.63804	B500+C500 versus GFP
Hoxb9	-0.813406	3.80415	-6.64022	1.70016830025295e-05	0.00137173	3.15796	2.86273	B500+C500 versus GFP
Heg1	-0.813238	7.79121	-11.0312	6.32305863763164e-08	5.61171454089808e-05	8.67916	4.2509	B500+C500 versus GFP
Rassf5	-0.811814	1.84088	-5.19336	0.000179186	0.00704181	1.02243	2.15232	B500+C500 versus GFP
Fbxl16	-0.810727	2.9562	-4.38827	0.00075174	0.0179507	-0.544999	1.74592	B500+C500 versus GFP
Fras1	-0.807039	2.6959	-3.45328	0.00434346	0.0572911	-2.23981	1.24191	B500+C500 versus GFP
Zdhhc2	-0.805964	3.14566	-4.77307	0.000374887	0.0110904	0.121413	1.95505	B500+C500 versus GFP
Aldh1l2	-0.805446	6.09514	-4.28168	0.000914349	0.0205007	-1.15158	1.68823	B500+C500 versus GFP
Shroom3	-0.804438	6.34427	-9.26247	4.72939424766707e-07	0.000162478	6.63859	3.78921	B500+C500 versus GFP
Jmjd7	0.800839	2.43797	4.36838	0.000779642	0.0183699	-0.413728	1.73589	B500+C500 versus GFP
Rbp1	0.800233	5.89391	5.5747	9.36387977386389e-05	0.00451246	1.25065	2.34559	B500+C500 versus GFP
4930486L24Rik	0.796833	1.8316	3.71661	0.00263167	0.0408561	-1.52331	1.38874	B500+C500 versus GFP
Pcsk9	-0.794877	2.11026	-4.85726	0.000322753	0.0101342	0.419425	1.99421	B500+C500 versus GFP
Ifit1	0.793245	2.03543	3.0964	0.00860033	0.0861244	-2.68394	1.06487	B500+C500 versus GFP
Ralgds	-0.792364	3.43864	-6.19841	3.38415960884646e-05	0.00223859	2.50555	2.65003	B500+C500 versus GFP
Errfi1	0.792016	5.10555	2.8192	0.0146145	0.11685	-3.75909	0.932369	B500+C500 versus GFP
Il18rap	-0.789834	3.14179	-3.79342	0.00227572	0.0371366	-1.68693	1.4302	B500+C500 versus GFP
Aldh1a1	-0.78509	6.71413	-7.83368	3.01059551066046e-06	0.00039101	4.71284	3.40781	B500+C500 versus GFP
Sec16b	-0.784118	3.58102	-6.18445	3.46005642961216e-05	0.00227467	2.46483	2.64308	B500+C500 versus GFP
Hivep2	-0.783425	3.0724	-4.2154	0.0010334	0.0225222	-0.886482	1.64739	B500+C500 versus GFP
Htra1	-0.783076	5.28159	-6.12814	3.78507013916285e-05	0.00243847	2.18609	2.61288	B500+C500 versus GFP
Sox9	0.782981	3.13898	2.96373	0.0110878	0.0988965	-3.12873	1.00482	B500+C500 versus GFP
Neurl1a	-0.78281	3.12924	-6.90676	1.13675634644336e-05	0.00100053	3.63676	2.99977	B500+C500 versus GFP
Fam110c	-0.781167	1.46267	-4.12175	0.00122948	0.0251806	-0.813629	1.59893	B500+C500 versus GFP
Serpinf1	-0.780832	7.00952	-4.51818	0.000593166	0.0154834	-0.760096	1.81013	B500+C500 versus GFP
Fxyd5	-0.780006	3.60272	-7.5177	4.6785745689163e-06	0.000513679	4.48544	3.28931	B500+C500 versus GFP
Cd34	-0.779962	7.69611	-8.50371	1.22907440366625e-06	0.000255301	5.62243	3.59295	B500+C500 versus GFP
Mtus1	-0.778255	4.7762	-8.41278	1.3838146294208e-06	0.000271463	5.62557	3.56629	B500+C500 versus GFP
Mmp17	-0.772056	3.97058	-3.8957	0.00187665	0.0330899	-1.63818	1.4803	B500+C500 versus GFP
Slc16a10	-0.771479	1.81215	-4.02589	0.00147013	0.0282019	-1.02748	1.54972	B500+C500 versus GFP
Pag1	-0.771154	3.64332	-4.63234	0.000482492	0.0133123	-0.215507	1.87575	B500+C500 versus GFP
Fstl3	0.770403	2.76823	3.38002	0.00499616	0.061871	-2.2819	1.20851	B500+C500 versus GFP
Slc39a8	-0.769777	3.94162	-5.31769	0.000144694	0.0060295	0.962482	2.21972	B500+C500 versus GFP
Ptges	0.768884	3.92521	6.00337	4.62531370774345e-05	0.00282297	2.2033	2.54929	B500+C500 versus GFP
Prkcg	-0.768681	1.40862	-2.24784	0.0427819	0.218317	-4.17686	0.660912	B500+C500 versus GFP
Cib2	0.766312	2.31535	3.30564	0.0057602	0.0676363	-2.34414	1.16982	B500+C500 versus GFP
Has1	0.765752	3.62656	2.45531	0.0290996	0.176826	-4.15424	0.752453	B500+C500 versus GFP
Arnt2	-0.76262	1.96884	-4.39063	0.000748488	0.0179241	-0.389027	1.74656	B500+C500 versus GFP
Gria3	-0.762399	4.16098	-4.47516	0.000641433	0.016391	-0.582302	1.7854	B500+C500 versus GFP
Ly9	-0.761726	3.2007	-6.49998	2.10929004302696e-05	0.00165176	3.0108	2.78205	B500+C500 versus GFP
Lfng	-0.760321	5.10602	-6.87828	1.18619602691876e-05	0.00103549	3.39623	2.98485	B500+C500 versus GFP
Galnt17	0.759811	2.01687	3.04487	0.00949258	0.0906342	-2.77618	1.04271	B500+C500 versus GFP
Eng	0.759404	1.97254	3.94384	0.00171436	0.0314791	-1.12797	1.50198	B500+C500 versus GFP
Gm28042	-0.753764	2.18169	-2.75588	0.0164884	0.126551	-3.43285	0.897734	B500+C500 versus GFP
Plpp3	0.751941	3.74452	5.62111	8.66474177914476e-05	0.00425251	1.59315	2.37135	B500+C500 versus GFP
Zfp579	-0.751111	5.86443	-4.66936	0.000451397	0.0126844	-0.411684	1.89673	B500+C500 versus GFP
Syn3	-0.750851	1.94441	-1.97363	0.0703027	0.285528	-4.73024	0.544351	B500+C500 versus GFP
Zfp36l1	-0.750635	6.01662	-5.47861	0.000110065	0.00508929	1.02825	2.29334	B500+C500 versus GFP
Pla2g7	0.75057	4.81999	8.78548	8.56002437172446e-07	0.00022029	6.15019	3.65701	B500+C500 versus GFP
Rgs17	0.7493	1.41886	2.78265	0.0156691	0.122164	-3.15632	0.913058	B500+C500 versus GFP
Sirpa	-0.742897	4.44979	-5.33777	0.000139812	0.00593225	0.930852	2.22678	B500+C500 versus GFP
Itga1	-0.742658	4.10886	-3.72921	0.00256958	0.0401851	-1.97456	1.39594	B500+C500 versus GFP
Col4a1	-0.739837	9.2417	-7.12147	8.27558235720268e-06	0.000786919	3.67291	3.10407	B500+C500 versus GFP
Stbd1	-0.736899	4.55885	-3.53019	0.00375069	0.0522154	-2.41921	1.2822	B500+C500 versus GFP
Krt13	0.734372	2.52165	3.84518	0.00206394	0.0351929	-1.38548	1.45354	B500+C500 versus GFP
Cpt1b	-0.732317	1.45818	-1.5599	0.143043	0.409706	-5.24164	0.387528	B500+C500 versus GFP
Slit2	-0.731578	5.97329	-6.22024	3.26891322569875e-05	0.00218996	2.28505	2.65956	B500+C500 versus GFP
Ptn	0.731305	8.30711	3.56123	0.00353533	0.0503359	-2.58244	1.29812	B500+C500 versus GFP
Spsb1	-0.730233	4.66862	-5.43206	0.000119086	0.00535132	1.06962	2.27154	B500+C500 versus GFP
Tmem158	0.730197	2.34139	3.44282	0.00443108	0.0576373	-2.09927	1.2393	B500+C500 versus GFP
Htra3	0.729552	2.28941	3.48899	0.00405729	0.0548502	-2.00537	1.26082	B500+C500 versus GFP
Ogfrl1	0.728696	2.41119	4.43295	0.000692762	0.0170391	-0.29976	1.76855	B500+C500 versus GFP
Ass1	-0.727408	1.308	-2.4889	0.0273228	0.170868	-3.73991	0.76734	B500+C500 versus GFP
Tmem151a	-0.724412	6.09627	-7.27264	6.64172676726463e-06	0.000673661	3.9253	3.17156	B500+C500 versus GFP
Arhgap22	0.723731	4.36622	4.83173	0.000337715	0.0105085	0.12153	1.97846	B500+C500 versus GFP
Pctp	-0.720602	1.54205	-4.02536	0.00147158	0.0282019	-0.991739	1.54972	B500+C500 versus GFP
Tap2	-0.719686	2.15175	-3.39439	0.00486071	0.0610455	-2.24368	1.21435	B500+C500 versus GFP
Car13	0.718041	5.01577	7.54137	4.5246570631676e-06	0.000503144	4.44165	3.29831	B500+C500 versus GFP
Gbp2	0.71714	3.48692	3.66849	0.00288312	0.0435535	-1.87755	1.36098	B500+C500 versus GFP
Lamc2	-0.716062	2.38172	-4.69259	0.000432954	0.0122632	0.09721	1.9114	B500+C500 versus GFP
Prnp	-0.715492	7.01238	-8.01892	2.33795360632159e-06	0.000343793	4.96532	3.4637	B500+C500 versus GFP
Ccl5	0.715398	1.40288	2.03162	0.0633843	0.270152	-4.43041	0.568391	B500+C500 versus GFP
Ephb2	-0.712011	5.41268	-6.66927	1.62643176155112e-05	0.00133242	3.04755	2.87536	B500+C500 versus GFP
Hp	-0.711555	2.26767	-2.21604	0.0453559	0.225881	-4.39271	0.646121	B500+C500 versus GFP
Fahd2a	-0.711364	1.31527	-2.6501	0.0201575	0.143789	-3.45855	0.842273	B500+C500 versus GFP
Sv2a	-0.710095	4.33695	-7.16387	7.77826179615249e-06	0.000767023	3.9007	3.11519	B500+C500 versus GFP
Mapkapk3	0.708674	2.37094	4.95328	0.000272387	0.00906538	0.614472	2.04261	B500+C500 versus GFP
Rnft2	-0.706993	1.85014	-4.13271	0.00120468	0.024816	-0.836433	1.60527	B500+C500 versus GFP
Chac1	-0.70536	5.0003	-4.80091	0.00035674	0.0109079	-0.0895142	1.96226	B500+C500 versus GFP
Niban1	-0.705331	5.85788	-6.40027	2.4627430567234e-05	0.00183414	2.58652	2.73657	B500+C500 versus GFP
Angptl6	-0.704943	1.88352	-3.76592	0.00239713	0.038508	-1.51337	1.41445	B500+C500 versus GFP
Syne2	-0.704495	5.26289	-7.89152	2.78083906310041e-06	0.000379691	4.87751	3.42057	B500+C500 versus GFP
Hmga1b	0.704037	6.43044	6.64762	1.68104973630627e-05	0.00136665	2.97773	2.86434	B500+C500 versus GFP
Dglucy	-0.703434	1.48938	-3.00383	0.0102688	0.0946867	-2.85071	1.02371	B500+C500 versus GFP
Tgm2	-0.701684	6.31271	-3.38253	0.0049722	0.061871	-2.87734	1.20851	B500+C500 versus GFP
Spon2	-0.701513	6.25661	-5.69075	7.71672705469301e-05	0.00395111	1.37909	2.40328	B500+C500 versus GFP
Maml3	0.700598	2.2827	3.44932	0.00437642	0.0574709	-2.08063	1.24055	B500+C500 versus GFP
Tiam2	0.698204	4.20203	3.43874	0.00446575	0.0578592	-2.44799	1.23763	B500+C500 versus GFP
Gdpd2	-0.697133	3.13119	-2.66267	0.0196831	0.142312	-3.79297	0.84676	B500+C500 versus GFP
Maf	-0.696987	6.26502	-7.75403	3.36063215377223e-06	0.000416171	4.62067	3.38073	B500+C500 versus GFP
Apol9a	0.696554	3.767	3.75758	0.00243525	0.0387766	-1.76312	1.41143	B500+C500 versus GFP
Tcf23	-0.696416	2.04757	-3.53692	0.00370293	0.0516181	-1.96323	1.2872	B500+C500 versus GFP
Adamtsl3	0.696276	1.43337	3.272	0.00614338	0.0703866	-2.28401	1.15251	B500+C500 versus GFP
Vsig10	-0.693204	2.3711	-4.81632	0.000347092	0.0107146	0.319007	1.97002	B500+C500 versus GFP
Bdh1	-0.691396	1.63769	-3.78415	0.00231593	0.0377135	-1.44248	1.4235	B500+C500 versus GFP
Dkk3	0.688974	2.50357	2.83901	0.0140725	0.114406	-3.23869	0.941552	B500+C500 versus GFP
Nppb	-0.688348	2.02318	-3.51093	0.00389095	0.0534692	-2.00362	1.2719	B500+C500 versus GFP
Hspb2	-0.688118	1.48912	-3.73274	0.00255247	0.0399762	-1.51866	1.3982	B500+C500 versus GFP
Adamts1	-0.687396	6.48286	-4.33275	0.000832329	0.0193967	-1.08015	1.71227	B500+C500 versus GFP
Pou6f1	-0.686739	1.94747	-2.72516	0.0174809	0.130366	-3.43492	0.884836	B500+C500 versus GFP
Chst11	0.686134	3.605	6.00158	4.63868376899011e-05	0.00282297	2.23485	2.54929	B500+C500 versus GFP
Dennd2d	-0.685445	2.0448	-3.91794	0.00179977	0.0323777	-1.25452	1.48975	B500+C500 versus GFP
Slc26a11	-0.684761	3.12847	-4.08878	0.00130731	0.0261708	-1.12558	1.58218	B500+C500 versus GFP
Stk26	-0.684409	3.88653	-3.977	0.00161097	0.0300507	-1.46688	1.52215	B500+C500 versus GFP
Grb10	-0.683254	6.56052	-4.70966	0.000419903	0.01196	-0.384008	1.92227	B500+C500 versus GFP
Col5a2	-0.682312	9.88683	-6.7499	1.43898490615147e-05	0.00119728	3.11607	2.9218	B500+C500 versus GFP
Ugt1a1	-0.682045	1.08453	-1.06948	0.304517	0.596598	-5.76053	0.224318	B500+C500 versus GFP
Eps8l2	-0.681921	4.71186	-6.0442	4.33055658629095e-05	0.00266885	2.10365	2.57368	B500+C500 versus GFP
Pdlim1	-0.679809	3.67763	-5.23182	0.00016768	0.00676436	0.855079	2.16977	B500+C500 versus GFP
Arrdc2	-0.678662	1.8729	-4.28827	0.000903314	0.0204253	-0.557987	1.68983	B500+C500 versus GFP
Scarb2	-0.676188	6.23947	-6.8339	1.26780393941112e-05	0.00108888	3.24868	2.96302	B500+C500 versus GFP
Slc4a4	-0.67581	3.55004	-5.32554	0.000142766	0.0060295	1.03791	2.21972	B500+C500 versus GFP
Gm20605	-0.675732	4.97087	-2.21509	0.0454346	0.226112	-4.90232	0.645677	B500+C500 versus GFP
Ddit4l	0.675393	1.85385	2.97497	0.010852	0.0977781	-2.88466	1.00976	B500+C500 versus GFP
Gm45234	0.675182	1.92773	1.51798	0.15321	0.422171	-5.2798	0.374512	B500+C500 versus GFP
Ptchd4	-0.674309	2.58701	-4.90685	0.000295631	0.00948333	0.449115	2.02304	B500+C500 versus GFP
Col11a2	-0.67305	2.2577	-2.53313	0.0251424	0.161812	-3.84252	0.790991	B500+C500 versus GFP
Slc12a8	-0.672853	2.49587	-3.88336	0.00192072	0.0334243	-1.39252	1.47594	B500+C500 versus GFP
Gm8113	0.670949	2.20352	2.73737	0.0170796	0.128641	-3.37364	0.890621	B500+C500 versus GFP
Ikzf2	-0.670368	1.94557	-2.45004	0.0293882	0.177429	-3.92207	0.750975	B500+C500 versus GFP
Lipo3	-0.67009	1.70632	-2.55663	0.0240537	0.157644	-3.68905	0.802322	B500+C500 versus GFP
Notch3	0.669497	2.79207	2.23435	0.0438567	0.221796	-4.36449	0.654045	B500+C500 versus GFP
St8sia1	-0.668893	3.0889	-5.01577	0.000244075	0.00843959	0.565023	2.07368	B500+C500 versus GFP
Amotl2	-0.668531	8.79122	-5.19734	0.000177959	0.00704181	0.485942	2.15232	B500+C500 versus GFP
Kcnk5	0.668486	3.08864	3.41072	0.00471139	0.0600916	-2.29017	1.22119	B500+C500 versus GFP
Mn1	-0.667312	3.33361	-4.33282	0.000832214	0.0193967	-0.706179	1.71227	B500+C500 versus GFP
Kazn	-0.666597	2.61947	-4.014	0.00150316	0.0287408	-1.17222	1.5415	B500+C500 versus GFP
Rnf213	-0.665008	7.13115	-7.85504	2.92348572113234e-06	0.000389189	4.73081	3.40984	B500+C500 versus GFP
Hmga1	0.664942	8.5715	9.03479	6.25932162258756e-07	0.000196064	6.32384	3.7076	B500+C500 versus GFP
Slc6a9	-0.660472	5.61337	-6.9344	1.09088200482304e-05	0.000968158	3.44571	3.01405	B500+C500 versus GFP
Cdc42ep5	0.659996	2.86018	3.0568	0.00927813	0.0899109	-2.90622	1.04619	B500+C500 versus GFP
Socs2	-0.659682	2.66723	-4.92965	0.00028397	0.00925234	0.478945	2.03375	B500+C500 versus GFP
Csf1r	0.659129	2.09327	3.1959	0.00710749	0.0771608	-2.51738	1.1126	B500+C500 versus GFP
Cfh	-0.658492	5.56643	-4.70952	0.000420003	0.01196	-0.310718	1.92227	B500+C500 versus GFP
Foxs1	-0.657559	4.43078	-3.57868	0.00341983	0.0491515	-2.30647	1.30846	B500+C500 versus GFP
Epha1	-0.65646	2.51965	-2.99098	0.0105245	0.0962112	-3.05725	1.01677	B500+C500 versus GFP
Arxes2	-0.654326	2.7698	-4.16098	0.00114305	0.0240584	-0.925245	1.61873	B500+C500 versus GFP
Ccnd1	0.653731	7.43148	7.23203	7.0440151668871e-06	0.00070111	3.82754	3.15421	B500+C500 versus GFP
Gmip	-0.653184	5.42656	-4.82015	0.000344735	0.0106727	-0.0958614	1.97172	B500+C500 versus GFP
Bves	-0.652599	4.82986	-3.35531	0.00523789	0.0638986	-2.78567	1.19451	B500+C500 versus GFP
Fmod	-0.652593	5.40778	-2.53516	0.0250467	0.161469	-4.38452	0.79191	B500+C500 versus GFP
Ntn4	-0.649296	3.65975	-5.01331	0.000245129	0.00844861	0.474066	2.07321	B500+C500 versus GFP
Slc2a3	0.645482	2.10039	3.26115	0.00627238	0.0714161	-2.40002	1.1462	B500+C500 versus GFP
Slc1a5	-0.643622	6.78567	-6.05567	4.25134332776998e-05	0.00264777	1.96775	2.57712	B500+C500 versus GFP
Blvrb	0.641919	4.00234	3.28086	0.00604007	0.0696931	-2.71396	1.15681	B500+C500 versus GFP
Atp9a	-0.641687	1.81939	-3.56474	0.00351175	0.0502109	-1.87158	1.2992	B500+C500 versus GFP
Bhlhb9	0.641271	4.28627	5.0421	0.000233079	0.0082468	0.506754	2.08371	B500+C500 versus GFP
Grtp1	-0.638883	1.62468	-3.2537	0.00636255	0.0717409	-2.41322	1.14423	B500+C500 versus GFP
Dclk2	-0.638526	2.80462	-3.68806	0.00277801	0.0423259	-1.8133	1.37339	B500+C500 versus GFP
Zfp704	-0.6364	4.00845	-5.74789	7.0203549113107e-05	0.0037761	1.69501	2.42296	B500+C500 versus GFP
Col8a1	-0.63633	5.57686	-5.49854	0.000106426	0.00502036	1.09941	2.29926	B500+C500 versus GFP
Cebpd	-0.635937	5.41072	-3.53705	0.00370202	0.0516181	-2.50403	1.2872	B500+C500 versus GFP
Arxes1	-0.635465	1.5439	-2.74418	0.0168598	0.127474	-3.32696	0.894579	B500+C500 versus GFP
Stard6	0.633865	1.93414	2.87223	0.0132076	0.110203	-3.08698	0.957805	B500+C500 versus GFP
Serpinb9b	-0.633676	5.04723	-6.3387	2.71182642453981e-05	0.00193832	2.55373	2.71257	B500+C500 versus GFP
Ralgps1	-0.63354	1.94902	-3.85182	0.00203825	0.0348548	-1.36011	1.45774	B500+C500 versus GFP
Cacnb2	0.633142	2.46123	2.43051	0.0304821	0.181475	-3.96502	0.741183	B500+C500 versus GFP
Tbkbp1	-0.633123	3.10632	-5.21855	0.00017156	0.00685871	0.91913	2.16376	B500+C500 versus GFP
Nell2	0.632628	2.24614	3.1932	0.00714434	0.0771809	-2.55083	1.11249	B500+C500 versus GFP
Il22ra1	-0.632368	1.57067	-2.16208	0.0500602	0.239399	-4.33547	0.620878	B500+C500 versus GFP
Nrbp2	-0.630041	5.24231	-3.75934	0.00242717	0.0387546	-2.06284	1.41168	B500+C500 versus GFP
Padi3	0.629807	1.78903	2.86452	0.0134036	0.111348	-3.07413	0.953317	B500+C500 versus GFP
Jag1	-0.629231	5.17322	-4.01059	0.00151279	0.0287493	-1.57713	1.54137	B500+C500 versus GFP
Mgst3	0.626271	3.66808	4.0842	0.00131852	0.0262472	-1.14008	1.58092	B500+C500 versus GFP
Adra2a	0.626271	1.66066	2.24326	0.0431439	0.219533	-4.13971	0.6585	B500+C500 versus GFP
Tcte2	-0.626222	1.55438	-3.89657	0.00187355	0.0330899	-1.22475	1.4803	B500+C500 versus GFP
Ccn3	0.625578	1.43476	2.57354	0.0232983	0.155468	-3.53325	0.80836	B500+C500 versus GFP
Cables1	-0.624079	2.6989	-4.28574	0.000907536	0.0204293	-0.680523	1.68975	B500+C500 versus GFP
Ano1	-0.623559	3.06118	-3.01185	0.0101123	0.0943052	-3.13076	1.02546	B500+C500 versus GFP
Gm20458	0.622945	3.17618	1.33167	0.20609	0.489095	-5.80379	0.310607	B500+C500 versus GFP
Gstm4	0.622207	1.71311	2.82337	0.0144988	0.116417	-3.13653	0.933985	B500+C500 versus GFP
Nacad	-0.62199	1.84053	-3.40988	0.00471891	0.0600916	-2.15923	1.22119	B500+C500 versus GFP
Itih2	0.621577	4.52929	5.5071	0.000104902	0.00498753	1.2807	2.30211	B500+C500 versus GFP
Grem1	0.621562	5.34885	4.42105	0.000707983	0.017298	-0.773717	1.762	B500+C500 versus GFP
Tmtc2	-0.621185	2.12468	-2.6542	0.0200015	0.143219	-3.59373	0.843999	B500+C500 versus GFP
Chn2	-0.620689	4.41296	-4.58761	0.000523059	0.0140671	-0.406539	1.85179	B500+C500 versus GFP
Arhgap44	-0.620547	3.30898	-3.96949	0.00163381	0.0303667	-1.37762	1.5176	B500+C500 versus GFP
Deptor	0.62036	2.78009	2.96331	0.0110968	0.0988965	-3.06737	1.00482	B500+C500 versus GFP
Pard3	-0.620338	4.32248	-4.31434	0.00086098	0.0197306	-0.899684	1.70486	B500+C500 versus GFP
Gpt2	-0.619942	6.05538	-4.66762	0.000452813	0.0126907	-0.426313	1.89652	B500+C500 versus GFP
Igsf9	-0.619445	3.95689	-5.62795	8.56638223807439e-05	0.0042296	1.49966	2.3737	B500+C500 versus GFP
Jak3	-0.61713	1.7427	-1.91557	0.0779177	0.300879	-4.76946	0.521609	B500+C500 versus GFP
Gas7	-0.615856	1.54684	-2.16216	0.0500522	0.239399	-4.33063	0.620878	B500+C500 versus GFP
Psd3	-0.615753	2.68631	-4.61403	0.000498689	0.0135832	-0.08314	1.867	B500+C500 versus GFP
Chic1	0.615573	1.6621	2.97394	0.0108735	0.0978062	-2.86053	1.00963	B500+C500 versus GFP
Klf2	-0.615111	4.99427	-3.75587	0.00244313	0.0388348	-2.04151	1.41078	B500+C500 versus GFP
Siglecg	-0.61413	5.62866	-5.09284	0.000213327	0.00793096	0.38	2.10067	B500+C500 versus GFP
Ank	0.614015	6.66383	5.995	4.68824369642067e-05	0.00283692	1.89972	2.54715	B500+C500 versus GFP
Lif	-0.613414	3.97681	-2.95653	0.0112417	0.0995633	-3.40982	1.0019	B500+C500 versus GFP
Fbn1	-0.613153	6.47334	-4.09122	0.00130139	0.0261708	-1.5336	1.58218	B500+C500 versus GFP
Tcim	-0.61266	3.01135	-2.38206	0.0333665	0.191359	-4.26167	0.718151	B500+C500 versus GFP
Bnc1	-0.612529	6.30257	-7.96972	2.49937830483073e-06	0.000345693	4.92607	3.46131	B500+C500 versus GFP
Rpp25	0.612469	4.5602	3.07421	0.00897384	0.0879222	-3.20769	1.0559	B500+C500 versus GFP
Osmr	-0.612095	6.08293	-5.49793	0.000106535	0.00502036	1.05956	2.29926	B500+C500 versus GFP
Fuca2	-0.611559	2.61269	-3.44584	0.0044056	0.0576373	-2.22544	1.2393	B500+C500 versus GFP
Clcn3	-0.609829	4.90548	-4.92384	0.000286895	0.00931534	0.145964	2.0308	B500+C500 versus GFP
Dusp3	-0.609707	5.19513	-6.61575	1.76501089934597e-05	0.00140279	2.9832	2.85301	B500+C500 versus GFP
Otub2	-0.609376	2.3665	-3.99393	0.00156069	0.0294184	-1.16267	1.53138	B500+C500 versus GFP
Plce1	-0.607018	4.02073	-5.84007	6.03272448578975e-05	0.00341372	1.84839	2.46677	B500+C500 versus GFP
Eif4ebp1	-0.605484	7.61354	-4.45205	0.000669024	0.0168623	-0.895348	1.77308	B500+C500 versus GFP
Cxadr	-0.605479	7.36589	-5.81039	6.33366386612341e-05	0.0035132	1.53691	2.4543	B500+C500 versus GFP
Foxf1	-0.605376	5.51449	-7.84513	2.9635775639146e-06	0.000389656	4.79712	3.40932	B500+C500 versus GFP
Slc8a1	0.605329	1.78328	2.03608	0.0628792	0.268941	-4.49495	0.570343	B500+C500 versus GFP
Arhgap33	-0.604062	2.59901	-2.64179	0.0204774	0.144811	-3.71467	0.8392	B500+C500 versus GFP
Sorcs1	0.602245	2.30154	2.65034	0.0201482	0.143789	-3.55029	0.842273	B500+C500 versus GFP
Gm20683	-0.600837	2.8394	-2.53304	0.0251467	0.161812	-3.96074	0.790991	B500+C500 versus GFP
Ppl	0.600599	3.25841	2.01938	0.0647902	0.27364	-4.82364	0.562821	B500+C500 versus GFP
Gprin3	0.599444	2.47966	3.91469	0.0018108	0.032521	-1.25824	1.48784	B500+C500 versus GFP
Fbln1	0.599302	3.40241	2.72797	0.0173876	0.12995	-3.62564	0.886225	B500+C500 versus GFP
Cgas	0.596911	2.84396	3.60258	0.00326778	0.0479364	-1.89495	1.31933	B500+C500 versus GFP
Lrrn4cl	-0.596854	1.86648	-4.10485	0.00126876	0.0256888	-0.885405	1.59026	B500+C500 versus GFP
Adgrb2	-0.596703	4.3081	-4.89695	0.000300847	0.00959287	0.171053	2.01805	B500+C500 versus GFP
Cxcl16	-0.596163	2.99693	-3.56434	0.00351444	0.0502109	-2.07965	1.2992	B500+C500 versus GFP
Cbr2	-0.594226	1.72101	-2.36542	0.0344168	0.19476	-4.0175	0.7105	B500+C500 versus GFP
Myh10	-0.593948	8.39459	-8.19206	1.85253370788793e-06	0.00029447	5.20418	3.53096	B500+C500 versus GFP
Tgfb2	-0.593334	5.10391	-3.71753	0.0026271	0.0408561	-2.12529	1.38874	B500+C500 versus GFP
Neto2	0.593228	4.04572	3.52406	0.00379482	0.052692	-2.26818	1.27826	B500+C500 versus GFP
Serp2	0.592345	2.29728	3.13543	0.00798069	0.0819618	-2.66874	1.08639	B500+C500 versus GFP
Cln3	-0.591196	1.99932	-3.75469	0.00244862	0.0388641	-1.54736	1.41045	B500+C500 versus GFP
C3ar1	0.590695	1.87519	2.21591	0.0453671	0.225881	-4.22423	0.646121	B500+C500 versus GFP
Tgfb3	-0.58888	7.25036	-4.31403	0.000861478	0.0197306	-1.14841	1.70486	B500+C500 versus GFP
Plekhg4	0.58827	4.48384	4.54528	0.000564715	0.0149607	-0.42712	1.82505	B500+C500 versus GFP
Cercam	-0.584707	2.85341	-3.83205	0.00211565	0.0358215	-1.54706	1.44586	B500+C500 versus GFP
Gm16867	0.584083	2.22487	3.21861	0.00680493	0.075101	-2.50197	1.12435	B500+C500 versus GFP
Chst2	0.583847	3.84729	5.1818	0.000182805	0.00705388	0.813164	2.15157	B500+C500 versus GFP
S100a16	-0.583478	3.24192	-2.53187	0.0252022	0.161826	-4.04019	0.790953	B500+C500 versus GFP
Macrod2	-0.583397	1.29374	-2.85097	0.0137547	0.113118	-3.08922	0.946469	B500+C500 versus GFP
Gpr85	0.582247	2.18445	3.35618	0.00522922	0.0638661	-2.24321	1.19473	B500+C500 versus GFP
Chst12	-0.582175	6.5401	-6.47865	2.18011414011828e-05	0.00169476	2.67219	2.77089	B500+C500 versus GFP
Crb2	-0.581109	6.10352	-4.85589	0.000323534	0.0101342	-0.0845316	1.99421	B500+C500 versus GFP
Prelid3a	0.579474	2.01796	2.27928	0.0403732	0.212019	-4.14503	0.673625	B500+C500 versus GFP
Npnt	0.578067	6.45551	4.62514	0.000488798	0.0133823	-0.501048	1.87347	B500+C500 versus GFP
Llgl2	-0.577693	3.99281	-4.1856	0.00109204	0.0231786	-1.08796	1.63491	B500+C500 versus GFP
Ccdc80	-0.577484	7.25209	-5.21723	0.000171951	0.00685871	0.507143	2.16376	B500+C500 versus GFP
Fabp3	-0.577397	1.69392	-2.03627	0.0628569	0.268941	-4.56278	0.570343	B500+C500 versus GFP
Gpc4	-0.576854	4.58466	-5.47327	0.000111064	0.00508929	1.15593	2.29334	B500+C500 versus GFP
Tlr3	-0.575924	1.99081	-3.52415	0.00379414	0.052692	-1.97036	1.27826	B500+C500 versus GFP
Elfn1	-0.575858	2.39329	-3.56394	0.00351712	0.0502109	-1.96338	1.2992	B500+C500 versus GFP
Zbtb46	-0.575124	2.31586	-3.83676	0.00209695	0.0355614	-1.44294	1.44902	B500+C500 versus GFP
Pde4d	0.574895	3.07733	3.42909	0.00454881	0.0586499	-2.26233	1.23173	B500+C500 versus GFP
Apoe	-0.57476	2.14612	-2.08169	0.0579222	0.26	-4.58506	0.585027	B500+C500 versus GFP
Peg3	-0.574068	4.98036	-3.90777	0.00183453	0.0328366	-1.74906	1.48364	B500+C500 versus GFP
Lrrc75a	-0.573699	3.50852	-3.10801	0.00841114	0.0848466	-3.0337	1.07137	B500+C500 versus GFP
Radil	0.573658	2.65864	2.92627	0.0119117	0.102595	-3.12016	0.988874	B500+C500 versus GFP
Ctsl	-0.572978	7.93537	-6.28857	2.9342598741e-05	0.00202921	2.33241	2.69267	B500+C500 versus GFP
Cebpa	-0.572406	1.3612	-3.07889	0.00889369	0.0876429	-2.69024	1.05728	B500+C500 versus GFP
H1f10	0.572186	5.40371	3.00587	0.0102287	0.0946713	-3.46367	1.02378	B500+C500 versus GFP
Col1a1	-0.571879	12.9878	-6.1266	3.7943638915262e-05	0.00243847	2.20626	2.61288	B500+C500 versus GFP
Mlycd	-0.571529	2.83737	-3.4581	0.00430367	0.0569368	-2.24223	1.24461	B500+C500 versus GFP
Slc43a1	-0.570893	1.99449	-2.88425	0.0129077	0.108424	-3.14815	0.964875	B500+C500 versus GFP
Wasf3	0.57058	3.84763	4.1086	0.00125995	0.0256366	-1.13188	1.59114	B500+C500 versus GFP
Rasgrp3	-0.570162	2.65544	-3.48884	0.0040584	0.0548502	-2.15084	1.26082	B500+C500 versus GFP
Fcor	-0.569202	2.28814	-2.5133	0.0260987	0.165546	-3.87181	0.781083	B500+C500 versus GFP
Zfp469	-0.569065	5.32869	-6.06212	4.2074769171953e-05	0.00263586	2.07797	2.57908	B500+C500 versus GFP
Cdh11	-0.568932	6.19572	-4.15914	0.00114696	0.0240929	-1.38509	1.61811	B500+C500 versus GFP
Sprr1a	0.568652	2.05765	2.26718	0.0412849	0.214447	-4.17441	0.668681	B500+C500 versus GFP
Ccne2	0.567482	3.44441	1.81259	0.0932931	0.331743	-5.19614	0.479198	B500+C500 versus GFP
Lrrc8d	-0.566161	4.67244	-5.47026	0.000111629	0.00508929	1.14034	2.29334	B500+C500 versus GFP
Gigyf1	-0.565639	5.51211	-2.90889	0.0123142	0.105085	-3.70481	0.978459	B500+C500 versus GFP
Rab6b	-0.565384	3.78956	-5.07897	0.000218549	0.00798703	0.574973	2.09761	B500+C500 versus GFP
Zfp57	-0.563655	6.39574	-3.66138	0.00292228	0.0438961	-2.34704	1.35757	B500+C500 versus GFP
Abhd6	0.56341	3.13478	3.80208	0.00223877	0.0368515	-1.57676	1.43354	B500+C500 versus GFP
Klrg2	-0.561915	1.57906	-3.05438	0.00932127	0.0901649	-2.7664	1.04496	B500+C500 versus GFP
Rin3	-0.561479	3.11482	-3.89654	0.00187368	0.0330899	-1.4719	1.4803	B500+C500 versus GFP
Gsdme	0.560038	3.67221	4.03371	0.0014488	0.0279559	-1.23899	1.55353	B500+C500 versus GFP
Tgfbi	0.559993	2.46695	3.46864	0.00421792	0.0562213	-2.0818	1.2501	B500+C500 versus GFP
Slc4a3	-0.55912	3.89173	-3.32671	0.00553253	0.0662444	-2.69528	1.17885	B500+C500 versus GFP
Col3a1	-0.559042	9.54332	-5.04684	0.000231155	0.00820599	0.236132	2.08587	B500+C500 versus GFP
Pard6b	-0.558852	5.13314	-6.4326	2.34174233018126e-05	0.00176876	2.69856	2.75233	B500+C500 versus GFP
Shroom1	-0.558334	2.42381	-3.69704	0.00273115	0.0417313	-1.71903	1.37954	B500+C500 versus GFP
Sbsn	-0.55762	4.5923	-5.34186	0.000138839	0.00591453	0.926109	2.22808	B500+C500 versus GFP
Ltbp2	-0.55704	7.62503	-4.2516	0.000966519	0.0213557	-1.27163	1.67049	B500+C500 versus GFP
App	-0.557005	8.603	-6.25308	3.10333916369481e-05	0.00213229	2.28637	2.67115	B500+C500 versus GFP
Idua	-0.556953	2.0322	-3.31046	0.00570727	0.067469	-2.37172	1.1709	B500+C500 versus GFP
Cyb5r1	-0.556269	5.79877	-6.33895	2.7107891002353e-05	0.00193832	2.49465	2.71257	B500+C500 versus GFP
Lrch1	-0.555331	2.85073	-3.68492	0.00279462	0.0425182	-1.81886	1.37143	B500+C500 versus GFP
Ndrg4	-0.554975	3.57721	-4.39658	0.000740387	0.0177994	-0.625268	1.7496	B500+C500 versus GFP
Loxl1	-0.553962	8.16161	-6.30374	2.86500149243543e-05	0.00200739	2.36004	2.69737	B500+C500 versus GFP
Mylk	-0.553612	4.66969	-6.67563	1.61075314236825e-05	0.00132981	3.12685	2.87621	B500+C500 versus GFP
Sh3kbp1	0.552678	6.12515	5.46736	0.000112178	0.00508929	1.03595	2.29334	B500+C500 versus GFP
Stxbp2	-0.552518	4.95644	-5.95919	4.96813897733918e-05	0.0029559	1.94139	2.52931	B500+C500 versus GFP
Acsbg1	0.55244	1.76931	2.27385	0.0407799	0.212966	-4.11175	0.671689	B500+C500 versus GFP
Slc7a5	-0.55158	7.52918	-5.38217	0.000129617	0.00568073	0.794174	2.2456	B500+C500 versus GFP
Stmn4	-0.550909	2.14802	-2.62291	0.0212227	0.14792	-3.64564	0.829974	B500+C500 versus GFP
Timp3	-0.55074	9.86172	-5.06318	0.000224652	0.00805569	0.274912	2.0939	B500+C500 versus GFP
Nr2f1	0.550192	3.28315	3.27062	0.00615966	0.0703866	-2.60251	1.15251	B500+C500 versus GFP
Arl4a	0.550188	1.51742	2.57075	0.0234212	0.155572	-3.5546	0.808067	B500+C500 versus GFP
Synpo	-0.548837	6.6251	-5.18952	0.000180381	0.00705388	0.483645	2.15157	B500+C500 versus GFP
Crip1	-0.548112	6.22472	-3.87399	0.0019549	0.0339083	-1.9282	1.46969	B500+C500 versus GFP
Add3	-0.547773	5.10717	-5.03063	0.000237805	0.008331	0.319024	2.0793	B500+C500 versus GFP
Zbed6	-0.547478	4.00263	-1.49023	0.160276	0.431373	-5.86988	0.365147	B500+C500 versus GFP
Tle6	0.547147	2.42338	2.98124	0.0107225	0.0970921	-2.97507	1.01282	B500+C500 versus GFP
H2-K1	-0.546618	3.27276	-3.21565	0.00684364	0.0752942	-2.78558	1.12324	B500+C500 versus GFP
Lpcat2	-0.545557	4.08297	-4.18873	0.00108571	0.0231257	-1.09638	1.63591	B500+C500 versus GFP
Macroh2a2	-0.545213	4.00843	-3.6102	0.00322078	0.0473776	-2.17414	1.32443	B500+C500 versus GFP
Tiam1	-0.544921	5.08911	-4.76623	0.000379491	0.0111598	-0.157339	1.95234	B500+C500 versus GFP
Stat5a	-0.544649	3.07106	-4.76493	0.000380376	0.0111598	0.129906	1.95234	B500+C500 versus GFP
Mns1	0.543869	3.89608	4.19629	0.00107061	0.0230124	-0.981251	1.63804	B500+C500 versus GFP
Kidins220	-0.54297	5.91006	-6.44165	2.30901503990236e-05	0.00175845	2.65253	2.75487	B500+C500 versus GFP
Clu	-0.542964	4.46601	-3.38862	0.00491464	0.0615052	-2.67005	1.21109	B500+C500 versus GFP
Thbd	-0.542857	6.89303	-5.94323	5.09851102520973e-05	0.00301662	1.77616	2.52048	B500+C500 versus GFP
Boc	-0.542699	3.72673	-3.95585	0.00167613	0.0310448	-1.47116	1.50801	B500+C500 versus GFP
Ang	-0.542518	1.49855	-1.99957	0.0671266	0.278189	-4.57869	0.55566	B500+C500 versus GFP
Gabbr1	-0.541712	5.52696	-3.17074	0.00745854	0.079093	-3.21123	1.10186	B500+C500 versus GFP
Masp1	-0.541389	1.89135	-2.59284	0.0224642	0.151901	-3.65068	0.818439	B500+C500 versus GFP
Tnfaip6	-0.540997	1.74642	-3.19825	0.00707557	0.0768927	-2.52904	1.11411	B500+C500 versus GFP
Lpl	-0.540351	5.34599	-5.14567	0.000194611	0.00737583	0.501367	2.13219	B500+C500 versus GFP
Herpud1	-0.540215	6.41536	-5.46672	0.000112299	0.00508929	0.985044	2.29334	B500+C500 versus GFP
Sms	0.539261	5.80906	6.35658	2.6368794403893e-05	0.00191039	2.55354	2.71888	B500+C500 versus GFP
Nrp1	0.538717	7.05437	4.99708	0.000252207	0.00856305	0.139131	2.06737	B500+C500 versus GFP
Rap1gap2	-0.538617	2.18461	-3.5848	0.00338023	0.0488459	-1.88541	1.31117	B500+C500 versus GFP
Kif21b	-0.537976	4.13984	-3.54786	0.00362649	0.0509527	-2.31461	1.29283	B500+C500 versus GFP
Ptpdc1	0.537721	2.06914	2.62931	0.0209669	0.146906	-3.55093	0.832959	B500+C500 versus GFP
Syt12	0.537659	3.79612	2.94123	0.0115756	0.101485	-3.31994	0.9936	B500+C500 versus GFP
Elmo1	0.537297	4.32483	4.20824	0.00104718	0.0227137	-1.03186	1.64371	B500+C500 versus GFP
Pbx4	-0.537265	1.93988	-2.32698	0.0369635	0.202599	-4.12628	0.693362	B500+C500 versus GFP
Sowahd	-0.536642	1.8438	-1.77541	0.0994816	0.343652	-4.99628	0.463881	B500+C500 versus GFP
Adamts7	-0.536357	3.84389	-4.99488	0.000253181	0.00856305	0.417932	2.06737	B500+C500 versus GFP
Nfatc1	0.535455	3.795	4.97775	0.000260911	0.00876562	0.459478	2.05722	B500+C500 versus GFP
Kcnh2	0.532696	5.72526	7.13721	8.08708590408606e-06	0.000782977	3.77791	3.10625	B500+C500 versus GFP
Vgll3	-0.53128	5.85916	-5.18372	0.000182199	0.00705388	0.525749	2.15157	B500+C500 versus GFP
Rbak	-0.530904	4.28486	-2.10342	0.0556908	0.25379	-4.98538	0.595526	B500+C500 versus GFP
Lbh	-0.529911	6.9531	-3.82617	0.00213925	0.0359223	-2.0627	1.44464	B500+C500 versus GFP
Far1	0.529684	6.71955	3.34223	0.00537068	0.0649974	-2.9507	1.1871	B500+C500 versus GFP
Slc7a1	-0.529342	6.87851	-5.41269	0.000123063	0.00546093	0.865805	2.26273	B500+C500 versus GFP
Foxo6	-0.528757	4.61823	-4.13721	0.00119464	0.0247832	-1.26934	1.60584	B500+C500 versus GFP
F8	0.527455	1.47823	2.42959	0.0305347	0.181482	-3.79603	0.741167	B500+C500 versus GFP
Gemin4	0.527007	5.36421	4.38331	0.000758589	0.0180103	-0.849516	1.74448	B500+C500 versus GFP
Fbxw9	-0.52646	3.60695	-4.11043	0.00125565	0.0256182	-1.16131	1.59145	B500+C500 versus GFP
Auts2	0.526109	2.66226	2.61681	0.0214691	0.148803	-3.68248	0.827389	B500+C500 versus GFP
Stard13	-0.524216	5.26219	-4.02509	0.00147233	0.0282019	-1.55572	1.54972	B500+C500 versus GFP
Cplx2	0.523921	3.23931	3.94688	0.00170458	0.0314623	-1.32662	1.50221	B500+C500 versus GFP
Bmper	-0.523481	6.78706	-4.28471	0.000909248	0.0204293	-1.18475	1.68975	B500+C500 versus GFP
Plxnd1	0.523027	5.04796	5.18555	0.000181622	0.00705388	0.64619	2.15157	B500+C500 versus GFP
Cacna1g	-0.522288	4.67494	-4.16751	0.00112928	0.0238628	-1.21943	1.62228	B500+C500 versus GFP
Ereg	0.522236	4.35854	1.4013	0.184791	0.463284	-5.98016	0.334153	B500+C500 versus GFP
Gk	0.521868	3.80557	3.10004	0.00854056	0.0858084	-3.02568	1.06647	B500+C500 versus GFP
Tox	0.521636	3.28575	4.08528	0.00131586	0.0262472	-1.0801	1.58092	B500+C500 versus GFP
Ccdc8	-0.521338	2.01391	-2.46349	0.0286571	0.17576	-3.89978	0.755079	B500+C500 versus GFP
Sesn2	-0.520683	5.07068	-4.47486	0.000641787	0.016391	-0.691273	1.7854	B500+C500 versus GFP
Lmbr1	-0.520278	2.78418	-3.30578	0.00575867	0.0676363	-2.51751	1.16982	B500+C500 versus GFP
Sfxn5	0.519785	2.77454	2.97348	0.010883	0.0978093	-3.06032	1.00962	B500+C500 versus GFP
Rhebl1	0.519605	1.95351	2.13649	0.0524477	0.245201	-4.37716	0.610478	B500+C500 versus GFP
Acta1	-0.519013	1.87094	-1.53785	0.148317	0.415133	-5.3376	0.381813	B500+C500 versus GFP
Fmnl1	-0.51781	3.02436	-3.56227	0.00352832	0.0503033	-2.08274	1.2984	B500+C500 versus GFP
Hap1	-0.517533	2.50209	-3.68354	0.00280197	0.0425692	-1.75774	1.3709	B500+C500 versus GFP
Fst	-0.517527	2.89414	-2.43154	0.0304232	0.181327	-4.13713	0.741536	B500+C500 versus GFP
Syngap1	-0.516509	5.02286	-4.99416	0.000253502	0.00856305	0.262727	2.06737	B500+C500 versus GFP
C1qtnf12	0.516072	4.31914	3.36841	0.00510835	0.0630405	-2.61706	1.20038	B500+C500 versus GFP
Sema6d	-0.515241	2.37986	-2.53189	0.0252011	0.161826	-3.85435	0.790953	B500+C500 versus GFP
Kctd21	-0.515112	1.27439	-1.64133	0.124943	0.382813	-5.07558	0.417014	B500+C500 versus GFP
Pdia5	-0.51389	5.69353	-5.72585	7.2807369843307e-05	0.00385236	1.484	2.41427	B500+C500 versus GFP
Gask1b	-0.513795	7.45149	-4.43381	0.000691666	0.0170391	-0.927719	1.76855	B500+C500 versus GFP
Adcy7	-0.513563	5.39193	-3.99279	0.00156402	0.029429	-1.63001	1.53122	B500+C500 versus GFP
Dusp1	-0.513109	5.34747	-2.58229	0.0229164	0.153787	-4.2887	0.813081	B500+C500 versus GFP
Trf	-0.512672	6.82734	-3.14437	0.00784504	0.0814346	-3.36014	1.08919	B500+C500 versus GFP
Ldhb	0.512222	5.08205	4.31439	0.000860896	0.0197306	-0.944759	1.70486	B500+C500 versus GFP
Egr1	0.511161	7.07935	1.26217	0.229296	0.515667	-6.47259	0.287631	B500+C500 versus GFP
Ly6a	-0.510845	3.99346	-2.75948	0.0163759	0.126016	-3.77286	0.899576	B500+C500 versus GFP
Bend4	-0.510628	2.43408	-3.07844	0.00890144	0.0876429	-2.87166	1.05728	B500+C500 versus GFP
Cdon	-0.510353	5.86017	-5.37041	0.000132239	0.00574835	0.855858	2.24046	B500+C500 versus GFP
Bdnf	-0.510071	5.42334	-4.26686	0.000939674	0.0209801	-1.11544	1.67819	B500+C500 versus GFP
P3h3	-0.509587	5.01483	-4.77394	0.000374309	0.0110904	-0.134945	1.95505	B500+C500 versus GFP
Gstm1	0.508725	7.19323	3.70603	0.00268497	0.041382	-2.28308	1.38319	B500+C500 versus GFP
Trappc14	-0.508679	4.79271	-3.26025	0.00628328	0.0714161	-2.95727	1.1462	B500+C500 versus GFP
Wt1	-0.506935	7.43692	-5.31672	0.000144934	0.0060295	0.680111	2.21972	B500+C500 versus GFP
Akap5	0.506517	4.36756	4.63844	0.000477221	0.0132612	-0.244432	1.87742	B500+C500 versus GFP
Ndrg1	-0.50638	5.83685	-4.21074	0.00104236	0.0226553	-1.25784	1.64483	B500+C500 versus GFP
Apcdd1	0.505317	3.3662	2.42697	0.0306845	0.181752	-4.16287	0.740521	B500+C500 versus GFP
Nnmt	-0.504434	4.36943	-3.38106	0.00498619	0.061871	-2.66661	1.20851	B500+C500 versus GFP
Garre1	-0.503978	5.74858	-5.25977	0.000159805	0.0064959	0.670114	2.18736	B500+C500 versus GFP
Crim1	-0.503944	7.23078	-2.64218	0.0204621	0.144811	-4.31656	0.8392	B500+C500 versus GFP
Ifi47	-0.503423	3.96541	-4.49073	0.000623512	0.0161175	-0.51423	1.7927	B500+C500 versus GFP
Ppp2r5b	-0.503046	6.60524	-6.3803	2.54079141987469e-05	0.00186617	2.51154	2.72905	B500+C500 versus GFP
Glod4	-0.503008	4.50058	-2.5674	0.0235698	0.155912	-4.20597	0.80712	B500+C500 versus GFP
Myl6b	0.502432	2.96886	3.13664	0.00796217	0.0819332	-2.7935	1.08654	B500+C500 versus GFP
Npy1r	-0.501966	4.15233	-5.46966	0.000111743	0.00508929	1.20753	2.29334	B500+C500 versus GFP
Pkp1	-0.501947	1.38038	-1.84655	0.0879448	0.321166	-4.79332	0.49327	B500+C500 versus GFP
Myl9	0.501017	8.42634	3.34708	0.00532107	0.0646212	-2.99271	1.18962	B500+C500 versus GFP
Rapgef3	-0.50066	5.6717	-4.44291	0.000680275	0.0169604	-0.808798	1.77056	B500+C500 versus GFP
Glb1l	-0.500566	2.00872	-2.41147	0.0315862	0.184224	-3.99447	0.734654	B500+C500 versus GFP
Rnase4	-0.500251	4.3773	-3.34675	0.00532436	0.0646212	-2.73281	1.18962	B500+C500 versus GFP
Tmem45a	-0.499695	3.28032	-2.17918	0.0485217	0.235531	-4.65635	0.627951	B500+C500 versus GFP
Fads2	-0.499183	6.51701	-4.93726	0.000280183	0.00924209	0.0375947	2.03423	B500+C500 versus GFP
Psph	-0.498974	6.15698	-3.66861	0.00288249	0.0435535	-2.31409	1.36098	B500+C500 versus GFP
Sema3b	-0.498405	3.21497	-2.82312	0.0145056	0.116417	-3.50256	0.933985	B500+C500 versus GFP
Mterf2	0.498013	2.4581	3.0483	0.00943046	0.0905631	-2.86438	1.04305	B500+C500 versus GFP
Peg10	0.497974	6.31994	5.26789	0.000157591	0.00643045	0.668899	2.19176	B500+C500 versus GFP
Ezr	-0.49791	9.80417	-7.75709	3.34642106597085e-06	0.000416171	4.62172	3.38073	B500+C500 versus GFP
Nav2	-0.497405	3.20541	-2.71195	0.0179253	0.132908	-3.70388	0.876448	B500+C500 versus GFP
Il18bp	-0.496864	2.01438	-2.00311	0.0667032	0.277605	-4.67969	0.556573	B500+C500 versus GFP
Mtss1	-0.496707	5.91814	-6.07662	4.11061695227495e-05	0.00259042	2.05711	2.58663	B500+C500 versus GFP
Plxna4	-0.49669	4.10622	-4.19264	0.00107787	0.0230509	-1.08931	1.63731	B500+C500 versus GFP
Klhl24	-0.496655	3.70441	-4.41877	0.000710936	0.017326	-0.603136	1.7613	B500+C500 versus GFP
Zfp963	-0.496198	2.39103	-2.86709	0.0133379	0.111062	-3.25351	0.954433	B500+C500 versus GFP
Sfrp2	-0.495578	4.39073	-2.96197	0.0111253	0.0989952	-3.4626	1.00439	B500+C500 versus GFP
Zbtb3	0.495526	1.47341	1.85985	0.0859258	0.317526	-4.71879	0.498221	B500+C500 versus GFP
Ckb	0.495441	4.49517	3.01663	0.0100202	0.0936094	-3.3122	1.02868	B500+C500 versus GFP
Gadd45a	-0.494573	4.07517	-3.99891	0.0015462	0.0291969	-1.44792	1.53466	B500+C500 versus GFP
Pycr1	-0.494299	4.52029	-2.53744	0.0249393	0.161069	-4.26327	0.792987	B500+C500 versus GFP
Itga6	0.492941	3.52612	2.15783	0.0504487	0.239827	-4.66571	0.620102	B500+C500 versus GFP
Tns4	-0.492688	2.41449	-2.3557	0.0350445	0.197156	-4.17002	0.70519	B500+C500 versus GFP
Ank3	0.49261	4.2095	2.91741	0.0121151	0.103969	-3.44885	0.983095	B500+C500 versus GFP
Calml4	-0.49251	2.76203	-2.11701	0.0543357	0.2498	-4.64881	0.602407	B500+C500 versus GFP
Cenpv	-0.492446	2.25672	-2.41667	0.0312807	0.183447	-4.03363	0.736489	B500+C500 versus GFP
Zbtb34	-0.492435	2.55058	-3.58842	0.00335699	0.0488239	-1.94088	1.31137	B500+C500 versus GFP
Ankrd44	-0.492099	2.25357	-2.64891	0.0202032	0.143886	-3.61938	0.841983	B500+C500 versus GFP
Myo6	-0.491841	3.14642	-2.65858	0.0198361	0.142836	-3.78695	0.845162	B500+C500 versus GFP
Rnf113a1	0.491462	2.60225	2.15547	0.0506664	0.240248	-4.46909	0.61934	B500+C500 versus GFP
Hdgfl3	-0.491432	3.88979	-5.37176	0.000131936	0.00574835	1.07595	2.24046	B500+C500 versus GFP
Igdcc4	-0.491023	2.33102	-3.18782	0.00721838	0.0775739	-2.64697	1.11028	B500+C500 versus GFP
Kif5c	0.491018	3.42729	2.8946	0.0126549	0.106879	-3.33371	0.971106	B500+C500 versus GFP
Dclk1	0.490353	5.35622	3.45961	0.00429126	0.0568432	-2.60038	1.24532	B500+C500 versus GFP
Cd1d1	-0.490231	2.43463	-3.35803	0.00521077	0.0637724	-2.35109	1.19537	B500+C500 versus GFP
Nol4l	0.489729	4.07548	4.46014	0.000659234	0.0166766	-0.526358	1.77789	B500+C500 versus GFP
Hbegf	0.489654	4.63567	2.2675	0.0412603	0.214447	-4.69961	0.668681	B500+C500 versus GFP
Emb	0.489291	2.80031	3.00649	0.0102166	0.0946713	-3.00464	1.02378	B500+C500 versus GFP
Hoxa10	-0.48918	1.71496	-2.51899	0.0258207	0.16437	-3.74815	0.784178	B500+C500 versus GFP
Adgrg2	-0.488943	4.51449	-3.02375	0.00988437	0.0927476	-3.36587	1.0327	B500+C500 versus GFP
Aff3	-0.488585	3.22486	-3.63984	0.00304431	0.0454725	-1.97107	1.34225	B500+C500 versus GFP
Nxn	-0.488416	7.63533	-5.53748	9.96731803142507e-05	0.00476018	1.06481	2.32238	B500+C500 versus GFP
Tbc1d23	-0.487088	4.82896	-5.72369	7.30681495696609e-05	0.00385236	1.56059	2.41427	B500+C500 versus GFP
Tpd52l1	-0.486788	3.06467	-3.30795	0.00573475	0.0676358	-2.56471	1.16982	B500+C500 versus GFP
Uchl1	-0.486329	5.30473	-3.51659	0.00384923	0.0531703	-2.52722	1.27433	B500+C500 versus GFP
Gucy1a2	0.486312	1.52361	2.05835	0.0604114	0.264936	-4.42244	0.57686	B500+C500 versus GFP
Ptger4	0.484224	5.19758	4.59717	0.000514101	0.0138612	-0.437279	1.8582	B500+C500 versus GFP
F11r	-0.48355	6.63085	-4.00202	0.00153725	0.0290794	-1.7102	1.53641	B500+C500 versus GFP
Hapln4	-0.482983	4.05333	-4.89058	0.000304258	0.00967103	0.201781	2.01453	B500+C500 versus GFP
Cfap161	-0.48222	2.17871	-2.67959	0.0190613	0.138663	-3.54925	0.858039	B500+C500 versus GFP
Vcpkmt	0.482175	4.02225	3.67041	0.00287262	0.0435183	-1.99385	1.36133	B500+C500 versus GFP
Nipsnap1	-0.48153	4.58805	-5.03135	0.000237503	0.008331	0.381381	2.0793	B500+C500 versus GFP
Hspb1	-0.481094	5.75239	-3.09087	0.00869188	0.0865126	-3.38159	1.06292	B500+C500 versus GFP
Pcdhgb1	-0.481047	2.29446	-2.95986	0.0111702	0.0993015	-3.06129	1.00304	B500+C500 versus GFP
Fbn2	-0.480848	1.42822	-2.31341	0.0379044	0.204788	-4.04877	0.688696	B500+C500 versus GFP
Glipr1	0.480167	1.8075	1.55831	0.143417	0.409709	-5.21925	0.387525	B500+C500 versus GFP
Emilin2	0.480159	4.87766	4.43443	0.000690895	0.0170391	-0.697273	1.76855	B500+C500 versus GFP
Smtn	-0.478999	7.32524	-5.80203	6.42129120331485e-05	0.00353093	1.52418	2.45211	B500+C500 versus GFP
Srpx	-0.478738	4.88258	-2.75489	0.0165196	0.126566	-3.91682	0.897682	B500+C500 versus GFP
Birc3	0.478677	1.62535	2.0219	0.064498	0.273258	-4.50348	0.563427	B500+C500 versus GFP
2610008E11Rik	-0.478645	4.45109	-4.29982	0.000884297	0.0202098	-0.939248	1.69444	B500+C500 versus GFP
Dnajc15	0.47807	3.8602	2.75535	0.0165051	0.126551	-3.68375	0.897734	B500+C500 versus GFP
Lpar2	-0.478065	4.67427	-5.17615	0.0001846	0.00707189	0.627941	2.15046	B500+C500 versus GFP
Mrps6	0.477813	6.44732	4.72284	0.000410101	0.0117724	-0.32388	1.92913	B500+C500 versus GFP
Phyhd1	-0.477653	2.01796	-2.01823	0.0649238	0.273837	-4.65136	0.562508	B500+C500 versus GFP
Cenph	0.47737	4.46636	4.33345	0.000831262	0.0193967	-0.824244	1.71227	B500+C500 versus GFP
Foxp2	-0.477151	2.36732	-2.5704	0.0234368	0.155572	-3.77927	0.808067	B500+C500 versus GFP
Rbp4	-0.476283	3.21	-3.84482	0.00206531	0.0351929	-1.58415	1.45354	B500+C500 versus GFP
Cryab	-0.476264	5.95229	-3.709	0.00266991	0.0412095	-2.22006	1.385	B500+C500 versus GFP
Cacnb1	-0.476036	2.51036	-2.50057	0.0267305	0.168649	-3.93707	0.773016	B500+C500 versus GFP
Phf19	0.476015	1.31967	1.55382	0.14448	0.411279	-5.1358	0.385863	B500+C500 versus GFP
Fyn	-0.475287	5.22559	-4.44607	0.00067637	0.0169311	-0.759648	1.77131	B500+C500 versus GFP
Emx2	-0.475161	2.42613	-3.02961	0.00977423	0.0921268	-2.95664	1.03561	B500+C500 versus GFP
Col15a1	0.474864	2.03516	2.46469	0.0285928	0.175613	-3.83668	0.755444	B500+C500 versus GFP
Gtpbp2	-0.474069	5.61533	-5.64027	8.3922276749524e-05	0.00419611	1.34485	2.37715	B500+C500 versus GFP
Jdp2	-0.473802	5.56844	-3.82361	0.00214961	0.0359223	-1.96685	1.44464	B500+C500 versus GFP
Rab11fip2	-0.47375	2.98654	-1.96947	0.0708248	0.2868	-4.93728	0.542421	B500+C500 versus GFP
Sod3	-0.472932	6.96382	-4.12921	0.00121254	0.0249296	-1.48614	1.60328	B500+C500 versus GFP
Arsj	0.472913	3.54456	3.55448	0.0035811	0.050649	-2.12446	1.29543	B500+C500 versus GFP
Prr15l	-0.471339	1.63419	-1.5334	0.149401	0.416634	-5.29402	0.380245	B500+C500 versus GFP
Ifi27l2b	-0.471296	2.59254	-2.28221	0.0401558	0.211608	-4.33235	0.674468	B500+C500 versus GFP
Vash2	0.4708	3.49498	3.3029	0.00579052	0.0677682	-2.58861	1.16897	B500+C500 versus GFP
Rassf8	-0.470621	5.00831	-5.69762	7.62920059346403e-05	0.00395111	1.49794	2.40328	B500+C500 versus GFP
Isg15	0.470497	2.00555	1.54144	0.147448	0.414146	-5.28487	0.382846	B500+C500 versus GFP
Zfta	-0.470187	5.68125	-2.71811	0.0177165	0.131761	-4.07278	0.880214	B500+C500 versus GFP
Ralgps2	0.469368	4.58931	4.62068	0.000492746	0.0134558	-0.312837	1.87109	B500+C500 versus GFP
Pcolce2	0.4676	4.72973	3.32058	0.00559782	0.066611	-2.77996	1.17645	B500+C500 versus GFP
Cd44	0.467197	8.09547	3.82191	0.00215653	0.0359421	-2.08554	1.4444	B500+C500 versus GFP
Shc4	0.467011	2.05612	2.08374	0.0577076	0.259806	-4.48574	0.585351	B500+C500 versus GFP
Psd	-0.466915	2.06959	-2.45737	0.0289874	0.17653	-3.92113	0.753181	B500+C500 versus GFP
Vegfc	0.466025	3.33069	3.06662	0.00910528	0.0889401	-2.99752	1.0509	B500+C500 versus GFP
Gadd45b	-0.465334	6.04596	-2.0332	0.063205	0.269793	-5.31049	0.568969	B500+C500 versus GFP
Ddr1	-0.464759	8.58333	-4.50367	0.000609016	0.0158582	-0.786213	1.79975	B500+C500 versus GFP
B3gnt9	-0.464754	5.1642	-3.82652	0.00213786	0.0359223	-1.92068	1.44464	B500+C500 versus GFP
Tmem98	-0.464628	6.56024	-4.3828	0.000759307	0.0180103	-0.986817	1.74448	B500+C500 versus GFP
Igfbp4	-0.464511	9.99565	-6.04352	4.33531146765026e-05	0.00266885	1.97586	2.57368	B500+C500 versus GFP
Lmln	-0.464201	1.88361	-2.28665	0.0398275	0.210712	-4.18036	0.676312	B500+C500 versus GFP
Basp1	-0.463509	8.1054	-5.84257	6.00812257214268e-05	0.00341372	1.5911	2.46677	B500+C500 versus GFP
Vopp1	0.463425	4.60091	3.44427	0.00441887	0.0576373	-2.52519	1.2393	B500+C500 versus GFP
Gpatch3	0.463151	3.73383	3.72029	0.00261337	0.04081	-1.849	1.38923	B500+C500 versus GFP
Oxr1	0.463119	5.89826	3.77327	0.00236403	0.0382628	-2.06134	1.41722	B500+C500 versus GFP
Postn	-0.462968	1.7863	-1.46016	0.168238	0.443676	-5.41998	0.352934	B500+C500 versus GFP
Col5a1	-0.462794	8.87991	-5.65695	8.16242088280042e-05	0.00410046	1.29126	2.38717	B500+C500 versus GFP
Map4k2	-0.462739	5.45881	-3.20475	0.00698806	0.0763311	-3.1375	1.1173	B500+C500 versus GFP
Tmem268	-0.462308	2.35123	-2.48989	0.0272722	0.170752	-3.92149	0.767635	B500+C500 versus GFP
Dusp8	-0.462076	3.2444	-2.71611	0.017784	0.132078	-3.70199	0.879169	B500+C500 versus GFP
Npas4	-0.461519	2.21147	-2.09155	0.0568994	0.257863	-4.57192	0.588611	B500+C500 versus GFP
Setd4	-0.461385	1.90719	-2.29597	0.0391473	0.208982	-4.16905	0.679891	B500+C500 versus GFP
Ccdc85b	0.461356	4.92902	4.16193	0.00114103	0.0240584	-1.21429	1.61873	B500+C500 versus GFP
Nectin2	-0.461312	7.21476	-4.49306	0.000620873	0.0161175	-0.811295	1.7927	B500+C500 versus GFP
Zfp966	-0.460295	1.33843	-1.82235	0.0917262	0.329031	-4.82261	0.482763	B500+C500 versus GFP
Dusp14	-0.460264	4.57115	-5.92432	5.25756639053203e-05	0.00309354	1.92763	2.50954	B500+C500 versus GFP
Tlr5	-0.459699	1.3847	-2.10572	0.0554592	0.253256	-4.38304	0.596441	B500+C500 versus GFP
Arhgef10	-0.459677	5.26272	-5.08778	0.000215216	0.00793096	0.408406	2.10067	B500+C500 versus GFP
Ptpn3	-0.459643	2.57024	-3.11285	0.00833345	0.084537	-2.83236	1.07295	B500+C500 versus GFP
Phospho1	0.459288	2.94921	3.42297	0.00460233	0.0591966	-2.2598	1.2277	B500+C500 versus GFP
Zyx	-0.459245	10.302	-4.10605	0.00126592	0.0256801	-1.48186	1.5904	B500+C500 versus GFP
Prkd1	-0.459084	3.86029	-4.42256	0.00070603	0.017298	-0.62013	1.762	B500+C500 versus GFP
Itgb3	0.458968	4.75718	5.06688	0.000223205	0.00805569	0.468632	2.0939	B500+C500 versus GFP
Lrch2	0.458591	3.76468	2.45235	0.0292612	0.177064	-4.20997	0.75187	B500+C500 versus GFP
Cela1	0.458181	3.17684	3.00436	0.0102583	0.0946713	-3.08198	1.02378	B500+C500 versus GFP
Klf9	-0.458145	3.14354	-1.80254	0.094931	0.334223	-5.22883	0.475964	B500+C500 versus GFP
Myrf	-0.458144	7.78644	-4.78581	0.000366469	0.0109941	-0.278398	1.95884	B500+C500 versus GFP
Atad2b	-0.457342	1.90259	-1.62139	0.12918	0.389495	-5.22114	0.409498	B500+C500 versus GFP
Septin10	0.457166	3.53553	1.45754	0.168948	0.444491	-5.73167	0.352137	B500+C500 versus GFP
Abcd1	-0.457154	4.88437	-4.33789	0.000824501	0.0193413	-0.923137	1.71352	B500+C500 versus GFP
Arglu1	-0.457118	6.96875	-2.64545	0.0203361	0.144098	-4.30028	0.841342	B500+C500 versus GFP
Mdm1	0.456873	3.90216	3.97694	0.00161117	0.0300507	-1.39758	1.52215	B500+C500 versus GFP
Bhlhe41	-0.456766	2.51081	-3.38156	0.00498148	0.061871	-2.31927	1.20851	B500+C500 versus GFP
Rnf39	-0.456452	1.44631	-1.90045	0.0800208	0.305128	-4.72332	0.515518	B500+C500 versus GFP
Pemt	-0.456186	2.78354	-2.79041	0.0154392	0.120959	-3.47062	0.917363	B500+C500 versus GFP
Adgra2	-0.456144	5.88723	-7.13099	8.16112089753737e-06	0.000783026	3.73064	3.10622	B500+C500 versus GFP
Hoxb8	-0.455454	3.51343	-3.44369	0.0044237	0.0576373	-2.39645	1.2393	B500+C500 versus GFP
Ccdc74a	0.455035	1.38688	1.8566	0.0864152	0.31834	-4.71284	0.497108	B500+C500 versus GFP
Cdk18	0.454398	4.75914	3.89307	0.00188595	0.033199	-1.69731	1.47887	B500+C500 versus GFP
Slc12a9	-0.454358	4.51208	-3.60649	0.00324359	0.0476472	-2.25751	1.32196	B500+C500 versus GFP
Prickle2	-0.454258	1.88127	-1.84664	0.08793	0.321166	-4.8916	0.49327	B500+C500 versus GFP
Bmp4	-0.453774	7.30534	-3.14046	0.00790402	0.0817261	-3.38537	1.08764	B500+C500 versus GFP
Cdkn1a	-0.453684	2.05726	-2.04271	0.0621348	0.268493	-4.61381	0.571067	B500+C500 versus GFP
Morn2	0.453682	1.93122	2.20073	0.0466467	0.229369	-4.27056	0.639466	B500+C500 versus GFP
Il16	-0.453264	5.58181	-5.69252	7.694033732762e-05	0.00395111	1.43754	2.40328	B500+C500 versus GFP
Rab29	-0.452201	2.52132	-2.18286	0.0481968	0.234489	-4.48448	0.629878	B500+C500 versus GFP
Pmp22	-0.452188	6.3672	-3.80892	0.00221006	0.0366051	-2.06039	1.43646	B500+C500 versus GFP
Dpysl3	0.451618	6.61738	3.40831	0.00473306	0.0600916	-2.81946	1.22119	B500+C500 versus GFP
Ccnt2	-0.451583	5.14326	-2.47603	0.0279911	0.173262	-4.4564	0.761296	B500+C500 versus GFP
Slc5a3	0.450611	4.98718	2.34112	0.036006	0.200242	-4.63002	0.698444	B500+C500 versus GFP
Cdkn2a	0.450493	8.09366	3.44267	0.00443239	0.0576373	-2.81172	1.2393	B500+C500 versus GFP
Dusp22	-0.449681	2.12729	-2.58603	0.0227551	0.153187	-3.70379	0.814777	B500+C500 versus GFP
Orai1	-0.449374	3.55266	-4.25534	0.000959868	0.0212528	-0.877839	1.67258	B500+C500 versus GFP
Aopep	-0.447431	5.40895	-4.54112	0.00056898	0.0150363	-0.600409	1.82286	B500+C500 versus GFP
Elmod2	-0.44707	3.67941	-3.97794	0.00160813	0.0300507	-1.41786	1.52215	B500+C500 versus GFP
Sap25	-0.446683	1.64794	-1.16401	0.265557	0.558009	-5.74956	0.253359	B500+C500 versus GFP
H3c3	0.446005	2.77411	2.28237	0.0401438	0.211608	-4.29879	0.674468	B500+C500 versus GFP
Lsm8	0.445466	6.42088	5.09974	0.00021078	0.00787651	0.360438	2.10367	B500+C500 versus GFP
Ankrd23	-0.445404	2.21978	-1.89071	0.0814034	0.308083	-4.89417	0.511332	B500+C500 versus GFP
Btg1	0.444501	6.21175	3.20863	0.00693628	0.0758433	-3.16874	1.12008	B500+C500 versus GFP
Bcl7a	-0.444104	2.89938	-3.73527	0.00254028	0.0399026	-1.72895	1.399	B500+C500 versus GFP
Ero1a	-0.444049	5.15855	-4.44184	0.000681602	0.0169604	-0.759724	1.77056	B500+C500 versus GFP
Slc6a8	-0.443408	6.73724	-5.11998	0.000203488	0.00765778	0.355032	2.1159	B500+C500 versus GFP
Zfp976	0.441814	2.52219	2.8214	0.0145533	0.116535	-3.29593	0.933542	B500+C500 versus GFP
Mospd2	-0.441686	4.17861	-3.2283	0.00667973	0.074311	-2.92428	1.12895	B500+C500 versus GFP
Gmpr	-0.441609	5.14861	-4.1986	0.00106605	0.0230114	-1.21387	1.63806	B500+C500 versus GFP
Rasa4	0.441523	2.54212	2.58348	0.022865	0.153692	-3.7255	0.813349	B500+C500 versus GFP
Mfhas1	-0.440737	4.41165	-4.55676	0.00055308	0.0147258	-0.455345	1.83192	B500+C500 versus GFP
Twist2	0.440728	4.01181	3.55576	0.00357235	0.0505924	-2.21463	1.29591	B500+C500 versus GFP
Slc22a5	-0.440493	3.56261	-3.88808	0.00190374	0.0333132	-1.5655	1.47738	B500+C500 versus GFP
Phlpp1	0.440465	5.226	3.34375	0.0053551	0.0648826	-2.80804	1.18787	B500+C500 versus GFP
Dnmt3a	-0.44036	4.61606	-4.78946	0.000364091	0.0109941	-0.0572654	1.95884	B500+C500 versus GFP
Synpo2	0.440316	1.96141	1.93873	0.0747941	0.29513	-4.69462	0.529986	B500+C500 versus GFP
Lats2	-0.440115	5.89725	-3.14755	0.00779739	0.0812546	-3.28616	1.09015	B500+C500 versus GFP
Crebrf	-0.440054	3.07357	-2.74756	0.0167515	0.126978	-3.60612	0.896272	B500+C500 versus GFP
Slc38a7	-0.43982	4.55207	-4.25695	0.00095702	0.0212339	-1.03128	1.67297	B500+C500 versus GFP
Rgl1	-0.439791	3.02347	-3.25837	0.00630586	0.0715202	-2.64652	1.14557	B500+C500 versus GFP
Gca	-0.439164	1.73131	-2.21031	0.0458347	0.227042	-4.27541	0.643894	B500+C500 versus GFP
Efemp1	0.439054	6.10271	4.83052	0.000338442	0.0105085	-0.101341	1.97846	B500+C500 versus GFP
Ankrd16	-0.439049	4.63704	-2.02874	0.0637125	0.270992	-5.15987	0.567043	B500+C500 versus GFP
Xpnpep3	0.438997	2.35787	2.25087	0.042544	0.217729	-4.2688	0.662084	B500+C500 versus GFP
Zc3h7a	-0.43835	6.46743	-3.04629	0.00946683	0.0906342	-3.52277	1.04271	B500+C500 versus GFP
Zfp503	0.437732	6.52187	5.62712	8.57833708211415e-05	0.0042296	1.27979	2.3737	B500+C500 versus GFP
Hoxb5	-0.436663	2.98124	-1.95589	0.0725536	0.290403	-4.95723	0.536999	B500+C500 versus GFP
Phlda1	0.436503	6.85428	3.12954	0.00807129	0.0825659	-3.36773	1.0832	B500+C500 versus GFP
Kcnt2	-0.435817	2.36225	-2.26542	0.041419	0.214544	-4.30894	0.668484	B500+C500 versus GFP
Bnc2	-0.43578	3.30898	-3.80228	0.00223794	0.0368515	-1.67908	1.43354	B500+C500 versus GFP
Alms1	0.435698	4.61583	4.06674	0.00136214	0.0269643	-1.34945	1.56921	B500+C500 versus GFP
Mtap	0.435269	8.37912	6.41328	2.4132782099248e-05	0.00180996	2.53714	2.74233	B500+C500 versus GFP
Hexim2	0.435227	1.77355	2.14026	0.0520892	0.244275	-4.34107	0.61212	B500+C500 versus GFP
Lmcd1	0.435196	3.74645	1.71853	0.109661	0.360916	-5.41466	0.442594	B500+C500 versus GFP
Stard5	-0.434939	4.37352	-4.47195	0.0006452	0.0163995	-0.606354	1.78517	B500+C500 versus GFP
Tns1	-0.434676	6.02644	-3.08866	0.00872883	0.0865995	-3.40864	1.06248	B500+C500 versus GFP
Lratd2	-0.43388	5.53017	-4.57144	0.000538584	0.0144119	-0.555447	1.84128	B500+C500 versus GFP
Sgsh	-0.433746	3.73169	-3.83758	0.00209373	0.0355614	-1.68942	1.44902	B500+C500 versus GFP
Ptar1	0.433696	1.65795	2.43046	0.0304849	0.181475	-3.83256	0.741183	B500+C500 versus GFP
Fscn1	-0.433354	10.3037	-4.69786	0.000428878	0.0121801	-0.376578	1.91435	B500+C500 versus GFP
Mta3	-0.432509	4.94983	-3.45494	0.00432969	0.05721	-2.60283	1.24253	B500+C500 versus GFP
Grik5	-0.432068	5.30884	-4.53898	0.0005712	0.0150576	-0.594635	1.82224	B500+C500 versus GFP
Cd55	-0.43185	5.41528	-4.41036	0.000721947	0.0174744	-0.84377	1.7576	B500+C500 versus GFP
Zfp703	-0.431445	5.68861	-4.7871	0.000365623	0.0109941	-0.17312	1.95884	B500+C500 versus GFP
Sfi1	-0.431349	4.31748	-2.35491	0.0350958	0.197156	-4.55465	0.70519	B500+C500 versus GFP
Spn	0.43068	2.26994	2.57817	0.0230956	0.154406	-3.68603	0.811336	B500+C500 versus GFP
Chka	-0.430607	4.88561	-2.65649	0.0199148	0.143141	-4.0975	0.844235	B500+C500 versus GFP
Efna1	-0.430392	2.93295	-2.88221	0.0129583	0.108751	-3.32817	0.963565	B500+C500 versus GFP
Snrnp25	0.430225	3.97755	2.84933	0.0137979	0.113385	-3.53451	0.945443	B500+C500 versus GFP
Tgtp2	-0.43017	2.97714	-2.40448	0.0320008	0.185828	-4.20109	0.730889	B500+C500 versus GFP
Eva1c	0.429929	3.82186	2.90502	0.0124055	0.105611	-3.40336	0.976292	B500+C500 versus GFP
Txlng	-0.429908	2.97241	-2.81692	0.0146781	0.116919	-3.45748	0.932113	B500+C500 versus GFP
Mndal	0.429858	2.26411	2.00596	0.0663643	0.277084	-4.65729	0.557389	B500+C500 versus GFP
Epha7	0.429469	3.58141	3.42799	0.00455845	0.0587031	-2.37422	1.23134	B500+C500 versus GFP
Plau	0.429372	5.82101	5.29526	0.000150361	0.00623089	0.755142	2.20545	B500+C500 versus GFP
Olr1	-0.42869	4.44847	-1.7039	0.112423	0.365701	-5.63999	0.436874	B500+C500 versus GFP
Ncoa1	-0.428654	2.74183	-2.52501	0.0255296	0.163101	-3.93516	0.787542	B500+C500 versus GFP
Ces2g	-0.428625	5.02668	-4.11173	0.00125262	0.0256054	-1.36319	1.59167	B500+C500 versus GFP
Sptlc2	-0.428299	6.78454	-5.81412	6.29503598454925e-05	0.00351006	1.56438	2.45469	B500+C500 versus GFP
Olfml2b	-0.42793	6.6981	-3.38732	0.00492687	0.0615137	-2.88772	1.21103	B500+C500 versus GFP
Mid1ip1	-0.427779	8.46399	-4.87592	0.000312257	0.00983886	-0.103711	2.00706	B500+C500 versus GFP
Glul	0.427742	4.17639	3.74121	0.00251185	0.0396225	-1.89343	1.40206	B500+C500 versus GFP
Adgrl1	-0.427686	6.75132	-3.57123	0.00346865	0.0497251	-2.53912	1.30342	B500+C500 versus GFP
Enpp5	-0.427311	3.93918	-4.32276	0.00084775	0.0196273	-0.81583	1.70714	B500+C500 versus GFP
Dcn	-0.42717	8.06387	-2.61666	0.0214751	0.148803	-4.36885	0.827389	B500+C500 versus GFP
Ccne1	0.426838	5.16708	4.76178	0.00038252	0.0111919	-0.134681	1.9511	B500+C500 versus GFP
Cpe	-0.426738	8.98342	-5.62862	8.55684246184635e-05	0.0042296	1.24483	2.3737	B500+C500 versus GFP
Arid5a	-0.426543	4.15515	-2.17085	0.0492656	0.237304	-4.84464	0.624695	B500+C500 versus GFP
Cx3cl1	0.426066	1.99159	2.48763	0.027388	0.171175	-3.7921	0.766559	B500+C500 versus GFP
Large1	-0.425762	4.81856	-4.03699	0.00143993	0.0279559	-1.47909	1.55353	B500+C500 versus GFP
Dnajb9	-0.425522	3.56826	-3.80303	0.00223476	0.0368515	-1.72511	1.43354	B500+C500 versus GFP
Dtwd1	0.425343	4.91842	3.67427	0.00285169	0.0432628	-2.13856	1.36389	B500+C500 versus GFP
Crebl2	-0.425323	2.63687	-2.68324	0.0189298	0.138178	-3.6296	0.85956	B500+C500 versus GFP
Ndufa5	0.425122	6.42998	2.74584	0.0168065	0.127304	-4.05796	0.895157	B500+C500 versus GFP
Emp2	-0.425062	5.68046	-5.4882	0.000108298	0.00505864	1.07806	2.29597	B500+C500 versus GFP
Prdm10	-0.424859	1.62691	-1.15199	0.270288	0.562001	-5.75327	0.250263	B500+C500 versus GFP
Ikbke	-0.424746	2.72975	-2.52608	0.0254786	0.162874	-3.93121	0.788149	B500+C500 versus GFP
Rnd1	-0.42462	5.90268	-4.17941	0.00110463	0.0233883	-1.32046	1.631	B500+C500 versus GFP
Zfp937	0.424567	2.10894	2.23544	0.0437687	0.221717	-4.24897	0.6542	B500+C500 versus GFP
Hmga2	0.424447	6.47827	2.6093	0.0217764	0.149736	-4.31276	0.824674	B500+C500 versus GFP
Lrrc4c	0.424434	3.41487	3.21913	0.0067982	0.075101	-2.73416	1.12435	B500+C500 versus GFP
Map2k6	0.424429	3.14888	3.40614	0.00475273	0.0601148	-2.33046	1.22102	B500+C500 versus GFP
Podxl	-0.424059	6.45956	-4.60484	0.000507025	0.013775	-0.566313	1.86091	B500+C500 versus GFP
Mmp16	-0.424027	4.91453	-5.1833	0.000182329	0.00705388	0.615469	2.15157	B500+C500 versus GFP
Cyp4f13	-0.424011	1.76895	-2.45872	0.0289141	0.17653	-3.85653	0.753181	B500+C500 versus GFP
Stx3	-0.423401	3.76083	-3.07747	0.00891806	0.0876429	-3.13367	1.05728	B500+C500 versus GFP
Cdkl5	-0.423028	2.50383	-2.95892	0.0111905	0.0993157	-3.0998	1.00298	B500+C500 versus GFP
Whrn	-0.422656	2.92281	-3.11507	0.00829816	0.0843277	-2.89487	1.07403	B500+C500 versus GFP
Armcx4	0.422513	2.43537	2.64028	0.0205362	0.144939	-3.60502	0.838816	B500+C500 versus GFP
Pagr1a	-0.422479	1.74024	-0.799286	0.438637	0.709617	-6.12753	0.148976	B500+C500 versus GFP
Zswim7	0.422266	2.60705	2.512	0.0261624	0.165627	-3.86496	0.780868	B500+C500 versus GFP
Ap1s2	0.421782	3.96398	2.93194	0.0117832	0.102137	-3.38069	0.990817	B500+C500 versus GFP
Sema5a	0.421597	1.65849	1.76587	0.101128	0.345973	-4.9043	0.460958	B500+C500 versus GFP
Dtx4	0.42138	3.24953	3.22739	0.00669148	0.074311	-2.68863	1.12895	B500+C500 versus GFP
Mcub	0.42082	4.84989	3.92961	0.00176075	0.0319179	-1.64339	1.49597	B500+C500 versus GFP
Zmym6	-0.420621	4.45502	-3.14463	0.00784114	0.0814346	-3.1251	1.08919	B500+C500 versus GFP
Sorcs2	-0.420329	2.66178	-2.61472	0.021554	0.148962	-3.75715	0.826924	B500+C500 versus GFP
Efna2	-0.420323	2.95076	-2.60156	0.0220971	0.150952	-3.8421	0.821161	B500+C500 versus GFP
Epb41l1	0.419653	7.15822	4.0906	0.00130289	0.0261708	-1.55075	1.58218	B500+C500 versus GFP
Gpr39	-0.41964	6.31822	-5.47305	0.000111105	0.00508929	1.00454	2.29334	B500+C500 versus GFP
Lysmd4	-0.419404	2.43054	-2.03798	0.0626644	0.268796	-4.69677	0.570578	B500+C500 versus GFP
Atf5	-0.419169	7.59782	-2.41671	0.0312786	0.183447	-4.73122	0.736489	B500+C500 versus GFP
Def6	-0.418788	3.11193	-4.01303	0.00150589	0.0287411	-1.24806	1.5415	B500+C500 versus GFP
Nupr1	-0.418502	5.03188	-2.31986	0.0374545	0.203619	-4.71783	0.691181	B500+C500 versus GFP
Slc3a2	-0.418075	8.22248	-5.69322	7.68514506710808e-05	0.00395111	1.33795	2.40328	B500+C500 versus GFP
Nmi	-0.417561	3.23184	-3.24718	0.00644255	0.0725298	-2.70981	1.13948	B500+C500 versus GFP
Nod1	-0.417406	6.57931	-4.5996	0.00051185	0.0138355	-0.583517	1.859	B500+C500 versus GFP
Trpm4	-0.417132	2.07977	-2.42602	0.030739	0.181759	-3.97295	0.740504	B500+C500 versus GFP
Baiap2	0.417002	6.65621	5.23436	0.00016695	0.00676051	0.583546	2.17002	B500+C500 versus GFP
Il6	-0.416964	2.20087	-2.13029	0.0530416	0.245691	-4.50514	0.609611	B500+C500 versus GFP
Kremen1	-0.416757	4.36364	-2.98547	0.0106362	0.0968993	-3.40936	1.01368	B500+C500 versus GFP
Creb5	-0.416437	2.96266	-2.41982	0.031097	0.1826	-4.16776	0.7385	B500+C500 versus GFP
Dipk2a	-0.416044	7.17111	-4.08896	0.00130688	0.0261708	-1.56958	1.58218	B500+C500 versus GFP
Akr1c14	-0.415784	3.78901	-2.61288	0.0216293	0.149244	-3.99631	0.826103	B500+C500 versus GFP
Gabra3	-0.415566	2.22091	-1.56096	0.142793	0.409463	-5.37156	0.387785	B500+C500 versus GFP
Cenps	0.414951	3.60825	3.3652	0.00513981	0.0632821	-2.4981	1.19872	B500+C500 versus GFP
Gja1	-0.414007	6.0093	-3.59951	0.00328694	0.0481304	-2.43267	1.31758	B500+C500 versus GFP
Rflnb	-0.413971	4.97296	-3.94151	0.00172185	0.0315133	-1.67823	1.50151	B500+C500 versus GFP
Apol9b	0.413062	2.90237	2.19804	0.0468768	0.229852	-4.47107	0.638552	B500+C500 versus GFP
Bmpr1b	-0.412962	3.25335	-2.29832	0.038978	0.20824	-4.44557	0.681436	B500+C500 versus GFP
Dhfr	0.412753	5.94923	4.45046	0.000670972	0.0168623	-0.78975	1.77308	B500+C500 versus GFP
Ccdc122	0.412512	3.36149	3.47445	0.00417146	0.0556718	-2.24615	1.25437	B500+C500 versus GFP
Pld2	-0.412441	4.55846	-4.52945	0.000581161	0.0152824	-0.524835	1.81581	B500+C500 versus GFP
Mamdc4	-0.412384	2.04576	-2.15709	0.0505172	0.239827	-4.42479	0.620102	B500+C500 versus GFP
Pclaf	0.412212	6.97043	5.32012	0.000144096	0.0060295	0.71691	2.21972	B500+C500 versus GFP
S100a4	-0.412178	9.14354	-3.85503	0.00202595	0.0347445	-1.99597	1.45911	B500+C500 versus GFP
Tprkb	0.412155	5.39243	4.72699	0.000407065	0.0117486	-0.223928	1.93001	B500+C500 versus GFP
Ifi205	0.411854	2.9456	2.42398	0.0308564	0.181759	-4.09037	0.740504	B500+C500 versus GFP
Agbl3	0.411339	2.58541	2.54627	0.0245277	0.159281	-3.8021	0.797837	B500+C500 versus GFP
Lrrc27	-0.410072	2.43014	-2.10035	0.0560008	0.254767	-4.59595	0.593857	B500+C500 versus GFP
Irf5	-0.409894	2.03303	-2.78562	0.0155807	0.121563	-3.32565	0.915197	B500+C500 versus GFP
Stat5b	-0.409708	4.50373	-4.09475	0.00129284	0.0261267	-1.32758	1.58291	B500+C500 versus GFP
Col12a1	-0.40894	6.74648	-2.08766	0.0573011	0.258838	-5.26958	0.586973	B500+C500 versus GFP
Lhpp	0.408768	2.87762	2.68012	0.0190419	0.138617	-3.62111	0.858184	B500+C500 versus GFP
Ngf	0.408484	3.06101	2.74777	0.016745	0.126978	-3.53598	0.896272	B500+C500 versus GFP
Tns3	-0.408197	7.8467	-5.8633	5.80770478865609e-05	0.00334335	1.62348	2.47582	B500+C500 versus GFP
Afap1	-0.407776	5.80216	-4.13446	0.00120076	0.0247832	-1.3964	1.60584	B500+C500 versus GFP
Pstpip1	-0.407683	5.16107	-3.27104	0.0061547	0.0703866	-2.97791	1.15251	B500+C500 versus GFP
Amt	-0.407627	1.68823	-2.19736	0.0469351	0.230032	-4.2884	0.638212	B500+C500 versus GFP
Gamt	0.406962	5.23998	2.97953	0.0107576	0.0971743	-3.50207	1.01245	B500+C500 versus GFP
Efcab11	0.406679	1.74108	2.13131	0.0529435	0.245579	-4.35177	0.609809	B500+C500 versus GFP
Nr4a1	0.406624	6.09708	0.73952	0.472874	0.735178	-6.91953	0.133608	B500+C500 versus GFP
Ptprm	-0.405578	4.70978	-4.13548	0.0011985	0.0247832	-1.27886	1.60584	B500+C500 versus GFP
Pcbp3	0.404269	4.02214	2.63465	0.0207564	0.146003	-3.94335	0.835637	B500+C500 versus GFP
Rab3d	0.404261	3.58191	2.24524	0.0429875	0.218946	-4.53614	0.659663	B500+C500 versus GFP
Foxo1	-0.404211	3.6131	-3.77026	0.00237754	0.0383482	-1.7942	1.41626	B500+C500 versus GFP
Pkia	-0.404144	4.25667	-2.36559	0.0344054	0.19476	-4.52179	0.7105	B500+C500 versus GFP
Slc1a4	-0.404021	5.05498	-4.01002	0.0015144	0.0287493	-1.55752	1.54137	B500+C500 versus GFP
Aar2	0.402426	3.31704	1.92675	0.0763962	0.297593	-5.00358	0.526377	B500+C500 versus GFP
Ulbp1	0.40239	2.85791	1.73767	0.106137	0.354456	-5.19531	0.450437	B500+C500 versus GFP
Wwc2	-0.401735	7.17892	-3.69082	0.00276354	0.0421658	-2.32889	1.37504	B500+C500 versus GFP
Plac8	0.401374	5.46135	4.62759	0.000486641	0.0133823	-0.414563	1.87347	B500+C500 versus GFP
Anxa3	-0.401329	8.86828	-4.88899	0.000305114	0.00967103	-0.0697465	2.01453	B500+C500 versus GFP
Rapgefl1	-0.400129	2.89706	-2.60278	0.0220464	0.150896	-3.83237	0.821322	B500+C500 versus GFP
Rin2	-0.399531	3.88871	-2.62235	0.0212452	0.147947	-3.99816	0.829893	B500+C500 versus GFP
Iqgap2	0.399414	1.90504	1.75228	0.103515	0.349726	-4.97624	0.456272	B500+C500 versus GFP
Bdh2	0.399241	1.70831	1.60472	0.132818	0.394784	-5.14569	0.40364	B500+C500 versus GFP
Emp1	0.399188	8.49011	3.04123	0.00955902	0.0907341	-3.57387	1.04223	B500+C500 versus GFP
Dock6	-0.398528	4.75364	-4.72463	0.000408791	0.0117666	-0.190778	1.92935	B500+C500 versus GFP
Lrrfip1	-0.398323	6.4298	-3.58537	0.00337653	0.0488459	-2.49084	1.31117	B500+C500 versus GFP
Cdk5r1	0.397737	1.80169	1.94148	0.0744307	0.294106	-4.66286	0.531496	B500+C500 versus GFP
Arap2	-0.39763	2.76609	-2.21835	0.0451638	0.225467	-4.47282	0.646917	B500+C500 versus GFP
Nat2	-0.397422	2.34424	-2.58616	0.0227497	0.153187	-3.74241	0.814777	B500+C500 versus GFP
Tnfrsf9	0.395739	1.34186	1.89206	0.0812105	0.307739	-4.6598	0.511818	B500+C500 versus GFP
H2-D1	-0.395706	5.99789	-3.10714	0.00842511	0.0848887	-3.37032	1.07115	B500+C500 versus GFP
Cd9	0.395649	8.27041	4.63736	0.00047815	0.0132612	-0.548886	1.87742	B500+C500 versus GFP
Piezo1	-0.39539	8.60597	-4.29185	0.000897379	0.0203342	-1.18279	1.69177	B500+C500 versus GFP
Ptprn	0.394889	6.08424	3.13991	0.00791242	0.0817335	-3.29018	1.0876	B500+C500 versus GFP
Pxdc1	-0.394848	4.47899	-2.93905	0.011624	0.101617	-3.51393	0.993034	B500+C500 versus GFP
Wsb1	-0.394718	7.33285	-2.73281	0.0172283	0.129212	-4.15153	0.888697	B500+C500 versus GFP
Pkm	0.394684	10.0485	2.12309	0.0537395	0.24776	-5.18999	0.605969	B500+C500 versus GFP
Mapk12	-0.393758	4.26883	-2.328	0.0368936	0.202534	-4.59197	0.693501	B500+C500 versus GFP
Slc25a24	0.39342	5.93048	2.37075	0.0340768	0.19376	-4.69408	0.712737	B500+C500 versus GFP
Depdc7	-0.393412	1.88029	-1.6739	0.11828	0.374249	-5.14325	0.426839	B500+C500 versus GFP
Aldh6a1	-0.393262	2.90916	-2.16333	0.0499462	0.239318	-4.59546	0.621024	B500+C500 versus GFP
Itga11	0.39317	6.74625	4.7096	0.000419945	0.01196	-0.37123	1.92227	B500+C500 versus GFP
Zfp839	-0.392455	2.52391	-3.0755	0.00895168	0.0878667	-2.88603	1.05618	B500+C500 versus GFP
Abcc5	-0.392386	7.09461	-3.11165	0.00835262	0.0846056	-3.43267	1.0726	B500+C500 versus GFP
Pitpnm2	-0.392312	5.87969	-3.94142	0.00172214	0.0315133	-1.76886	1.50151	B500+C500 versus GFP
Tmem265	0.392292	2.16256	1.59769	0.134378	0.397536	-5.25111	0.400623	B500+C500 versus GFP
Fgf2	-0.391971	4.16651	-3.28641	0.00597622	0.0691061	-2.80852	1.16048	B500+C500 versus GFP
H2-M3	0.391284	3.48115	2.53611	0.0250019	0.161278	-4.00658	0.792425	B500+C500 versus GFP
Lrp5	-0.390793	5.25033	-3.36068	0.0051844	0.0637251	-2.81609	1.19569	B500+C500 versus GFP
Psma5	0.390508	7.27878	5.00721	0.000247762	0.00851182	0.143226	2.06998	B500+C500 versus GFP
Urod	0.390377	4.59659	3.07142	0.00902201	0.0882318	-3.23627	1.05438	B500+C500 versus GFP
Tnfaip3	0.390129	5.05171	1.3106	0.212916	0.496686	-6.21972	0.303918	B500+C500 versus GFP
Hdac5	-0.390082	5.68355	-4.78158	0.000369244	0.0110435	-0.181636	1.95689	B500+C500 versus GFP
Bag2	0.390078	4.64432	2.08364	0.0577184	0.259806	-5.01777	0.585351	B500+C500 versus GFP
Trnp1	-0.389991	2.84816	-2.07598	0.0585218	0.260975	-4.72878	0.583402	B500+C500 versus GFP
Wdr44	-0.389604	3.39711	-1.28242	0.222328	0.50869	-6.00072	0.293547	B500+C500 versus GFP
E130308A19Rik	-0.38949	3.22695	-3.37212	0.00507215	0.0626664	-2.47211	1.20297	B500+C500 versus GFP
Gpnmb	0.389368	2.81451	2.48498	0.0275249	0.171427	-3.9588	0.765922	B500+C500 versus GFP
Sapcd2	0.389006	4.60018	3.29017	0.00593332	0.0688342	-2.82314	1.1622	B500+C500 versus GFP
Mcam	-0.388942	5.28618	-3.22761	0.00668865	0.074311	-3.07301	1.12895	B500+C500 versus GFP
Hsd3b7	-0.388733	3.66182	-2.5999	0.0221666	0.151043	-3.995	0.820899	B500+C500 versus GFP
Ppdpf	0.388427	5.29817	2.94003	0.0116021	0.101614	-3.58397	0.993046	B500+C500 versus GFP
Siah1b	0.388411	3.53653	3.29224	0.00590988	0.0686371	-2.62584	1.16344	B500+C500 versus GFP
Mras	-0.387667	6.81649	-3.59034	0.00334474	0.0487298	-2.50527	1.31221	B500+C500 versus GFP
Zfp276	-0.387424	4.63184	-2.58943	0.0226095	0.152593	-4.18248	0.816466	B500+C500 versus GFP
Ralgapa2	0.387219	4.74241	2.97263	0.0109007	0.0978857	-3.44602	1.00928	B500+C500 versus GFP
Prkar2b	0.387204	5.37839	3.04273	0.00953167	0.0907169	-3.40069	1.04231	B500+C500 versus GFP
Leng8	-0.386978	6.79647	-2.20327	0.0464302	0.229108	-5.07688	0.63996	B500+C500 versus GFP
Tlnrd1	-0.386578	6.19178	-4.48681	0.000627971	0.0161934	-0.76598	1.79066	B500+C500 versus GFP
En1	0.386239	2.24595	2.52699	0.0254349	0.162758	-3.77443	0.788458	B500+C500 versus GFP
Cldn34c1	0.386211	1.87369	2.01347	0.0654791	0.275198	-4.56765	0.560354	B500+C500 versus GFP
Ilvbl	-0.386125	6.22582	-4.93703	0.0002803	0.00924209	0.0586193	2.03423	B500+C500 versus GFP
Atf3	-0.385964	3.0861	-1.88503	0.0822185	0.309957	-5.09032	0.508699	B500+C500 versus GFP
Ube2cbp	0.385521	2.20812	2.01047	0.0658307	0.276022	-4.63637	0.559056	B500+C500 versus GFP
Srxn1	0.385178	6.09064	4.03364	0.00144898	0.0279559	-1.58643	1.55353	B500+C500 versus GFP
Ccdc85c	-0.38469	1.37046	-1.37244	0.193388	0.474668	-5.4382	0.32361	B500+C500 versus GFP
Lacc1	0.384448	3.75242	2.57366	0.0232928	0.155468	-4.00035	0.80836	B500+C500 versus GFP
Socs1	0.384311	2.33259	2.32108	0.0373695	0.203365	-4.14726	0.691724	B500+C500 versus GFP
Paip2b	0.38422	5.69079	3.92237	0.00178486	0.0322182	-1.76037	1.4919	B500+C500 versus GFP
Shox2	0.383851	4.39421	3.08985	0.0087089	0.0865995	-3.16747	1.06248	B500+C500 versus GFP
Trps1	0.383632	4.18596	2.32704	0.0369593	0.202599	-4.52383	0.693362	B500+C500 versus GFP
Acer3	-0.383282	4.34789	-3.79312	0.00227701	0.0371366	-1.87487	1.4302	B500+C500 versus GFP
Creg1	-0.382946	4.59477	-2.42845	0.0305996	0.181482	-4.46521	0.741167	B500+C500 versus GFP
Rbms3	-0.382847	3.78814	-2.97748	0.0107999	0.0974736	-3.32232	1.01111	B500+C500 versus GFP
Dlk2	-0.382717	3.10963	-1.99596	0.0675601	0.279347	-4.91616	0.553855	B500+C500 versus GFP
Abca3	-0.382621	5.48905	-4.3903	0.000748942	0.0179241	-0.88652	1.74656	B500+C500 versus GFP
Trp53bp2	-0.382604	5.22179	-5.06746	0.00022298	0.00805569	0.378433	2.0939	B500+C500 versus GFP
Trim46	-0.382566	3.84328	-3.25434	0.00635479	0.0717409	-2.81222	1.14423	B500+C500 versus GFP
Zfp362	-0.382461	3.87876	-3.04426	0.00950365	0.0906342	-3.21407	1.04271	B500+C500 versus GFP
Stn1	0.382229	5.14689	3.91004	0.00182671	0.0327516	-1.7231	1.48477	B500+C500 versus GFP
Echdc2	-0.382221	5.08057	-3.22462	0.00672701	0.0745117	-3.05601	1.12778	B500+C500 versus GFP
Spata6	0.382119	3.36563	2.59989	0.0221672	0.151043	-3.87135	0.820899	B500+C500 versus GFP
Isy1	0.381293	6.18203	5.58906	9.14143958709743e-05	0.00442529	1.23675	2.35406	B500+C500 versus GFP
Arf2	-0.38055	5.64681	-4.29638	0.000889924	0.0202515	-1.07689	1.69354	B500+C500 versus GFP
Zhx1	0.380473	4.08305	2.07028	0.0591269	0.262048	-4.93737	0.581619	B500+C500 versus GFP
Crebbp	-0.380331	5.7623	-3.16031	0.00760904	0.0799174	-3.2483	1.09736	B500+C500 versus GFP
Ephb4	-0.379816	6.42453	-4.32555	0.000843419	0.0195695	-1.08351	1.70842	B500+C500 versus GFP
Arhgap27	0.379679	3.39103	2.00699	0.0662419	0.277084	-4.89893	0.557389	B500+C500 versus GFP
Trim39	-0.37948	5.36248	-2.00448	0.0665394	0.277356	-5.28911	0.556962	B500+C500 versus GFP
Glis1	0.37945	2.46058	2.61372	0.0215948	0.149147	-3.66333	0.826386	B500+C500 versus GFP
Galnt7	-0.379308	4.163	-1.46177	0.167803	0.44345	-5.92905	0.353155	B500+C500 versus GFP
Mif4gd	-0.379291	4.49399	-3.31368	0.00567224	0.067271	-2.80748	1.17217	B500+C500 versus GFP
Slc66a2	0.37883	3.3792	2.55934	0.0239307	0.157515	-3.94643	0.802678	B500+C500 versus GFP
A430033K04Rik	-0.378737	2.7176	-3.17018	0.00746655	0.079093	-2.74755	1.10186	B500+C500 versus GFP
Rb1cc1	-0.378578	5.25627	-3.00969	0.0101542	0.0945295	-3.48207	1.02443	B500+C500 versus GFP
Fkbp4	0.378546	8.07248	4.3212	0.000850187	0.019641	-1.13904	1.70684	B500+C500 versus GFP
Tjp2	-0.3785	5.74296	-4.08235	0.00132308	0.0262888	-1.48869	1.58023	B500+C500 versus GFP
Golgb1	-0.378496	6.30236	-4.90783	0.000295121	0.00948333	0.000419659	2.02304	B500+C500 versus GFP
Trim6	-0.378364	1.78346	-1.4359	0.174903	0.45167	-5.44866	0.345179	B500+C500 versus GFP
Tbc1d16	0.378132	2.41923	1.53682	0.148568	0.415458	-5.38495	0.381473	B500+C500 versus GFP
Lsm3	0.377925	6.80162	3.82519	0.00214323	0.0359223	-2.03697	1.44464	B500+C500 versus GFP
Rnf112	-0.377797	3.57737	-1.77096	0.100246	0.344728	-5.37077	0.462523	B500+C500 versus GFP
Tmc6	-0.377719	5.21182	-3.17078	0.00745796	0.079093	-3.17277	1.10186	B500+C500 versus GFP
Nudt4	0.377688	6.54638	5.36579	0.000133283	0.0057702	0.821896	2.23881	B500+C500 versus GFP
Galnt18	-0.377229	6.81561	-3.14523	0.00783217	0.0814346	-3.35546	1.08919	B500+C500 versus GFP
Siva1	0.377013	5.43016	3.24443	0.00647652	0.0727584	-3.0252	1.13812	B500+C500 versus GFP
Epn3	-0.376946	4.02125	-3.58512	0.00337816	0.0488459	-2.2157	1.31117	B500+C500 versus GFP
Slc40a1	-0.376857	1.46802	-1.30528	0.214667	0.499061	-5.54198	0.301846	B500+C500 versus GFP
Clca3a1	0.376843	4.1208	1.72038	0.109315	0.360619	-5.50046	0.442952	B500+C500 versus GFP
Commd1b	-0.376758	4.07187	-2.53036	0.0252738	0.162051	-4.19735	0.790349	B500+C500 versus GFP
Pard6g	0.376751	3.5736	2.36737	0.0342921	0.194571	-4.32848	0.710921	B500+C500 versus GFP
Gulp1	-0.376728	4.14474	-2.06888	0.0592763	0.26246	-5.00827	0.580936	B500+C500 versus GFP
Lamc1	-0.376553	7.08464	-3.89181	0.00189043	0.0332229	-1.94112	1.47856	B500+C500 versus GFP
Plxnb1	-0.376353	5.58875	-3.16107	0.00759804	0.0799174	-3.23041	1.09736	B500+C500 versus GFP
Ift74	0.376019	5.88296	3.88774	0.00190495	0.0333132	-1.84567	1.47738	B500+C500 versus GFP
Tmc4	-0.375967	2.79611	-2.69398	0.0185475	0.135854	-3.64269	0.866929	B500+C500 versus GFP
Stx1a	-0.374858	3.5527	-2.65564	0.019947	0.14317	-3.8721	0.844149	B500+C500 versus GFP
Gm49396	-0.374469	1.67414	-0.870348	0.400063	0.682473	-6.04267	0.165915	B500+C500 versus GFP
Ppih	0.374372	5.24319	3.09844	0.00856676	0.0859906	-3.27902	1.06555	B500+C500 versus GFP
Abhd17c	-0.374148	5.33643	-5.06458	0.000224102	0.00805569	0.362453	2.0939	B500+C500 versus GFP
Rassf6	-0.373899	2.89007	-2.64689	0.0202805	0.143886	-3.74556	0.841983	B500+C500 versus GFP
Glis2	-0.373752	6.37752	-5.38233	0.000129582	0.00568073	0.842971	2.2456	B500+C500 versus GFP
Clmp	0.373675	2.29244	1.59485	0.135015	0.39824	-5.28278	0.399855	B500+C500 versus GFP
Atg16l2	-0.373237	3.92817	-2.7171	0.0177506	0.131922	-3.82904	0.879682	B500+C500 versus GFP
Nufip1	0.373058	5.38519	4.79979	0.000357453	0.0109079	-0.0924997	1.96226	B500+C500 versus GFP
Braf	-0.373055	5.1723	-2.75343	0.0165657	0.126566	-3.95167	0.897682	B500+C500 versus GFP
Pyurf	0.372758	4.54749	3.27143	0.00615011	0.0703866	-2.85093	1.15251	B500+C500 versus GFP
Ptk7	-0.372465	7.15002	-5.20452	0.000175765	0.00698471	0.489198	2.15585	B500+C500 versus GFP
Etv5	0.372353	4.79679	2.99518	0.0104403	0.0956876	-3.41226	1.01914	B500+C500 versus GFP
Rnf166	-0.372264	5.13484	-3.61546	0.00318869	0.0471007	-2.31681	1.32697	B500+C500 versus GFP
Lsm5	0.372156	5.2954	3.40777	0.00473803	0.0600916	-2.69851	1.22119	B500+C500 versus GFP
Porcn	0.372089	2.84635	2.04858	0.0614829	0.267126	-4.71155	0.573284	B500+C500 versus GFP
Nrn1	0.37189	6.74586	4.57849	0.000531753	0.0142649	-0.613845	1.84573	B500+C500 versus GFP
Nktr	-0.371799	6.83308	-2.08507	0.0575695	0.259731	-5.27859	0.585475	B500+C500 versus GFP
Fam91a1	0.371775	7.41195	2.93301	0.011759	0.102137	-3.76926	0.990817	B500+C500 versus GFP
Slc22a21	-0.371566	2.69178	-2.33318	0.0365407	0.201636	-4.26042	0.695431	B500+C500 versus GFP
Fsd1l	0.371132	2.2482	1.56284	0.142351	0.408927	-5.32058	0.388354	B500+C500 versus GFP
Slc16a4	-0.371118	2.81746	-1.84917	0.0875431	0.320544	-5.07735	0.494113	B500+C500 versus GFP
Ngef	-0.370716	1.71323	-2.16404	0.0498812	0.239187	-4.34527	0.621262	B500+C500 versus GFP
Il18	-0.37063	3.35439	-1.92023	0.0772802	0.299721	-5.09148	0.523283	B500+C500 versus GFP
Mcm10	0.370057	5.76103	4.08498	0.00131659	0.0262472	-1.4601	1.58092	B500+C500 versus GFP
Ugt1a7c	-0.370012	4.68156	-3.88504	0.00191464	0.033373	-1.74674	1.4766	B500+C500 versus GFP
Ppic	-0.369962	7.14012	-5.34256	0.000138673	0.00591453	0.734192	2.22808	B500+C500 versus GFP
Mindy4	0.369748	2.88257	2.91677	0.0121301	0.104014	-3.19601	0.982909	B500+C500 versus GFP
Prkg2	0.369712	6.46971	2.53889	0.0248712	0.160922	-4.44201	0.793384	B500+C500 versus GFP
Myo1c	-0.36946	8.49746	-3.42223	0.00460888	0.0592093	-2.8426	1.22761	B500+C500 versus GFP
Hk1	0.369173	6.73051	5.8375	6.05815908908392e-05	0.00341372	1.62407	2.46677	B500+C500 versus GFP
Cenpp	0.369132	2.7791	2.44195	0.0298366	0.179019	-4.03208	0.7471	B500+C500 versus GFP
Myzap	0.368428	1.52609	1.74675	0.104501	0.351083	-4.9108	0.454591	B500+C500 versus GFP
Camsap3	-0.368406	1.48771	-1.58864	0.136412	0.400438	-5.18002	0.397465	B500+C500 versus GFP
Micu3	-0.368271	3.1804	-2.01205	0.0656457	0.275572	-4.90715	0.559765	B500+C500 versus GFP
Swap70	-0.368122	4.86013	-3.6628	0.00291445	0.0438402	-2.19322	1.35813	B500+C500 versus GFP
Fbxo2	0.368108	3.99397	2.9264	0.0119086	0.102595	-3.4015	0.988874	B500+C500 versus GFP
Dtx3	-0.367835	5.79521	-3.19294	0.00714791	0.0771809	-3.18903	1.11249	B500+C500 versus GFP
Map4k3	-0.367797	5.75087	-3.93237	0.00175164	0.0318345	-1.77365	1.4971	B500+C500 versus GFP
Tuft1	-0.36765	6.56193	-4.93744	0.000280097	0.00924209	0.0378565	2.03423	B500+C500 versus GFP
Camk1d	0.367586	2.52646	1.82196	0.0917888	0.329031	-4.99691	0.482763	B500+C500 versus GFP
Kmt2c	-0.367229	4.51225	-2.0209	0.064614	0.273397	-5.14919	0.563207	B500+C500 versus GFP
Hic2	-0.367157	1.67619	-2.02785	0.0638145	0.271199	-4.56052	0.566712	B500+C500 versus GFP
Rab38	0.367014	2.4816	1.81032	0.0936599	0.332195	-5.00593	0.478607	B500+C500 versus GFP
Mfsd4b4	-0.36691	2.52133	-1.85065	0.0873172	0.320223	-5.01109	0.494547	B500+C500 versus GFP
Paxbp1	-0.366623	6.11546	-2.41209	0.0315495	0.184111	-4.66373	0.734921	B500+C500 versus GFP
Abcc10	-0.36661	3.47677	-2.314	0.037863	0.204788	-4.4641	0.688696	B500+C500 versus GFP
Slco3a1	0.366563	4.33612	3.30088	0.00581298	0.0679563	-2.76089	1.16777	B500+C500 versus GFP
Zfp652	-0.366018	4.91576	-5.17284	0.000185661	0.00708707	0.598678	2.14953	B500+C500 versus GFP
St3gal1	-0.365816	5.8041	-5.22458	0.000169786	0.00682349	0.606635	2.16599	B500+C500 versus GFP
Smad6	-0.365632	5.46432	-3.50656	0.00392356	0.0537094	-2.55892	1.26995	B500+C500 versus GFP
Itga10	-0.365629	1.60063	-1.47709	0.163714	0.436746	-5.35699	0.359771	B500+C500 versus GFP
Pals2	0.365327	6.00829	5.07586	0.000219737	0.00798703	0.346988	2.09761	B500+C500 versus GFP
St6galnac4	0.365257	4.25682	3.82313	0.00215159	0.0359223	-1.75668	1.44464	B500+C500 versus GFP
Rcor3	-0.364722	3.18002	-1.73048	0.107449	0.356824	-5.34231	0.447546	B500+C500 versus GFP
Slc9a3r1	-0.364658	9.79952	-3.54942	0.00361579	0.0509527	-2.56094	1.29283	B500+C500 versus GFP
Lonrf1	-0.364626	2.64798	-2.84644	0.0138743	0.113745	-3.33215	0.944067	B500+C500 versus GFP
Chchd1	0.364457	5.42633	3.3274	0.00552519	0.0662444	-2.86675	1.17885	B500+C500 versus GFP
Crlf2	-0.36432	4.44157	-2.83749	0.0141132	0.11465	-3.69607	0.940627	B500+C500 versus GFP
Fam117a	0.364285	4.30671	3.22159	0.0067662	0.0748287	-2.90525	1.12593	B500+C500 versus GFP
Marchf9	-0.364258	2.678	-1.88308	0.0825012	0.310692	-4.99749	0.507669	B500+C500 versus GFP
Nt5c3	0.364029	5.62487	3.93774	0.00173409	0.0315693	-1.72576	1.50074	B500+C500 versus GFP
Ctxn1	-0.363961	4.89497	-2.36446	0.0344779	0.195002	-4.61949	0.70996	B500+C500 versus GFP
Jcad	0.36394	4.80983	2.42489	0.0308038	0.181759	-4.45988	0.740504	B500+C500 versus GFP
Rpap3	0.36341	5.30717	3.98564	0.0015851	0.0297731	-1.59945	1.52618	B500+C500 versus GFP
Tram1l1	0.363256	3.98741	2.83278	0.0142406	0.115245	-3.57756	0.938378	B500+C500 versus GFP
Tmem176a	0.363064	7.16459	3.31922	0.0056124	0.0666355	-3.0258	1.17629	B500+C500 versus GFP
Sparc	-0.362559	10.872	-2.83904	0.0140717	0.114406	-3.87165	0.941552	B500+C500 versus GFP
Mtfp1	0.362263	2.94079	2.10503	0.0555286	0.253267	-4.64001	0.596421	B500+C500 versus GFP
Tmem53	0.361787	2.25348	1.52174	0.152273	0.420459	-5.3721	0.376277	B500+C500 versus GFP
Col4a5	-0.361331	7.06777	-5.27189	0.000156514	0.00641103	0.61191	2.19307	B500+C500 versus GFP
Rpa2	0.360702	6.10628	4.80249	0.000355742	0.0109079	-0.15567	1.96226	B500+C500 versus GFP
Col7a1	0.360691	4.72859	2.45512	0.02911	0.176826	-4.39511	0.752453	B500+C500 versus GFP
Mdm4	-0.360601	4.9733	-2.65765	0.0198711	0.142991	-4.10309	0.844691	B500+C500 versus GFP
Ric1	-0.360039	4.51102	-2.92622	0.0119129	0.102595	-3.54092	0.988874	B500+C500 versus GFP
Sesn1	0.359508	3.96697	2.64711	0.0202721	0.143886	-3.91105	0.841983	B500+C500 versus GFP
Zfp85	-0.358941	1.27881	-1.78751	0.0974293	0.338871	-4.85545	0.469966	B500+C500 versus GFP
Zfp316	-0.358899	4.0347	-3.63707	0.00306036	0.0456483	-2.11974	1.34058	B500+C500 versus GFP
Nphp3	-0.358831	3.33416	-1.93114	0.0758051	0.296357	-5.07167	0.528185	B500+C500 versus GFP
Dtx2	-0.358711	5.54541	-3.39631	0.00484289	0.0608935	-2.77744	1.21543	B500+C500 versus GFP
Sema3c	-0.358467	7.92999	-3.43343	0.00451133	0.0583079	-2.83177	1.23427	B500+C500 versus GFP
Crls1	-0.358373	5.80301	-3.74075	0.00251406	0.0396225	-2.14332	1.40206	B500+C500 versus GFP
Aph1b	0.358216	2.29739	1.78206	0.0983488	0.340734	-5.01388	0.467585	B500+C500 versus GFP
BC034090	-0.358181	3.52466	-3.32318	0.00557002	0.0664306	-2.61867	1.17763	B500+C500 versus GFP
Trim44	0.357629	6.8418	4.7971	0.00035917	0.010929	-0.217605	1.96142	B500+C500 versus GFP
Dop1b	-0.357086	3.03632	-2.58032	0.023002	0.153991	-3.89734	0.812504	B500+C500 versus GFP
Ahcy	0.356976	7.65862	2.29535	0.0391928	0.209111	-4.9386	0.679623	B500+C500 versus GFP
Calhm2	-0.356944	3.40177	-2.55712	0.0240313	0.157644	-4.01426	0.802322	B500+C500 versus GFP
Ccdc174	0.356898	5.03182	4.00258	0.00153564	0.0290794	-1.53411	1.53641	B500+C500 versus GFP
Dus2	-0.356801	3.49269	-3.18411	0.00726998	0.0775882	-2.8755	1.1102	B500+C500 versus GFP
Hid1	-0.356692	2.82362	-2.1323	0.0528485	0.245579	-4.62618	0.609809	B500+C500 versus GFP
Polr1a	0.356658	7.49449	4.19411	0.00107495	0.0230347	-1.36958	1.63762	B500+C500 versus GFP
Lrig1	0.356291	5.44622	3.15579	0.0076753	0.0803222	-3.19633	1.09516	B500+C500 versus GFP
Zscan2	-0.356088	2.30445	-1.93268	0.0755995	0.29604	-4.83796	0.52865	B500+C500 versus GFP
Rnf225	0.356054	1.69042	1.01763	0.327617	0.617217	-5.85772	0.209562	B500+C500 versus GFP
Otud1	0.356047	2.33135	2.23528	0.0437814	0.221717	-4.29496	0.6542	B500+C500 versus GFP
Slc43a2	0.355622	2.43851	2.13519	0.0525714	0.245241	-4.4827	0.610407	B500+C500 versus GFP
Cptp	0.355317	3.75544	3.12908	0.00807828	0.0825659	-2.97565	1.0832	B500+C500 versus GFP
Zfp184	0.355132	2.23796	2.20155	0.0465767	0.229273	-4.33562	0.639647	B500+C500 versus GFP
Mcm3	0.355091	7.6459	5.7641	6.83502611289464e-05	0.00369508	1.46142	2.43238	B500+C500 versus GFP
Ska1	0.355054	4.99463	4.22771	0.00101015	0.0221816	-1.10542	1.65401	B500+C500 versus GFP
Mapk8ip3	-0.355037	7.3512	-2.18778	0.0477652	0.233234	-5.12581	0.632208	B500+C500 versus GFP
Uros	-0.354859	2.92158	-2.25979	0.0418512	0.215894	-4.43115	0.665759	B500+C500 versus GFP
Pan3	-0.354525	5.67432	-2.46666	0.0284871	0.175166	-4.52625	0.75655	B500+C500 versus GFP
Uhrf1	0.35443	8.04408	5.61208	8.79636741829458e-05	0.00427769	1.19559	2.36879	B500+C500 versus GFP
Gtf3c6	0.35412	5.1682	3.61256	0.00320634	0.0472422	-2.29308	1.32567	B500+C500 versus GFP
Tmem106a	-0.354101	1.53448	-1.75278	0.103426	0.349726	-4.9544	0.456272	B500+C500 versus GFP
Lsp1	-0.354075	6.57808	-3.40658	0.00474882	0.0601148	-2.84189	1.22102	B500+C500 versus GFP
Chrnb1	-0.353954	2.31505	-1.95585	0.0725598	0.290403	-4.80644	0.536999	B500+C500 versus GFP
Etv4	0.353782	6.03216	3.13478	0.00799055	0.0819839	-3.29682	1.08627	B500+C500 versus GFP
Srgap2	-0.353742	5.26866	-4.31616	0.000858099	0.0197306	-1.00285	1.70486	B500+C500 versus GFP
Txndc11	-0.353435	5.24441	-4.90398	0.000297132	0.00950286	0.0828713	2.02215	B500+C500 versus GFP
Nfil3	-0.353105	4.68664	-3.06333	0.00916293	0.0890376	-3.30917	1.05043	B500+C500 versus GFP
Gnpda2	-0.353025	3.97827	-3.02957	0.00977496	0.0921268	-3.25753	1.03561	B500+C500 versus GFP
Paqr3	-0.352612	1.52926	-1.53666	0.148607	0.415458	-5.25709	0.381473	B500+C500 versus GFP
Stxbp6	-0.352457	3.98207	-3.54912	0.00361785	0.0509527	-2.27598	1.29283	B500+C500 versus GFP
Zscan25	-0.352306	3.73286	-1.63306	0.126686	0.385243	-5.60326	0.414265	B500+C500 versus GFP
Cep135	-0.351881	3.54326	-2.83936	0.0140629	0.114406	-3.53051	0.941552	B500+C500 versus GFP
Zfp420	-0.351671	1.93544	-2.34777	0.0355646	0.198409	-4.07874	0.702438	B500+C500 versus GFP
Iqsec2	-0.351595	4.34165	-3.86398	0.00199208	0.0343295	-1.73802	1.46433	B500+C500 versus GFP
Armc9	-0.351585	4.09778	-3.09256	0.00866391	0.0865126	-3.16037	1.06292	B500+C500 versus GFP
Suv39h2	0.351532	4.36902	3.18902	0.00720178	0.077498	-2.97823	1.11071	B500+C500 versus GFP
Ctf1	-0.351126	3.2012	-2.46411	0.0286235	0.175701	-4.13711	0.755227	B500+C500 versus GFP
Hspb6	0.351027	5.21499	2.99009	0.0105424	0.0962462	-3.4819	1.01662	B500+C500 versus GFP
Nudt7	-0.350922	2.05858	-1.71492	0.110336	0.362069	-5.11727	0.441208	B500+C500 versus GFP
Kctd6	-0.35066	3.15501	-2.60023	0.0221528	0.151043	-3.88569	0.820899	B500+C500 versus GFP
Ptcd3	0.350556	6.75188	5.40505	0.000124672	0.00550935	0.876959	2.2589	B500+C500 versus GFP
Filip1l	-0.35052	7.32583	-4.08954	0.00130545	0.0261708	-1.57236	1.58218	B500+C500 versus GFP
Ogn	-0.350355	4.52287	-2.77358	0.015942	0.123568	-3.82586	0.908094	B500+C500 versus GFP
Phf10	-0.350297	6.64458	-3.51699	0.00384626	0.0531703	-2.63474	1.27433	B500+C500 versus GFP
Clspn	0.349971	5.73268	3.64129	0.00303593	0.045411	-2.302	1.34284	B500+C500 versus GFP
Ppa2	0.349637	5.0888	4.06377	0.00136972	0.0270286	-1.42584	1.56818	B500+C500 versus GFP
Morn4	0.349633	4.07119	2.69294	0.0185844	0.135937	-3.84831	0.866662	B500+C500 versus GFP
Speg	-0.349599	6.90174	-3.27454	0.00611358	0.0701613	-3.1134	1.1539	B500+C500 versus GFP
Pim1	-0.34922	5.80466	-4.24688	0.000974984	0.0214981	-1.18302	1.6676	B500+C500 versus GFP
Zbtb4	-0.349007	4.26392	-2.50776	0.0263719	0.166584	-4.2676	0.778367	B500+C500 versus GFP
Hoxa5	-0.348918	2.26193	-1.96337	0.0715976	0.288684	-4.78085	0.539578	B500+C500 versus GFP
Kdm5b	-0.348914	4.40879	-2.75453	0.0165308	0.126566	-3.84314	0.897682	B500+C500 versus GFP
Pck2	-0.348897	7.73512	-2.37756	0.0336473	0.192059	-4.80165	0.716566	B500+C500 versus GFP
2310022B05Rik	-0.348548	7.54409	-4.56313	0.000546745	0.0145936	-0.68745	1.83584	B500+C500 versus GFP
Dap	0.348458	8.17481	4.1355	0.00119846	0.0247832	-1.48952	1.60584	B500+C500 versus GFP
Smim1	-0.348195	6.60677	-2.84586	0.0138897	0.113745	-3.90671	0.944067	B500+C500 versus GFP
Oplah	-0.348054	4.09024	-2.8178	0.0146535	0.116899	-3.6736	0.932189	B500+C500 versus GFP
Nadk2	0.347813	4.56836	2.9829	0.0106885	0.0969612	-3.40081	1.0134	B500+C500 versus GFP
Bscl2	-0.347402	3.70203	-2.41379	0.0314497	0.183843	-4.33315	0.735552	B500+C500 versus GFP
Slc22a17	-0.347258	1.65043	-1.66305	0.120465	0.376964	-5.10533	0.4237	B500+C500 versus GFP
Zfp951	-0.346976	2.40314	-1.82476	0.0913429	0.328245	-5.02633	0.483802	B500+C500 versus GFP
Vasn	-0.34679	6.65087	-3.66428	0.00290625	0.0437788	-2.35325	1.35874	B500+C500 versus GFP
Hacd2	-0.34679	5.98276	-3.77222	0.00236872	0.0382806	-2.09867	1.41702	B500+C500 versus GFP
Miga1	0.346534	3.10867	1.70188	0.112808	0.366532	-5.3085	0.435888	B500+C500 versus GFP
Stat2	-0.346534	4.23216	-2.13246	0.0528326	0.245579	-4.91805	0.609809	B500+C500 versus GFP
Ccdc9b	-0.346327	5.62881	-2.48237	0.02766	0.172001	-4.49319	0.764468	B500+C500 versus GFP
Lrrc32	0.346167	1.40009	1.10114	0.291017	0.58291	-5.7131	0.234399	B500+C500 versus GFP
Lig1	0.345948	6.35774	5.08533	0.000216138	0.00793747	0.336336	2.10032	B500+C500 versus GFP
Antxr1	0.345619	6.71633	3.3965	0.00484121	0.0608935	-2.85229	1.21543	B500+C500 versus GFP
Kdm6b	-0.345296	6.0839	-2.9316	0.0117908	0.102137	-3.70778	0.990817	B500+C500 versus GFP
Nav1	-0.345142	6.31931	-3.18701	0.00722969	0.0775882	-3.24301	1.1102	B500+C500 versus GFP
Mrps16	0.34469	5.40136	2.46332	0.0286662	0.17576	-4.4741	0.755079	B500+C500 versus GFP
Mybl2	0.344681	5.92099	3.7131	0.00264923	0.0409497	-2.18329	1.38775	B500+C500 versus GFP
Sema4c	-0.344274	4.21989	-3.09119	0.00868656	0.0865126	-3.18533	1.06292	B500+C500 versus GFP
Ficd	-0.343657	3.064	-1.96053	0.071959	0.289959	-4.96063	0.537663	B500+C500 versus GFP
Arid4b	-0.34337	4.92006	-1.60815	0.132062	0.394077	-5.84391	0.404419	B500+C500 versus GFP
Nupl2	-0.34334	3.68847	-3.47677	0.00415298	0.0554947	-2.36111	1.25575	B500+C500 versus GFP
Edn2	0.343224	2.68467	1.49156	0.15993	0.430767	-5.51333	0.365758	B500+C500 versus GFP
Aass	-0.343138	3.54959	-1.99856	0.0672474	0.278455	-5.00383	0.555246	B500+C500 versus GFP
Arid4a	-0.343116	4.02853	-2.61728	0.02145	0.148803	-4.02971	0.827389	B500+C500 versus GFP
Abca9	-0.342837	2.63198	-2.43871	0.0300183	0.179604	-4.0605	0.745685	B500+C500 versus GFP
Synrg	-0.342779	4.65532	-3.96578	0.00164522	0.0305255	-1.58984	1.51534	B500+C500 versus GFP
Itpripl2	0.342736	5.70719	2.51761	0.0258879	0.164672	-4.41124	0.78338	B500+C500 versus GFP
Tmem243	0.342618	2.63343	2.4315	0.0304256	0.181327	-4.02153	0.741536	B500+C500 versus GFP
Tmem51	0.342533	2.2639	1.10929	0.287618	0.580098	-5.87841	0.236499	B500+C500 versus GFP
Jund	-0.342229	7.90912	-3.84235	0.00207498	0.0353011	-2.04917	1.45221	B500+C500 versus GFP
Ncapd2	0.341257	8.43427	5.61675	8.72808225831542e-05	0.00426395	1.20624	2.37019	B500+C500 versus GFP
B3galt6	0.341049	3.16592	2.56864	0.0235146	0.155912	-3.88541	0.80712	B500+C500 versus GFP
Smim36	0.34103	2.38117	1.81332	0.0931754	0.331546	-4.98926	0.479456	B500+C500 versus GFP
Zfp37	0.340995	2.57508	1.80367	0.0947448	0.33404	-5.03919	0.476201	B500+C500 versus GFP
Pnldc1	-0.340994	2.82773	-2.26209	0.0416741	0.215346	-4.40878	0.666863	B500+C500 versus GFP
Plpp6	-0.340881	2.91642	-2.87507	0.0131361	0.109811	-3.33321	0.959353	B500+C500 versus GFP
Col1a2	-0.340873	12.0043	-3.51676	0.00384793	0.0531703	-2.54381	1.27433	B500+C500 versus GFP
Ece1	-0.340686	4.67372	-3.29739	0.00585192	0.0682617	-2.86268	1.16582	B500+C500 versus GFP
Il1rn	0.340642	1.98878	1.54534	0.146507	0.413918	-5.28958	0.383085	B500+C500 versus GFP
Ttc14	-0.340616	5.73154	-2.3119	0.0380104	0.204884	-4.80494	0.688492	B500+C500 versus GFP
Zc3hc1	0.340523	6.10159	3.74055	0.00251501	0.0396225	-2.14727	1.40206	B500+C500 versus GFP
Lcat	-0.340136	1.58037	-1.16853	0.263796	0.555991	-5.72775	0.254932	B500+C500 versus GFP
Dscc1	0.339873	3.75615	3.06346	0.00916048	0.0890376	-3.10029	1.05043	B500+C500 versus GFP
Slc41a3	-0.339844	1.79465	-1.73324	0.106944	0.356117	-5.03234	0.448407	B500+C500 versus GFP
Zfp790	-0.339774	2.49483	-2.45819	0.0289428	0.17653	-3.9951	0.753181	B500+C500 versus GFP
Cep126	-0.339284	2.69289	-1.89396	0.0809401	0.307094	-4.98226	0.512729	B500+C500 versus GFP
Dennd2a	0.339256	4.98241	2.2304	0.0441762	0.222764	-4.82718	0.652156	B500+C500 versus GFP
Lars2	0.339234	8.6177	1.96969	0.0707969	0.286796	-5.48626	0.542427	B500+C500 versus GFP
Cpox	-0.339028	4.59957	-1.603	0.133199	0.395474	-5.80225	0.402882	B500+C500 versus GFP
Plod2	-0.338893	6.77713	-4.42091	0.000708161	0.017298	-0.925825	1.762	B500+C500 versus GFP
Ska3	0.338855	4.40919	3.0583	0.00925154	0.0897349	-3.23164	1.04704	B500+C500 versus GFP
Ift43	-0.338268	4.12165	-2.15808	0.0504264	0.239827	-4.85461	0.620102	B500+C500 versus GFP
Il6st	-0.338153	7.16471	-3.73438	0.00254455	0.0399108	-2.24433	1.39891	B500+C500 versus GFP
Uqcrh	0.33805	7.20833	2.73422	0.0171823	0.129091	-4.13239	0.889104	B500+C500 versus GFP
Mob3c	-0.338044	3.03868	-2.27011	0.0410626	0.213642	-4.43996	0.670313	B500+C500 versus GFP
Krit1	-0.337923	5.20155	-2.75253	0.0165939	0.126685	-3.9552	0.897276	B500+C500 versus GFP
Gcnt2	-0.337637	4.32083	-2.4319	0.0304028	0.181327	-4.41361	0.741536	B500+C500 versus GFP
Hand2	-0.337525	6.03925	-3.10215	0.00850619	0.0855438	-3.38171	1.06781	B500+C500 versus GFP
Ltbp4	-0.337367	6.21075	-3.02716	0.00982003	0.0923881	-3.53765	1.03438	B500+C500 versus GFP
Zfp688	-0.337295	2.63942	-1.81026	0.0936705	0.332195	-5.09811	0.478607	B500+C500 versus GFP
Ttll12	0.337234	7.3016	4.73324	0.00040254	0.0116921	-0.357868	1.93211	B500+C500 versus GFP
Rcan2	-0.337153	2.08908	-1.78157	0.0984323	0.340912	-5.01997	0.467358	B500+C500 versus GFP
Zfp772	-0.337037	1.86891	-1.97172	0.0705419	0.286199	-4.6858	0.543333	B500+C500 versus GFP
Smim3	0.33682	5.47063	3.06456	0.00914122	0.0890376	-3.37294	1.05043	B500+C500 versus GFP
Gse1	-0.336715	6.14179	-3.09258	0.00866346	0.0865126	-3.40843	1.06292	B500+C500 versus GFP
Tsr2	0.336691	4.84302	3.04553	0.00948063	0.0906342	-3.3275	1.04271	B500+C500 versus GFP
Ppm1e	-0.336664	3.21808	-3.04957	0.0094076	0.0905034	-3.07124	1.04334	B500+C500 versus GFP
Phldb2	-0.33643	7.36188	-2.28975	0.0395999	0.209925	-4.9499	0.677936	B500+C500 versus GFP
Esyt1	-0.336232	5.74471	-3.1804	0.00732175	0.0778988	-3.20689	1.10847	B500+C500 versus GFP
Cystm1	0.336176	4.80101	1.54382	0.146874	0.414046	-5.8792	0.382951	B500+C500 versus GFP
Atp10d	-0.335964	2.85267	-1.30131	0.215981	0.500585	-5.8536	0.300522	B500+C500 versus GFP
Ttc39c	0.335839	2.91821	2.08423	0.0576568	0.259806	-4.66866	0.585351	B500+C500 versus GFP
Myadm	-0.335591	7.7378	-4.38643	0.000754266	0.0179708	-1.01886	1.74543	B500+C500 versus GFP
Mon1b	-0.335548	4.34157	-3.66696	0.00289151	0.0436184	-2.11058	1.36033	B500+C500 versus GFP
Pmf1	0.334963	6.21762	4.52124	0.000589881	0.0154735	-0.683354	1.81041	B500+C500 versus GFP
Slc25a42	-0.334894	1.5404	-1.75122	0.103703	0.349726	-4.95649	0.456272	B500+C500 versus GFP
Trub2	0.334674	4.24694	2.58026	0.0230047	0.153991	-4.08701	0.812504	B500+C500 versus GFP
Septin9	0.334509	7.42778	3.25943	0.00629316	0.0714521	-3.15161	1.14598	B500+C500 versus GFP
Rdm1	0.334115	2.05046	1.41783	0.180011	0.458092	-5.46818	0.339047	B500+C500 versus GFP
Pqlc3	-0.33399	3.55882	-3.04321	0.00952286	0.0907142	-3.15234	1.04232	B500+C500 versus GFP
B9d2	0.333968	3.47212	2.10793	0.055237	0.252695	-4.75207	0.597403	B500+C500 versus GFP
Ap4e1	-0.333892	3.49136	-1.57888	0.138633	0.403753	-5.62846	0.393884	B500+C500 versus GFP
Apobr	-0.333592	2.27229	-1.80791	0.0940521	0.332886	-5.02028	0.477704	B500+C500 versus GFP
Atxn7	-0.333591	3.29359	-1.52563	0.151309	0.418992	-5.66087	0.377794	B500+C500 versus GFP
Efnb2	-0.333562	7.12454	-2.90269	0.012461	0.105754	-3.8276	0.975703	B500+C500 versus GFP
Cyb561	0.333476	1.8447	1.91265	0.0783211	0.301235	-4.72486	0.521095	B500+C500 versus GFP
Slpi	-0.333122	4.5107	-2.35871	0.0348484	0.196264	-4.57376	0.707159	B500+C500 versus GFP
Mfsd14b	-0.333054	5.13895	-3.16934	0.0074786	0.0790935	-3.16558	1.10186	B500+C500 versus GFP
B630019K06Rik	0.332982	2.17344	1.87627	0.0834913	0.313092	-4.84533	0.504327	B500+C500 versus GFP
Rbm28	-0.332965	7.76651	-4.45017	0.000671325	0.0168623	-0.899666	1.77308	B500+C500 versus GFP
Matn2	0.332734	4.94781	1.95537	0.0726207	0.290428	-5.28079	0.536961	B500+C500 versus GFP
Cebpg	-0.332621	5.44608	-3.74822	0.00247876	0.0392839	-2.09456	1.40579	B500+C500 versus GFP
Mrpl20	0.331956	6.10379	3.11278	0.00833463	0.084537	-3.34571	1.07295	B500+C500 versus GFP
Wbp1	0.331831	5.64729	2.77869	0.0157877	0.12289	-3.92817	0.910485	B500+C500 versus GFP
Emd	0.331792	6.88385	3.4529	0.00434659	0.0572911	-2.75554	1.24191	B500+C500 versus GFP
Tinagl1	-0.331717	8.31717	-3.05179	0.00936771	0.0903678	-3.55335	1.04399	B500+C500 versus GFP
Zfp850	0.3317	2.77978	2.16758	0.0495604	0.238206	-4.50502	0.623047	B500+C500 versus GFP
Lcmt2	0.331559	3.35795	2.43784	0.0300672	0.179791	-4.16496	0.745232	B500+C500 versus GFP
Dync1i1	0.331194	1.49103	1.54157	0.147415	0.414146	-5.19674	0.382846	B500+C500 versus GFP
Dnaaf9	-0.330975	4.56637	-3.65479	0.00295908	0.0443237	-2.16649	1.35336	B500+C500 versus GFP
Ccl7	0.330706	3.36613	1.34623	0.201478	0.48459	-5.85122	0.314625	B500+C500 versus GFP
Chfr	-0.330652	5.33977	-4.67234	0.000448984	0.0126499	-0.348305	1.89791	B500+C500 versus GFP
Btbd6	-0.33045	1.92092	-2.0891	0.0571515	0.258587	-4.50466	0.587394	B500+C500 versus GFP
Kctd15	-0.330206	2.41996	-1.66878	0.119308	0.375551	-5.26041	0.425331	B500+C500 versus GFP
Cbx4	-0.330205	6.01464	-4.0551	0.00139205	0.0274035	-1.56247	1.56219	B500+C500 versus GFP
Sec23a	-0.330123	6.41013	-3.02508	0.00985928	0.0926755	-3.55587	1.03304	B500+C500 versus GFP
Agrn	-0.330025	5.24197	-2.88605	0.0128636	0.108298	-3.71124	0.965378	B500+C500 versus GFP
Grin2d	-0.329917	1.7833	-1.7164	0.110059	0.361546	-5.05719	0.441836	B500+C500 versus GFP
Spc24	0.329885	5.59967	3.76038	0.00242238	0.0387362	-2.06199	1.41188	B500+C500 versus GFP
Gimap9	0.329788	2.65778	2.29483	0.0392304	0.209111	-4.2633	0.679623	B500+C500 versus GFP
Zdhhc24	-0.32978	2.04352	-2.21767	0.0452204	0.225467	-4.31824	0.646917	B500+C500 versus GFP
C1rl	0.329741	3.65538	2.36568	0.0344001	0.19476	-4.35425	0.7105	B500+C500 versus GFP
Map3k5	-0.329557	3.43748	-2.54239	0.0247076	0.160156	-4.0485	0.795457	B500+C500 versus GFP
Fosl2	-0.329557	7.28218	-2.62698	0.02106	0.147171	-4.34425	0.832178	B500+C500 versus GFP
Osbpl7	-0.32954	3.51315	-2.74847	0.0167226	0.126978	-3.69041	0.896272	B500+C500 versus GFP
Mapre3	-0.329321	4.78687	-4.15551	0.00115473	0.0242084	-1.24825	1.61603	B500+C500 versus GFP
Tmem120b	-0.329297	3.42296	-3.26162	0.00626673	0.0714161	-2.71498	1.1462	B500+C500 versus GFP
Atp2b4	-0.329283	3.64583	-2.6278	0.021027	0.147037	-3.93592	0.832574	B500+C500 versus GFP
Zfp239	0.329188	3.27591	2.61269	0.0216369	0.149244	-3.83346	0.826103	B500+C500 versus GFP
Ccdc71l	-0.329049	2.27149	-2.03694	0.0627813	0.268846	-4.6593	0.570496	B500+C500 versus GFP
Actg1	0.328947	9.20624	1.46999	0.165599	0.439478	-6.21619	0.357063	B500+C500 versus GFP
Fos	-0.328657	3.88734	-0.914972	0.377042	0.664125	-6.49456	0.17775	B500+C500 versus GFP
Ocel1	-0.328602	1.52798	-1.66679	0.119707	0.375674	-5.07662	0.425189	B500+C500 versus GFP
Cd14	0.328385	3.77645	1.61395	0.130792	0.392044	-5.58748	0.406665	B500+C500 versus GFP
Ralgapa1	-0.328363	4.68795	-3.61243	0.00320715	0.0472422	-2.2649	1.32567	B500+C500 versus GFP
Dctn6	-0.328038	6.52817	-3.10919	0.00839222	0.084798	-3.40509	1.07161	B500+C500 versus GFP
Gas2l3	0.327434	4.19951	2.39403	0.0326304	0.188253	-4.41239	0.725259	B500+C500 versus GFP
Rep15	-0.32722	1.46247	-1.89545	0.0807277	0.306615	-4.72618	0.513406	B500+C500 versus GFP
Zswim6	-0.327084	3.35597	-1.47956	0.163064	0.436012	-5.73807	0.360501	B500+C500 versus GFP
Atad3a	0.327005	6.17743	3.75745	0.00243583	0.0387766	-2.12189	1.41143	B500+C500 versus GFP
Lmf1	-0.326972	4.52472	-3.04159	0.00955249	0.0907341	-3.32443	1.04223	B500+C500 versus GFP
Cdh3	-0.326929	8.60108	-5.01937	0.000242541	0.00843959	0.158821	2.07368	B500+C500 versus GFP
Smad9	-0.326755	3.03652	-2.2395	0.0434436	0.220321	-4.48889	0.656944	B500+C500 versus GFP
Cd248	-0.326753	6.40045	-2.68139	0.0189963	0.138379	-4.1968	0.85893	B500+C500 versus GFP
Krt80	-0.326568	1.98789	-1.70841	0.111565	0.364021	-5.1072	0.438874	B500+C500 versus GFP
Fdxr	-0.326429	4.49207	-2.99843	0.0103755	0.0954225	-3.40088	1.02035	B500+C500 versus GFP
Zfp40	-0.3263	2.7347	-2.09893	0.0561449	0.255095	-4.66226	0.593298	B500+C500 versus GFP
Marf1	-0.326289	5.08466	-3.19258	0.00715282	0.0771809	-3.11511	1.11249	B500+C500 versus GFP
Nop2	0.32619	8.11747	4.13971	0.00118911	0.0247344	-1.48175	1.6067	B500+C500 versus GFP
Prag1	-0.325853	3.62619	-2.79711	0.0152431	0.120162	-3.62173	0.920232	B500+C500 versus GFP
Efna5	-0.325685	5.84423	-2.9381	0.0116452	0.101657	-3.6738	0.992862	B500+C500 versus GFP
Tmem121	-0.325515	2.73932	-1.82668	0.0910386	0.328245	-5.09608	0.483802	B500+C500 versus GFP
Znrd2	0.325509	5.55137	3.62122	0.00315396	0.0466523	-2.32255	1.33113	B500+C500 versus GFP
Faxc	0.325456	2.5627	1.73222	0.10713	0.356171	-5.14688	0.448342	B500+C500 versus GFP
Tnfaip2	-0.325443	6.38343	-4.77634	0.00037271	0.0110876	-0.243453	1.95516	B500+C500 versus GFP
Metrnl	-0.325333	6.64712	-3.16837	0.00749246	0.0791614	-3.30035	1.10149	B500+C500 versus GFP
Slc43a3	-0.325206	7.42751	-3.23951	0.00653783	0.0732155	-3.19864	1.1354	B500+C500 versus GFP
Mgat3	-0.325109	4.08261	-3.74131	0.0025114	0.0396225	-1.9271	1.40206	B500+C500 versus GFP
Elovl6	0.324679	5.5442	3.82582	0.00214069	0.0359223	-1.93173	1.44464	B500+C500 versus GFP
Dand5	-0.324648	2.70528	-2.01799	0.0649507	0.273842	-4.78898	0.5625	B500+C500 versus GFP
Ctdspl	-0.324335	5.34083	-3.69903	0.00272082	0.0416333	-2.17761	1.38056	B500+C500 versus GFP
Hoxa4	0.323801	3.17332	2.5994	0.0221878	0.151087	-3.83512	0.820774	B500+C500 versus GFP
Chac2	0.323353	2.9432	2.1065	0.0553807	0.253135	-4.64301	0.596648	B500+C500 versus GFP
Dclre1b	0.32303	3.64628	2.13231	0.0528472	0.245579	-4.74839	0.609809	B500+C500 versus GFP
Kdelr3	-0.322845	5.79021	-2.48159	0.0277004	0.172017	-4.50876	0.764428	B500+C500 versus GFP
Endog	0.322499	2.94298	1.97273	0.0704151	0.285793	-4.85486	0.543948	B500+C500 versus GFP
Cdca5	0.322372	4.73361	3.82303	0.00215196	0.0359223	-1.83431	1.44464	B500+C500 versus GFP
Ripor1	-0.322343	6.99699	-4.41214	0.000719609	0.0174575	-0.953015	1.75802	B500+C500 versus GFP
Serpinh1	-0.322288	11.2537	-3.13611	0.00797018	0.0819332	-3.29847	1.08654	B500+C500 versus GFP
Ccdc159	0.322274	1.60267	1.75152	0.103651	0.349726	-4.92062	0.456272	B500+C500 versus GFP
Clstn1	-0.322176	7.81255	-3.88645	0.00190958	0.0333395	-1.96529	1.47704	B500+C500 versus GFP
Arhgef40	0.322172	5.97026	4.26316	0.000946112	0.0210797	-1.14519	1.67614	B500+C500 versus GFP
Rhbdf2	-0.322114	4.05305	-2.33645	0.0363198	0.20121	-4.53413	0.69635	B500+C500 versus GFP
Ruvbl1	0.322031	6.93624	5.1645	0.000188361	0.00716444	0.440214	2.14482	B500+C500 versus GFP
Ttbk2	0.321942	3.83059	2.33117	0.036677	0.20197	-4.45068	0.694713	B500+C500 versus GFP
Galnt11	-0.321854	3.66683	-2.98086	0.0107303	0.0970921	-3.28958	1.01282	B500+C500 versus GFP
Vegfd	-0.32171	5.13873	-2.58329	0.0228734	0.153692	-4.25686	0.813349	B500+C500 versus GFP
Tcf7l2	-0.321588	3.98625	-1.91896	0.0774533	0.299987	-5.21908	0.522898	B500+C500 versus GFP
Nek4	0.321532	3.15576	1.9596	0.0720781	0.29011	-4.92248	0.537437	B500+C500 versus GFP
Abca5	0.321248	2.01164	1.76089	0.101996	0.347938	-4.99036	0.458498	B500+C500 versus GFP
Hrob	0.321136	4.38841	3.11136	0.00835729	0.0846056	-3.13134	1.0726	B500+C500 versus GFP
Srgap1	-0.321094	2.7226	-2.24951	0.0426504	0.217915	-4.40387	0.661713	B500+C500 versus GFP
Zfp647	-0.320825	2.76993	-2.05602	0.0606654	0.265101	-4.7365	0.576589	B500+C500 versus GFP
Gcat	0.320741	5.5792	2.93928	0.0116189	0.101617	-3.62165	0.993034	B500+C500 versus GFP
Slfn9	0.320693	4.91425	3.2447	0.00647315	0.0727584	-2.96134	1.13812	B500+C500 versus GFP
Plcxd2	-0.320244	1.75411	-1.3182	0.21043	0.493847	-5.58303	0.306407	B500+C500 versus GFP
Arhgef1	-0.320154	6.77493	-3.86503	0.00198816	0.0343175	-1.97654	1.46448	B500+C500 versus GFP
Fam122b	-0.320102	3.31947	-1.99163	0.0680841	0.28061	-4.96496	0.551897	B500+C500 versus GFP
Atg10	-0.319649	1.65072	-1.57747	0.138957	0.404123	-5.22442	0.393487	B500+C500 versus GFP
Trip6	-0.319529	6.68312	-4.75067	0.000390185	0.0113848	-0.309187	1.94367	B500+C500 versus GFP
Polg2	0.319123	2.02588	1.8627	0.0854986	0.316407	-4.83674	0.499754	B500+C500 versus GFP
Siah1a	-0.318954	4.15703	-3.58789	0.00336037	0.0488239	-2.2307	1.31137	B500+C500 versus GFP
Ly6c1	-0.318894	5.24606	-1.85601	0.0865043	0.318535	-5.51138	0.496843	B500+C500 versus GFP
Smc2	0.318789	6.81525	2.71144	0.0179425	0.132908	-4.15282	0.876448	B500+C500 versus GFP
Nsun3	-0.318592	3.02819	-2.0035	0.0666565	0.277605	-4.88042	0.556573	B500+C500 versus GFP
Rsrp1	-0.318518	7.80976	-1.8037	0.0947406	0.33404	-5.75813	0.476201	B500+C500 versus GFP
Cisd1	0.318448	5.38751	3.80125	0.0022423	0.0368525	-1.96102	1.43353	B500+C500 versus GFP
Syce2	0.318282	2.3207	1.99653	0.0674915	0.279248	-4.68873	0.55401	B500+C500 versus GFP
Rhbdd1	-0.318196	4.62998	-3.46564	0.00424219	0.0564742	-2.53513	1.24815	B500+C500 versus GFP
Anp32e	0.317624	7.26633	3.03399	0.00969252	0.0917559	-3.57421	1.03737	B500+C500 versus GFP
Bin1	0.316981	7.12904	4.78597	0.000366361	0.0109941	-0.254196	1.95884	B500+C500 versus GFP
Tcn2	-0.316964	2.83636	-1.59508	0.134962	0.39824	-5.45639	0.399855	B500+C500 versus GFP
Tatdn2	0.316818	6.39929	3.13611	0.00797022	0.0819332	-3.32611	1.08654	B500+C500 versus GFP
Nme3	0.316734	3.06674	1.66782	0.1195	0.375674	-5.34829	0.425189	B500+C500 versus GFP
Nucb2	-0.316606	4.39886	-2.81728	0.014668	0.116919	-3.72456	0.932113	B500+C500 versus GFP
Lysmd2	-0.316568	2.83901	-2.61152	0.0216851	0.149383	-3.79591	0.825698	B500+C500 versus GFP
Acvr1b	-0.316435	3.65983	-2.84746	0.0138472	0.113703	-3.53556	0.944228	B500+C500 versus GFP
Fbln2	-0.316201	11.0057	-3.48291	0.00410461	0.0551546	-2.64667	1.25842	B500+C500 versus GFP
Herc6	0.31616	3.59687	2.30491	0.0385055	0.206591	-4.44571	0.684888	B500+C500 versus GFP
Smim29	0.316095	4.2085	1.67834	0.117397	0.37255	-5.58491	0.428815	B500+C500 versus GFP
Wbp11	0.315942	7.5651	4.92958	0.000284006	0.00925234	-0.00787383	2.03375	B500+C500 versus GFP
Mgp	-0.315932	7.00201	-1.78507	0.0978392	0.339631	-5.76768	0.468993	B500+C500 versus GFP
Tle2	0.31583	4.45589	1.28818	0.220378	0.505714	-6.15916	0.296095	B500+C500 versus GFP
Pax3	-0.315735	3.20403	-2.4223	0.0309532	0.181943	-4.20971	0.740065	B500+C500 versus GFP
Tfeb	-0.315391	5.31685	-2.84519	0.0139075	0.11376	-3.79519	0.944012	B500+C500 versus GFP
Zfp970	-0.315207	2.2575	-1.5698	0.140727	0.407268	-5.36451	0.39012	B500+C500 versus GFP
Acrbp	-0.315118	1.82661	-1.52145	0.152347	0.420554	-5.33869	0.376178	B500+C500 versus GFP
Usp50	0.315066	4.71023	2.11226	0.0548057	0.25137	-4.98809	0.599687	B500+C500 versus GFP
D6Wsu163e	0.315031	3.24583	1.57065	0.140532	0.406967	-5.52581	0.390441	B500+C500 versus GFP
Zkscan3	-0.314738	5.04628	-4.04881	0.00140851	0.0276152	-1.48035	1.55885	B500+C500 versus GFP
B4galt4	-0.31458	5.21027	-3.90531	0.00184302	0.032903	-1.77055	1.48276	B500+C500 versus GFP
Prps1	0.314514	4.1021	1.66235	0.120607	0.377006	-5.58452	0.423652	B500+C500 versus GFP
Ehbp1	-0.314513	4.53157	-2.45276	0.0292386	0.177064	-4.40776	0.75187	B500+C500 versus GFP
Ercc4	-0.314469	3.43408	-3.07731	0.00892065	0.0876429	-3.06057	1.05728	B500+C500 versus GFP
Hoxb3	-0.314213	3.84744	-1.85875	0.0860907	0.317694	-5.28813	0.497991	B500+C500 versus GFP
Kmt5c	-0.314079	4.10007	-2.04988	0.0613392	0.266855	-5.02985	0.573724	B500+C500 versus GFP
Arhgap5	-0.31406	4.62509	-1.34629	0.201458	0.48459	-6.15117	0.314625	B500+C500 versus GFP
Zbtb7c	-0.313819	4.55624	-3.33851	0.00540899	0.0651649	-2.76647	1.18599	B500+C500 versus GFP
Hoxc5	0.313643	4.94121	3.86647	0.00198276	0.0342798	-1.78252	1.46496	B500+C500 versus GFP
Magoh	0.313613	6.81916	2.56562	0.0236489	0.156156	-4.42026	0.80644	B500+C500 versus GFP
Dcbld2	-0.313514	6.59761	-3.6292	0.00310651	0.0461023	-2.41631	1.33628	B500+C500 versus GFP
Sipa1l2	0.313459	5.51946	2.24063	0.0433531	0.220022	-4.88097	0.657533	B500+C500 versus GFP
Nr2c1	-0.31337	3.74564	-3.15562	0.00767774	0.0803222	-2.97638	1.09516	B500+C500 versus GFP
Ccn4	-0.313021	7.69313	-3.7005	0.00271325	0.0415772	-2.32031	1.38114	B500+C500 versus GFP
Npdc1	-0.312954	6.50048	-3.00814	0.0101844	0.0946713	-3.59397	1.02378	B500+C500 versus GFP
Cav2	0.312952	5.87558	1.95877	0.0721837	0.290206	-5.39001	0.537293	B500+C500 versus GFP
Itpa	0.312807	5.98396	3.43418	0.00450485	0.0582949	-2.72337	1.23437	B500+C500 versus GFP
Tead3	-0.312789	6.48511	-3.48265	0.00410665	0.0551546	-2.68926	1.25842	B500+C500 versus GFP
Klhl5	-0.312175	5.40537	-3.50485	0.00393635	0.0538153	-2.55425	1.26909	B500+C500 versus GFP
Spcs3	-0.31215	6.43778	-2.46583	0.0285316	0.175339	-4.59064	0.756122	B500+C500 versus GFP
Herc3	-0.312112	3.22221	-2.5567	0.0240504	0.157644	-3.97525	0.802322	B500+C500 versus GFP
Gale	-0.31207	5.0642	-2.25818	0.0419755	0.216274	-4.82436	0.664995	B500+C500 versus GFP
Mul1	0.311819	4.90561	3.2884	0.00595352	0.0689935	-2.87738	1.16119	B500+C500 versus GFP
Acad12	0.311599	1.63647	1.62009	0.129461	0.389811	-5.11808	0.409146	B500+C500 versus GFP
Garnl3	-0.311422	1.82514	-1.78621	0.0976469	0.33951	-4.95837	0.469147	B500+C500 versus GFP
Tgfbr3	-0.311363	5.00521	-2.3483	0.0355291	0.198366	-4.66049	0.702533	B500+C500 versus GFP
Rtkn2	0.311244	2.43412	2.05924	0.0603152	0.264824	-4.61069	0.577043	B500+C500 versus GFP
Smim14	-0.311239	5.50833	-4.05041	0.0014043	0.0275938	-1.52533	1.55919	B500+C500 versus GFP
Syne3	0.311209	3.91484	2.06777	0.059395	0.26246	-4.91628	0.580936	B500+C500 versus GFP
Accs	-0.310916	3.32889	-2.04096	0.06233	0.268796	-4.88732	0.570578	B500+C500 versus GFP
Bcl2	0.31091	4.24397	2.59707	0.0222855	0.151274	-4.05969	0.820237	B500+C500 versus GFP
Edf1	0.310899	8.29153	2.33926	0.0361307	0.200621	-4.86608	0.697623	B500+C500 versus GFP
Ak4	-0.310799	2.41742	-2.10919	0.0551114	0.252229	-4.57266	0.598205	B500+C500 versus GFP
Rbm8a	0.310766	7.23349	3.93806	0.00173305	0.0315693	-1.84695	1.50074	B500+C500 versus GFP
Them6	0.310462	4.8113	3.71693	0.00263007	0.0408561	-2.04853	1.38874	B500+C500 versus GFP
Ccdc92	-0.310455	3.95752	-2.99645	0.0104148	0.0956152	-3.31407	1.01947	B500+C500 versus GFP
Fgd3	-0.310302	4.63179	-2.40373	0.0320458	0.185887	-4.51018	0.730751	B500+C500 versus GFP
Adcy6	-0.310212	6.04108	-4.07082	0.00135181	0.0268097	-1.53435	1.57171	B500+C500 versus GFP
Alg13	0.310152	3.61301	2.46208	0.028733	0.176068	-4.17712	0.754319	B500+C500 versus GFP
Inpp5k	-0.310105	4.28004	-3.12162	0.00819464	0.0834349	-3.13492	1.07865	B500+C500 versus GFP
Lcorl	-0.310028	3.65912	-2.48589	0.0274775	0.171353	-4.19285	0.766108	B500+C500 versus GFP
Polr2e	0.309943	7.2084	3.73768	0.00252869	0.0397793	-2.22834	1.40034	B500+C500 versus GFP
Ston1	0.309862	5.27408	1.43706	0.17458	0.451063	-6.09229	0.345763	B500+C500 versus GFP
Mark2	-0.30981	5.95502	-4.03676	0.00144054	0.0279559	-1.59172	1.55353	B500+C500 versus GFP
Bok	0.3098	5.5778	2.81198	0.0148172	0.117716	-3.85919	0.929164	B500+C500 versus GFP
Xaf1	0.309541	2.94695	2.03734	0.0627372	0.268823	-4.75262	0.570534	B500+C500 versus GFP
4921524J17Rik	-0.309509	4.1416	-2.75044	0.0166601	0.126925	-3.80432	0.896452	B500+C500 versus GFP
Setd1b	-0.309503	4.75606	-3.48263	0.00410682	0.0551546	-2.52008	1.25842	B500+C500 versus GFP
Ajm1	-0.309322	2.50454	-1.32731	0.207486	0.490722	-5.73478	0.309164	B500+C500 versus GFP
Zbtb49	-0.309225	2.66723	-1.93334	0.0755105	0.29604	-4.9119	0.52865	B500+C500 versus GFP
Sh3tc2	-0.309213	6.10627	-3.76969	0.00238011	0.0383482	-2.1125	1.41626	B500+C500 versus GFP
Pigw	-0.309177	3.14722	-1.96792	0.0710209	0.287382	-4.96295	0.54154	B500+C500 versus GFP
Rpp30	0.308785	5.28412	3.7651	0.00240087	0.038508	-2.01907	1.41445	B500+C500 versus GFP
Mpp2	-0.308749	5.36941	-4.01208	0.00150857	0.0287411	-1.58416	1.5415	B500+C500 versus GFP
Utp14b	0.308566	2.32387	1.59685	0.134567	0.397745	-5.29197	0.400395	B500+C500 versus GFP
Sesn3	0.30845	5.40082	2.67072	0.0193846	0.140535	-4.10015	0.852214	B500+C500 versus GFP
Tjp1	-0.308347	6.6282	-3.82413	0.00214753	0.0359223	-2.04536	1.44464	B500+C500 versus GFP
Snrpg	0.308343	7.11989	2.25487	0.0422316	0.217173	-4.99002	0.663193	B500+C500 versus GFP
Ddt	0.308135	4.30427	1.82617	0.0911204	0.328245	-5.37755	0.483802	B500+C500 versus GFP
Osgin1	0.30808	5.80684	1.95728	0.0723751	0.290379	-5.38596	0.537035	B500+C500 versus GFP
Purg	-0.30794	1.63041	-1.48546	0.161516	0.433235	-5.34523	0.363277	B500+C500 versus GFP
Pfkfb4	0.307916	3.82875	2.89874	0.0125553	0.10646	-3.42663	0.972813	B500+C500 versus GFP
Pard6a	-0.30779	3.40452	-2.04672	0.0616884	0.267126	-4.89246	0.573284	B500+C500 versus GFP
Ccsap	-0.307775	2.03352	-2.12804	0.0532584	0.24623	-4.46241	0.608659	B500+C500 versus GFP
Ptpn6	-0.307723	1.58925	-1.27961	0.223284	0.509857	-5.5978	0.292552	B500+C500 versus GFP
Tubg1	0.307618	6.51352	3.54701	0.00363237	0.0509681	-2.55101	1.2927	B500+C500 versus GFP
Tmem186	-0.307558	3.98117	-2.81847	0.014635	0.116899	-3.64996	0.932189	B500+C500 versus GFP
Rbm47	0.307354	3.43793	1.87414	0.0838041	0.313725	-5.12612	0.503451	B500+C500 versus GFP
Ccna2	0.307322	7.86893	4.76519	0.0003802	0.0111598	-0.313436	1.95234	B500+C500 versus GFP
Mrto4	0.307089	7.30543	3.16227	0.00758059	0.0799174	-3.33272	1.09736	B500+C500 versus GFP
Cyb5d2	0.307068	1.77617	1.73898	0.105899	0.354106	-4.97466	0.450867	B500+C500 versus GFP
Zfp697	-0.307006	3.2983	-2.40143	0.0321837	0.186382	-4.26644	0.729597	B500+C500 versus GFP
Ndufa2	0.306959	6.71625	2.27367	0.0407935	0.212966	-4.93274	0.671689	B500+C500 versus GFP
Zfhx3	-0.306929	5.07455	-2.06139	0.0600815	0.264585	-5.15949	0.577435	B500+C500 versus GFP
Gpr88	-0.30682	2.08374	-1.17908	0.259719	0.552207	-5.81689	0.257898	B500+C500 versus GFP
Pgf	0.306812	1.5766	1.71301	0.110696	0.362742	-4.97554	0.440402	B500+C500 versus GFP
Polr2d	0.306792	5.30044	3.40275	0.00478368	0.0602913	-2.71152	1.21975	B500+C500 versus GFP
Usp53	-0.306602	3.60989	-1.72703	0.108083	0.358483	-5.43887	0.445532	B500+C500 versus GFP
1700037C18Rik	0.306569	2.37944	1.46591	0.166692	0.441609	-5.48349	0.354962	B500+C500 versus GFP
Adamts2	-0.306428	6.70562	-2.86063	0.0135034	0.111829	-3.88442	0.951447	B500+C500 versus GFP
Cdc14b	0.306337	2.90605	1.48829	0.160779	0.432008	-5.56646	0.364508	B500+C500 versus GFP
Mafk	-0.306236	5.23345	-2.61224	0.0216556	0.149276	-4.21464	0.826009	B500+C500 versus GFP
Dennd4b	-0.306202	2.41534	-2.05091	0.0612253	0.266634	-4.6662	0.574084	B500+C500 versus GFP
Ift172	-0.306201	4.73462	-2.76584	0.0161788	0.124948	-3.8697	0.903269	B500+C500 versus GFP
Oaf	0.306174	4.75975	2.18729	0.0478075	0.233234	-4.86891	0.632208	B500+C500 versus GFP
Dgkq	-0.306062	4.08724	-1.99524	0.0676468	0.279348	-5.11575	0.553855	B500+C500 versus GFP
Eif5a2	0.306031	3.81184	1.62535	0.128329	0.388033	-5.58091	0.411132	B500+C500 versus GFP
Dcaf17	-0.306016	3.20986	-2.73107	0.0172855	0.129459	-3.65475	0.887868	B500+C500 versus GFP
Ifih1	-0.305968	2.74715	-1.76918	0.100554	0.345229	-5.18037	0.461893	B500+C500 versus GFP
Fzd8	-0.305941	4.34776	-2.81489	0.0147351	0.117223	-3.71962	0.930988	B500+C500 versus GFP
Tmeff1	-0.305721	1.5907	-1.39797	0.185766	0.464742	-5.45	0.332788	B500+C500 versus GFP
Trmt12	0.305662	3.21845	2.08301	0.0577839	0.259933	-4.7436	0.585138	B500+C500 versus GFP
Clk1	-0.305632	5.77	-1.92627	0.0764605	0.297733	-5.45476	0.526173	B500+C500 versus GFP
Mat2b	-0.305528	6.20604	-3.29665	0.00586023	0.0682839	-3.02419	1.16568	B500+C500 versus GFP
Rnf123	-0.305385	5.01121	-3.21724	0.00682284	0.075143	-3.05854	1.12411	B500+C500 versus GFP
Chst15	0.305381	3.31913	2.22529	0.0445922	0.224118	-4.52237	0.649523	B500+C500 versus GFP
Ypel2	-0.305374	2.60074	-2.30193	0.0387188	0.207318	-4.28864	0.683363	B500+C500 versus GFP
Dcbld1	0.305347	3.03109	2.32316	0.0372258	0.202998	-4.29511	0.692509	B500+C500 versus GFP
Arl13b	-0.305323	3.88297	-2.17606	0.0487986	0.236038	-4.77557	0.627018	B500+C500 versus GFP
Lgals3bp	-0.305304	4.04953	-2.33131	0.0366675	0.20197	-4.54093	0.694713	B500+C500 versus GFP
Azin2	0.305283	3.03012	1.95037	0.0732674	0.291743	-4.9126	0.534999	B500+C500 versus GFP
Prex2	-0.305144	4.88338	-1.82585	0.0911713	0.328245	-5.51177	0.483802	B500+C500 versus GFP
Cdc42ep3	-0.305143	6.47337	-2.27599	0.040619	0.212785	-4.92807	0.672059	B500+C500 versus GFP
Pgd	0.305094	8.1841	5.01726	0.000243436	0.00843959	0.144501	2.07368	B500+C500 versus GFP
Tom1l1	-0.305051	4.30589	-2.79197	0.0153932	0.12072	-3.75471	0.918222	B500+C500 versus GFP
Cycs	0.30496	7.88375	2.70687	0.0180991	0.13346	-4.20262	0.874649	B500+C500 versus GFP
Lnx2	-0.304599	3.83065	-2.90761	0.0123443	0.105202	-3.45605	0.977975	B500+C500 versus GFP
Usp42	-0.304421	4.21839	-1.97618	0.069985	0.28459	-5.1698	0.545781	B500+C500 versus GFP
Syt1	0.304415	2.6198	1.5299	0.150258	0.418037	-5.44451	0.378785	B500+C500 versus GFP
Zfp101	-0.304298	5.11739	-1.2255	0.242356	0.529673	-6.3687	0.275992	B500+C500 versus GFP
Plekha2	0.304283	5.91355	2.85106	0.0137524	0.113118	-3.82134	0.946469	B500+C500 versus GFP
Yif1b	-0.304272	5.62994	-2.86512	0.0133882	0.111348	-3.78966	0.953317	B500+C500 versus GFP
Tmem62	-0.304266	4.23988	-2.41302	0.0314946	0.183891	-4.43179	0.73544	B500+C500 versus GFP
Plekhh2	-0.304219	6.87113	-3.33549	0.00544035	0.0654196	-2.9946	1.18429	B500+C500 versus GFP
Pdpn	-0.304097	7.20493	-3.92259	0.00178414	0.0322182	-1.88584	1.4919	B500+C500 versus GFP
Mtcp1	-0.303459	1.5194	-1.39906	0.185445	0.464292	-5.43687	0.333209	B500+C500 versus GFP
Zfp512b	-0.303323	5.97597	-2.24687	0.0428588	0.218428	-4.93932	0.660692	B500+C500 versus GFP
Fbxo44	0.303307	3.22	2.22634	0.0445064	0.22395	-4.50081	0.649849	B500+C500 versus GFP
Cyth3	-0.30326	4.62784	-2.93137	0.0117961	0.102137	-3.5453	0.990817	B500+C500 versus GFP
Plscr3	-0.303024	6.61966	-3.71551	0.00263715	0.0408816	-2.2523	1.38847	B500+C500 versus GFP
Bpgm	0.302972	3.93719	2.29188	0.0394448	0.209834	-4.54222	0.678124	B500+C500 versus GFP
Pfkfb1	0.302845	2.15873	1.74599	0.104636	0.351427	-5.04248	0.454164	B500+C500 versus GFP
Zscan26	-0.302804	4.56273	-2.79541	0.0152926	0.120344	-3.78945	0.919576	B500+C500 versus GFP
Lrrk2	0.302778	4.22313	2.07303	0.0588346	0.261384	-4.96856	0.582721	B500+C500 versus GFP
Larp6	-0.302699	2.54647	-1.70112	0.112954	0.366603	-5.2397	0.435804	B500+C500 versus GFP
Adgre5	0.302641	5.08194	3.12699	0.00811074	0.0828182	-3.2088	1.08187	B500+C500 versus GFP
Tead1	-0.302574	7.42077	-1.96611	0.0712487	0.287778	-5.4962	0.540942	B500+C500 versus GFP
Traf5	0.302486	3.61147	2.72907	0.0173513	0.12977	-3.69503	0.886827	B500+C500 versus GFP
Numb	-0.302248	4.72892	-3.55367	0.00358662	0.0506599	-2.38114	1.29534	B500+C500 versus GFP
Pcdhb17	-0.302143	2.39278	-2.14652	0.0514987	0.242789	-4.50472	0.614771	B500+C500 versus GFP
Mrpl19	0.30208	6.00319	4.29765	0.000887844	0.0202474	-1.08399	1.69363	B500+C500 versus GFP
Taf1b	-0.301991	3.13029	-2.62527	0.0211279	0.147549	-3.83006	0.831064	B500+C500 versus GFP
Akap9	-0.301943	5.16445	-2.52047	0.0257486	0.164205	-4.37344	0.784613	B500+C500 versus GFP
Tpi1	0.30194	9.84902	3.63361	0.00308058	0.0458215	-2.40492	1.33893	B500+C500 versus GFP
Cfap410	0.301932	3.93319	2.76999	0.0160515	0.124145	-3.68648	0.906069	B500+C500 versus GFP
Gins1	0.301922	4.42267	3.25726	0.00631936	0.0715209	-2.86342	1.14557	B500+C500 versus GFP
Fam102b	0.301879	5.86328	2.33503	0.0364153	0.201571	-4.7539	0.695571	B500+C500 versus GFP
Gm10053	0.301757	4.36598	2.09576	0.0564678	0.256343	-4.9573	0.591178	B500+C500 versus GFP
Foxg1	0.301672	4.83864	2.77047	0.0160369	0.124122	-3.8427	0.90615	B500+C500 versus GFP
Smim30	0.301645	5.93616	3.54067	0.00367652	0.0513845	-2.51581	1.28917	B500+C500 versus GFP
Shroom2	-0.301576	3.89861	-1.74825	0.104231	0.35051	-5.46637	0.4553	B500+C500 versus GFP
Rnaseh2c	0.301572	5.64327	2.32914	0.0368157	0.202316	-4.74161	0.693971	B500+C500 versus GFP
Col16a1	-0.3014	6.88412	-2.96192	0.0111265	0.0989952	-3.70488	1.00439	B500+C500 versus GFP
Zfp229	-0.301198	2.50662	-2.03623	0.0628613	0.268941	-4.7101	0.570343	B500+C500 versus GFP
Dennd11	0.301101	2.68718	1.809	0.0938751	0.332481	-5.05916	0.478233	B500+C500 versus GFP
Brwd1	-0.301092	6.01397	-3.27818	0.00607113	0.0699	-3.04412	1.15552	B500+C500 versus GFP
Phb2	0.301035	8.62049	4.51877	0.000592535	0.0154834	-0.763221	1.81013	B500+C500 versus GFP
Asns	-0.300984	7.78588	-2.69979	0.0183442	0.134828	-4.21869	0.870219	B500+C500 versus GFP
Tifa	0.30086	2.03279	1.48679	0.161169	0.432683	-5.37689	0.363831	B500+C500 versus GFP
Cdc25c	0.300859	5.07371	2.64196	0.0204706	0.144811	-4.11145	0.8392	B500+C500 versus GFP
Gsap	0.300743	2.08241	1.62213	0.129021	0.389147	-5.20373	0.409886	B500+C500 versus GFP
Mcm2	0.300507	8.36295	4.41745	0.000712654	0.0173282	-0.956927	1.76125	B500+C500 versus GFP
Zfp974	-0.300417	1.57817	-1.56846	0.14104	0.407549	-5.22233	0.389821	B500+C500 versus GFP
Plxna2	0.300317	1.98017	1.33228	0.205894	0.489095	-5.56899	0.310607	B500+C500 versus GFP
Deaf1	-0.300227	4.7908	-1.95254	0.0729863	0.291125	-5.29949	0.535921	B500+C500 versus GFP
Msmo1	-0.300188	7.14424	-2.93149	0.0117933	0.102137	-3.7738	0.990817	B500+C500 versus GFP
Tnip2	-0.300167	3.2659	-2.37047	0.0340944	0.19376	-4.3133	0.712737	B500+C500 versus GFP
Asl	-0.300151	4.73501	-2.29895	0.0389324	0.208148	-4.70934	0.681628	B500+C500 versus GFP
Zmat2	0.300141	5.78362	3.50775	0.00391464	0.0536563	-2.56406	1.27038	B500+C500 versus GFP
Ier2	0.300136	6.21892	1.91513	0.0779786	0.300896	-5.49249	0.521584	B500+C500 versus GFP
Tle4	-0.30006	3.54602	-1.75633	0.102798	0.348868	-5.37971	0.457339	B500+C500 versus GFP
Rpa3	0.299984	5.34819	2.14042	0.052074	0.244275	-5.03202	0.61212	B500+C500 versus GFP
Ptp4a3	-0.299954	3.50909	-1.96323	0.0716152	0.288684	-5.05119	0.539578	B500+C500 versus GFP
Otud6b	0.299887	5.72356	2.42894	0.0305716	0.181482	-4.57359	0.741167	B500+C500 versus GFP
Tbcel	-0.299706	4.24606	-3.33529	0.00544242	0.0654196	-2.72409	1.18429	B500+C500 versus GFP
Rab4a	-0.299614	3.29796	-2.13131	0.0529435	0.245579	-4.72899	0.609809	B500+C500 versus GFP
Atp6v0e2	0.299597	4.83745	3.32326	0.0055692	0.0664306	-2.80232	1.17763	B500+C500 versus GFP
Slc2a1	0.299294	7.00165	3.79469	0.00227026	0.0371366	-2.10928	1.4302	B500+C500 versus GFP
Lrrc73	0.299121	2.03946	1.59316	0.135393	0.398654	-5.23862	0.399404	B500+C500 versus GFP
Etv6	0.299036	6.29636	3.78057	0.00233167	0.037877	-2.08826	1.42162	B500+C500 versus GFP
Dtwd2	0.298924	2.25988	1.66829	0.119405	0.375566	-5.17834	0.425313	B500+C500 versus GFP
Arhgdib	-0.298273	7.43514	-4.63282	0.000482076	0.0133123	-0.555983	1.87575	B500+C500 versus GFP
Baz2b	-0.298245	5.20765	-2.74931	0.016696	0.126925	-3.96024	0.896452	B500+C500 versus GFP
Ints8	0.298058	6.01737	4.47617	0.000640257	0.016391	-0.751833	1.7854	B500+C500 versus GFP
Micall1	-0.297968	5.16706	-3.41277	0.00469295	0.0599999	-2.70434	1.22185	B500+C500 versus GFP
Map3k1	-0.29767	3.04394	-1.04363	0.315875	0.607602	-6.17859	0.216381	B500+C500 versus GFP
Mcm9	0.297631	3.02893	1.93158	0.0757464	0.296357	-4.94513	0.528185	B500+C500 versus GFP
Upf3a	-0.297547	6.20381	-3.51014	0.00389687	0.0534816	-2.61613	1.2718	B500+C500 versus GFP
Galc	-0.29734	3.24681	-1.99079	0.0681866	0.280862	-4.9498	0.551507	B500+C500 versus GFP
Slc31a2	-0.297327	2.94971	-1.63353	0.126585	0.385243	-5.42609	0.414265	B500+C500 versus GFP
Pfkl	0.297183	7.37266	3.77433	0.0023593	0.0382443	-2.16516	1.41743	B500+C500 versus GFP
Tmem144	-0.297061	2.98676	-2.37251	0.0339658	0.193235	-4.24823	0.713915	B500+C500 versus GFP
Nynrin	-0.297006	4.43238	-2.24695	0.042852	0.218428	-4.7524	0.660692	B500+C500 versus GFP
Zfp395	0.296954	5.39272	3.00442	0.0102572	0.0946713	-3.47884	1.02378	B500+C500 versus GFP
Prdm9	-0.296932	2.41534	-1.46556	0.166786	0.441717	-5.54132	0.354856	B500+C500 versus GFP
Otud3	0.296874	3.22452	2.03993	0.0624458	0.268796	-4.81314	0.570578	B500+C500 versus GFP
Ctns	-0.296646	3.51836	-1.94143	0.0744381	0.294106	-5.08698	0.531496	B500+C500 versus GFP
Mad2l2	0.296644	5.642	1.98044	0.0694556	0.282977	-5.33168	0.548249	B500+C500 versus GFP
Gng2	0.296604	2.19073	1.34376	0.202255	0.485576	-5.59713	0.313743	B500+C500 versus GFP
Smg5	0.296515	7.5993	4.0467	0.00141404	0.0276322	-1.65251	1.55858	B500+C500 versus GFP
Net1	-0.296499	5.08782	-2.86856	0.0133006	0.110838	-3.72412	0.95531	B500+C500 versus GFP
Tnc	-0.296278	7.72321	-1.85351	0.0868822	0.319251	-5.6804	0.495868	B500+C500 versus GFP
Sh2d5	0.296193	1.85279	0.664046	0.518389	0.763813	-6.1899	0.117013	B500+C500 versus GFP
Mthfr	-0.296075	6.22059	-2.897	0.0125972	0.106561	-3.78215	0.972403	B500+C500 versus GFP
Hectd4	-0.296058	5.47515	-3.22677	0.00669943	0.0743218	-3.09164	1.12888	B500+C500 versus GFP
Nek1	-0.296027	4.08178	-2.49334	0.0270962	0.169929	-4.25939	0.769734	B500+C500 versus GFP
Pole3	0.295793	6.03699	4.43665	0.000688094	0.0170391	-0.827216	1.76855	B500+C500 versus GFP
Mrps35	0.295753	5.86604	2.69867	0.0183831	0.134927	-4.09974	0.8699	B500+C500 versus GFP
Lrrc40	0.295698	5.39575	3.43938	0.0044603	0.057859	-2.65352	1.23763	B500+C500 versus GFP
Cdca2	0.295429	5.55443	3.90034	0.00186032	0.0330207	-1.79229	1.48121	B500+C500 versus GFP
Atp11a	-0.295351	6.24237	-3.2612	0.00627179	0.0714161	-3.09454	1.1462	B500+C500 versus GFP
Tmed1	0.295153	6.24029	3.01897	0.00997544	0.0934375	-3.53584	1.02948	B500+C500 versus GFP
Rbbp4	0.295106	8.35715	3.59829	0.00329456	0.0481304	-2.51253	1.31758	B500+C500 versus GFP
Zfp318	-0.295046	3.98552	-2.44569	0.0296286	0.178489	-4.32681	0.748389	B500+C500 versus GFP
Ddx20	0.295046	5.61073	3.52292	0.00380306	0.0527378	-2.51806	1.27788	B500+C500 versus GFP
Rnpepl1	-0.294914	5.10468	-4.03619	0.00144209	0.0279559	-1.51026	1.55353	B500+C500 versus GFP
Pomgnt2	-0.294696	2.93135	-1.79651	0.0959263	0.33649	-5.18	0.473028	B500+C500 versus GFP
Dcaf6	-0.294608	4.23826	-2.27073	0.0410155	0.213602	-4.67891	0.670395	B500+C500 versus GFP
Ptch1	-0.29456	3.50366	-2.14616	0.051533	0.242844	-4.74897	0.614673	B500+C500 versus GFP
Nenf	-0.29455	5.08085	-2.02111	0.0645897	0.273397	-5.22542	0.563207	B500+C500 versus GFP
Tmem87b	-0.294507	4.75589	-2.06398	0.0598018	0.263722	-5.11163	0.578853	B500+C500 versus GFP
Nfkbie	0.294363	4.40444	2.15102	0.0510792	0.241453	-4.87237	0.617167	B500+C500 versus GFP
Tec	0.294362	2.95771	1.71482	0.110355	0.362069	-5.26138	0.441208	B500+C500 versus GFP
Ddit3	-0.294341	5.65305	-2.39524	0.0325571	0.187996	-4.6489	0.725851	B500+C500 versus GFP
Gpsm2	0.29431	5.59652	3.81074	0.00220246	0.0365931	-1.96702	1.4366	B500+C500 versus GFP
Gm14419	0.294288	2.65414	1.98721	0.0686228	0.2814	-4.77695	0.550676	B500+C500 versus GFP
Aebp1	-0.29409	9.57152	-2.94474	0.0114982	0.101037	-3.71989	0.995521	B500+C500 versus GFP
Mad2l1	0.29404	7.48195	4.40835	0.000724608	0.017499	-0.967361	1.75699	B500+C500 versus GFP
Zfp866	-0.293993	3.92416	-2.95588	0.0112558	0.0995633	-3.38348	1.0019	B500+C500 versus GFP
Nceh1	-0.293916	4.43399	-2.96712	0.0110163	0.098646	-3.44865	1.00592	B500+C500 versus GFP
9930021J03Rik	-0.293785	4.48669	-2.19895	0.0467987	0.22968	-4.84404	0.638876	B500+C500 versus GFP
Zbtb20	-0.293579	4.99031	-2.7556	0.0164972	0.126551	-3.92257	0.897734	B500+C500 versus GFP
Armcx6	-0.293327	2.00678	-1.47027	0.165526	0.439396	-5.44147	0.357144	B500+C500 versus GFP
Snrpd1	0.29327	7.82385	2.31605	0.0377198	0.204352	-4.90638	0.689622	B500+C500 versus GFP
Rbmx	0.293215	5.25265	3.40311	0.00478043	0.0602913	-2.70634	1.21975	B500+C500 versus GFP
Sbno2	-0.292991	5.83683	-2.53114	0.0252367	0.16191	-4.42381	0.790726	B500+C500 versus GFP
Sgms2	0.292747	4.12554	1.8197	0.0921491	0.329932	-5.35543	0.481575	B500+C500 versus GFP
Ttc17	-0.292744	5.31982	-3.09749	0.00858241	0.0860665	-3.32034	1.06517	B500+C500 versus GFP
Rdh14	-0.292617	3.52795	-1.95744	0.072355	0.290379	-5.06498	0.537035	B500+C500 versus GFP
Ptger1	-0.292535	2.11263	-1.95029	0.0732782	0.291743	-4.76447	0.534999	B500+C500 versus GFP
Tepsin	-0.292015	4.19408	-2.13104	0.0529697	0.245593	-4.90946	0.609784	B500+C500 versus GFP
Vangl2	-0.2918	3.34324	-2.63274	0.0208315	0.146246	-3.86227	0.834916	B500+C500 versus GFP
Aldh18a1	-0.291737	7.61994	-3.0301	0.00976507	0.0921268	-3.5997	1.03561	B500+C500 versus GFP
Fkrp	-0.291697	4.20405	-3.06628	0.00911114	0.0889401	-3.22488	1.0509	B500+C500 versus GFP
Gprc5a	-0.291478	5.85739	-2.0195	0.0647759	0.27364	-5.31105	0.562821	B500+C500 versus GFP
Mmd	0.29141	6.30867	2.91484	0.0121748	0.104146	-3.73774	0.982357	B500+C500 versus GFP
Cd2ap	-0.291245	8.30083	-2.944	0.0115146	0.101097	-3.75749	0.995264	B500+C500 versus GFP
Usp32	-0.291223	5.63124	-2.74235	0.0169185	0.127673	-4.01746	0.8939	B500+C500 versus GFP
Eif4e	0.291145	7.54363	4.48342	0.000631863	0.0162545	-0.828895	1.78903	B500+C500 versus GFP
Zkscan14	-0.291078	2.05317	-1.51824	0.153145	0.422129	-5.38983	0.374555	B500+C500 versus GFP
Stx2	-0.290914	4.79165	-3.34645	0.00532746	0.0646212	-2.7832	1.18962	B500+C500 versus GFP
Fam171a1	0.290821	5.69796	2.62085	0.0213055	0.148003	-4.22565	0.829731	B500+C500 versus GFP
E2f2	0.290709	3.72136	2.20012	0.0466986	0.229369	-4.65595	0.639466	B500+C500 versus GFP
Sulf1	-0.290634	6.32296	-4.49171	0.000622409	0.0161175	-0.763996	1.7927	B500+C500 versus GFP
Disp1	-0.290573	6.67964	-3.40933	0.00472389	0.0600916	-2.84198	1.22119	B500+C500 versus GFP
Rrp9	0.290504	6.24933	4.12375	0.00122492	0.0251356	-1.43245	1.59971	B500+C500 versus GFP
Fam13c	-0.29034	4.38665	-1.70085	0.113007	0.366603	-5.62372	0.435804	B500+C500 versus GFP
Atp7a	0.290326	1.41733	1.0357	0.319426	0.610422	-5.78142	0.21437	B500+C500 versus GFP
Xbp1	-0.290316	6.31994	-2.98443	0.0106572	0.0969252	-3.62503	1.01356	B500+C500 versus GFP
Cd320	0.290248	5.22535	3.49763	0.00399095	0.054283	-2.52276	1.26534	B500+C500 versus GFP
Clip2	0.290215	5.89777	3.27725	0.00608199	0.0699494	-3.01546	1.15522	B500+C500 versus GFP
Snx32	-0.290157	3.11283	-1.87374	0.0838634	0.313725	-5.10178	0.503451	B500+C500 versus GFP
Nptxr	0.290148	4.71974	2.94113	0.0115778	0.101485	-3.50744	0.9936	B500+C500 versus GFP
1190005I06Rik	-0.29014	2.32487	-1.68738	0.115616	0.370006	-5.20603	0.431792	B500+C500 versus GFP
Myo9b	-0.29014	6.79274	-3.25469	0.00635053	0.0717409	-3.14418	1.14423	B500+C500 versus GFP
G6pdx	0.289786	7.59994	3.94502	0.00171056	0.0314637	-1.84608	1.50219	B500+C500 versus GFP
Atp1b1	-0.289753	6.65045	-2.52364	0.0255959	0.163427	-4.50074	0.786676	B500+C500 versus GFP
Dus4l	-0.289711	3.29326	-2.08651	0.0574196	0.259228	-4.80122	0.586318	B500+C500 versus GFP
Mrpl51	0.289646	6.88663	2.31553	0.0377561	0.204382	-4.87162	0.689557	B500+C500 versus GFP
Irs1	-0.28957	5.09671	-2.80789	0.014933	0.118419	-3.8384	0.92658	B500+C500 versus GFP
B3galt1	0.289514	2.4536	1.52806	0.150712	0.41847	-5.41557	0.378336	B500+C500 versus GFP
Epop	0.289509	3.99326	2.57274	0.0233337	0.155524	-4.05804	0.808203	B500+C500 versus GFP
Mrpl53	0.28946	5.89616	1.91116	0.0785264	0.301807	-5.46919	0.520271	B500+C500 versus GFP
Brat1	-0.28923	5.11479	-2.88725	0.012834	0.10822	-3.69284	0.965691	B500+C500 versus GFP
Fat4	-0.289215	3.61426	-2.54743	0.0244742	0.15903	-4.07239	0.798522	B500+C500 versus GFP
Fen1	0.289199	6.57275	4.03419	0.00144748	0.0279559	-1.62636	1.55353	B500+C500 versus GFP
Pcmtd1	-0.289016	4.27422	-2.21648	0.0453193	0.225854	-4.77849	0.646171	B500+C500 versus GFP
Mmp3	0.288881	2.40338	0.844158	0.414008	0.691745	-6.17255	0.160054	B500+C500 versus GFP
Elac1	-0.288858	3.01076	-1.95219	0.0730318	0.291145	-4.95737	0.53589	B500+C500 versus GFP
Mlxip	-0.288722	5.23755	-3.30913	0.00572181	0.067558	-2.90935	1.17032	B500+C500 versus GFP
Efnb1	-0.288669	7.42505	-4.44008	0.000683798	0.0169754	-0.913968	1.77018	B500+C500 versus GFP
Limk2	-0.288638	6.03365	-3.21794	0.0068137	0.07512	-3.16014	1.12424	B500+C500 versus GFP
Ada	0.288497	4.01591	2.84043	0.0140343	0.114406	-3.5727	0.941552	B500+C500 versus GFP
Snrk	-0.288336	3.92548	-2.45489	0.0291224	0.176826	-4.29811	0.752453	B500+C500 versus GFP
Npr2	-0.288302	1.99042	-1.73521	0.106584	0.35539	-5.06622	0.449294	B500+C500 versus GFP
Stk38l	0.288087	4.32734	2.35105	0.0353486	0.19793	-4.5146	0.703489	B500+C500 versus GFP
Atp13a1	-0.28798	7.13726	-2.73466	0.0171677	0.129091	-4.14071	0.889104	B500+C500 versus GFP
Begain	-0.287675	2.17579	-1.78033	0.0986422	0.341528	-5.03883	0.466574	B500+C500 versus GFP
Fth1	0.287603	10.5592	4.14607	0.00117513	0.0244915	-1.40565	1.61098	B500+C500 versus GFP
Tnrc18	-0.287403	8.15987	-3.04435	0.00950207	0.0906342	-3.57087	1.04271	B500+C500 versus GFP
Zfp521	-0.287297	4.55887	-2.49897	0.0268111	0.168828	-4.328	0.772557	B500+C500 versus GFP
Rpa1	0.287255	6.97048	1.93028	0.0759201	0.296357	-5.52418	0.528185	B500+C500 versus GFP
Rad51ap1	0.287233	5.67329	3.44384	0.00442245	0.0576373	-2.67569	1.2393	B500+C500 versus GFP
Gatb	0.287158	3.30937	2.22025	0.0450068	0.225467	-4.534	0.646917	B500+C500 versus GFP
Sat2	0.287141	2.42894	1.53102	0.149984	0.417602	-5.40478	0.379237	B500+C500 versus GFP
Tasor	-0.287091	3.54726	-1.73297	0.106993	0.356117	-5.41396	0.448407	B500+C500 versus GFP
Atxn1	-0.28705	4.18682	-2.5081	0.0263549	0.166575	-4.25183	0.77839	B500+C500 versus GFP
Il1rap	-0.286951	4.27357	-1.85364	0.0868629	0.319251	-5.37315	0.495868	B500+C500 versus GFP
Galnt1	0.286844	6.86739	2.95345	0.0113081	0.0999431	-3.7058	1.00025	B500+C500 versus GFP
Ahcyl	0.286786	7.57496	3.94536	0.00170945	0.0314637	-1.84483	1.50219	B500+C500 versus GFP
Spacdr	-0.286582	6.85239	-3.35846	0.00520646	0.0637724	-2.94937	1.19537	B500+C500 versus GFP
Nup43	0.286456	5.2687	2.9035	0.0124416	0.105754	-3.65429	0.975703	B500+C500 versus GFP
Ppp1r8	0.286447	6.30249	3.62893	0.00310812	0.0461023	-2.37888	1.33628	B500+C500 versus GFP
Spire2	-0.286445	4.61011	-2.91899	0.0120786	0.103823	-3.56604	0.983707	B500+C500 versus GFP
Zfp41	0.286412	3.01389	1.42007	0.179372	0.456902	-5.68049	0.340176	B500+C500 versus GFP
Arhgap29	-0.286338	6.73304	-2.44572	0.0296266	0.178489	-4.64605	0.748389	B500+C500 versus GFP
Ptprd	-0.286167	5.23003	-3.38734	0.0049267	0.0615137	-2.75927	1.21103	B500+C500 versus GFP
Tnfaip8l1	0.286032	2.08094	1.4601	0.168255	0.443676	-5.42278	0.352934	B500+C500 versus GFP
Xpc	0.285983	3.31648	1.50481	0.156529	0.426569	-5.64014	0.37001	B500+C500 versus GFP
Parp16	0.285944	2.37846	1.63161	0.126993	0.38565	-5.25389	0.413806	B500+C500 versus GFP
Nopchap1	0.285876	5.94868	3.28772	0.00596123	0.0690077	-3.00072	1.1611	B500+C500 versus GFP
Zfp445	-0.28575	3.63675	-1.09513	0.293544	0.585658	-6.25823	0.232356	B500+C500 versus GFP
Tk1	0.285683	7.61167	3.1079	0.00841296	0.0848466	-3.44609	1.07137	B500+C500 versus GFP
Man2a1	-0.285623	6.32234	-1.82491	0.0913192	0.328245	-5.6614	0.483802	B500+C500 versus GFP
Dcun1d3	-0.285551	3.03674	-1.99527	0.0676441	0.279348	-4.89479	0.553855	B500+C500 versus GFP
Ybey	0.285542	2.56007	1.854	0.0868077	0.319251	-4.96396	0.495868	B500+C500 versus GFP
Zwint	0.285494	7.43089	3.76541	0.00239945	0.038508	-2.18436	1.41445	B500+C500 versus GFP
Dab2ip	-0.285465	5.93154	-3.31955	0.00560883	0.0666355	-2.95753	1.17629	B500+C500 versus GFP
Tenm3	-0.285383	6.75684	-2.79611	0.0152723	0.120303	-4.00763	0.919723	B500+C500 versus GFP
Ado	0.285288	5.95217	4.27554	0.000924757	0.0206905	-1.1218	1.68423	B500+C500 versus GFP
Rad54l	0.285251	4.8757	3.13854	0.00793324	0.0817899	-3.16015	1.0873	B500+C500 versus GFP
St13	0.285206	8.12484	3.8256	0.00214157	0.0359223	-2.0797	1.44464	B500+C500 versus GFP
Mdfi	-0.285129	2.51346	-1.29879	0.21682	0.501768	-5.76804	0.299497	B500+C500 versus GFP
Dbndd2	-0.284963	4.73817	-1.70184	0.112816	0.366532	-5.67738	0.435888	B500+C500 versus GFP
Ptprs	-0.284958	8.11996	-2.17114	0.0492391	0.237283	-5.15779	0.624733	B500+C500 versus GFP
Fhdc1	-0.284934	5.89829	-3.23821	0.00655419	0.0733216	-3.10953	1.13477	B500+C500 versus GFP
Rint1	-0.284652	4.80473	-3.07818	0.00890588	0.0876429	-3.29426	1.05728	B500+C500 versus GFP
H2-Ke6	-0.284631	4.35252	-1.82469	0.0913538	0.328245	-5.432	0.483802	B500+C500 versus GFP
Usp5	0.284571	7.95766	4.20576	0.00105201	0.0227722	-1.35683	1.64259	B500+C500 versus GFP
Uqcc1	0.284565	5.34533	3.48417	0.00409478	0.0551546	-2.56249	1.25842	B500+C500 versus GFP
Zfp119b	0.284536	1.93969	1.69556	0.114026	0.368103	-5.07243	0.43403	B500+C500 versus GFP
Rps19bp1	0.2845	5.67323	2.44555	0.0296365	0.178489	-4.53972	0.748389	B500+C500 versus GFP
Ankrd10	-0.284428	6.00394	-1.80361	0.0947545	0.33404	-5.66856	0.476201	B500+C500 versus GFP
Slc38a9	-0.284392	2.41071	-1.79538	0.0961137	0.336921	-5.06819	0.472472	B500+C500 versus GFP
Ift140	0.284223	4.3849	2.04773	0.0615763	0.267126	-5.04065	0.573284	B500+C500 versus GFP
Acyp2	0.284128	2.89831	1.58958	0.136199	0.400296	-5.42884	0.397618	B500+C500 versus GFP
Gm14305	0.284104	3.54185	1.98768	0.0685657	0.2814	-4.96916	0.550676	B500+C500 versus GFP
Maml2	0.284087	4.02115	1.34291	0.202522	0.485676	-6.00553	0.313654	B500+C500 versus GFP
Abca2	-0.284019	5.49869	-2.57146	0.0233901	0.155572	-4.31717	0.808067	B500+C500 versus GFP
Lsm7	0.283969	5.61037	1.80951	0.0937922	0.332408	-5.59936	0.478328	B500+C500 versus GFP
Glce	-0.283655	5.08038	-2.45367	0.0291892	0.17703	-4.48183	0.751953	B500+C500 versus GFP
Nup50	0.283619	6.79449	4.10799	0.00126137	0.0256366	-1.50131	1.59114	B500+C500 versus GFP
Rab11fip1	-0.283593	4.05561	-2.85859	0.0135562	0.112178	-3.58813	0.950091	B500+C500 versus GFP
Comt	-0.283429	6.86163	-3.21384	0.00686745	0.0754782	-3.22587	1.12218	B500+C500 versus GFP
Vegfa	-0.283185	7.51905	-1.88752	0.0818612	0.30899	-5.62408	0.510055	B500+C500 versus GFP
Mrps30	0.283164	5.40099	3.70362	0.00269726	0.0413916	-2.15105	1.38309	B500+C500 versus GFP
Cacnb3	-0.283132	7.07929	-3.1932	0.00714446	0.0771809	-3.2756	1.11249	B500+C500 versus GFP
Lamb2	-0.283122	7.90242	-2.66128	0.019735	0.142493	-4.28949	0.846206	B500+C500 versus GFP
Zfhx4	-0.282968	6.44157	-1.48045	0.162828	0.435709	-6.17282	0.360803	B500+C500 versus GFP
Tubb3	0.282923	6.03717	1.87405	0.0838177	0.313725	-5.54211	0.503451	B500+C500 versus GFP
Pnp2	0.282855	3.51739	1.91948	0.0773831	0.299902	-5.07244	0.523021	B500+C500 versus GFP
Gtf2ird2	-0.282797	3.55561	-2.81782	0.0146531	0.116899	-3.56665	0.932189	B500+C500 versus GFP
Ppme1	0.282715	5.13085	2.23282	0.0439799	0.222195	-4.84717	0.653267	B500+C500 versus GFP
Bub1	0.282679	5.9657	2.46809	0.0284111	0.175087	-4.5287	0.756745	B500+C500 versus GFP
Tacc2	-0.282547	6.18405	-3.34081	0.00538526	0.0650999	-2.93779	1.18642	B500+C500 versus GFP
Kif23	0.28254	6.35731	2.55386	0.0241794	0.157885	-4.40848	0.801658	B500+C500 versus GFP
Stmn1	0.282423	7.57262	3.4446	0.00441605	0.0576373	-2.8027	1.2393	B500+C500 versus GFP
Ino80c	0.28236	4.75279	3.07428	0.00897257	0.0879222	-3.2628	1.0559	B500+C500 versus GFP
Nadk	0.282348	6.74595	3.44458	0.00441622	0.0576373	-2.76407	1.2393	B500+C500 versus GFP
Itgb8	-0.281799	2.58439	-1.46318	0.167425	0.44289	-5.5804	0.353704	B500+C500 versus GFP
Selenop	-0.281799	6.2021	-2.20398	0.0463697	0.229052	-5.03124	0.640065	B500+C500 versus GFP
Hpdl	0.281787	1.87061	1.60947	0.131772	0.393433	-5.18142	0.405129	B500+C500 versus GFP
Celf4	0.281359	2.85154	1.69307	0.114508	0.369029	-5.27338	0.432939	B500+C500 versus GFP
Naa16	0.281344	4.77451	2.54788	0.0244536	0.158993	-4.24105	0.798622	B500+C500 versus GFP
P3h1	-0.28124	6.7848	-3.04414	0.00950596	0.0906342	-3.54356	1.04271	B500+C500 versus GFP
Cct5	0.28119	9.25277	3.80929	0.00220853	0.0366051	-2.08656	1.43646	B500+C500 versus GFP
Slc39a13	-0.28114	5.74592	-3.21256	0.0068842	0.0755843	-3.14437	1.12157	B500+C500 versus GFP
Ddx47	0.281116	6.82086	4.15363	0.00115876	0.0242453	-1.41667	1.61537	B500+C500 versus GFP
Ostm1	-0.281116	4.48472	-2.5621	0.0238068	0.156895	-4.20294	0.80439	B500+C500 versus GFP
Foxa2	0.281104	5.71992	3.3031	0.00578833	0.0677682	-2.94924	1.16897	B500+C500 versus GFP
Tmem242	0.280715	6.18351	2.69508	0.018509	0.135758	-4.13616	0.867235	B500+C500 versus GFP
Rad51	0.280648	5.66168	3.4622	0.00427014	0.0566574	-2.63953	1.24674	B500+C500 versus GFP
Cdc14a	0.280502	2.98864	1.60485	0.13279	0.394784	-5.42812	0.40364	B500+C500 versus GFP
Eef1akmt2	0.280491	2.95975	1.9444	0.074047	0.293509	-4.908	0.532379	B500+C500 versus GFP
Gpr176	-0.280439	5.4817	-2.06787	0.0593847	0.26246	-5.19313	0.580936	B500+C500 versus GFP
B4galt6	0.280243	5.16881	2.5533	0.0242049	0.157954	-4.28662	0.801468	B500+C500 versus GFP
Gpc1	0.280186	6.06465	2.83415	0.0142034	0.115115	-3.86811	0.938867	B500+C500 versus GFP
Sh3bgrl	0.280165	6.70623	2.33399	0.0364857	0.201636	-4.8275	0.695432	B500+C500 versus GFP
Cdk1	0.280023	8.28048	3.51205	0.00388269	0.0534246	-2.67878	1.27226	B500+C500 versus GFP
Npepl1	-0.279993	6.24469	-3.87736	0.00194251	0.0337484	-1.91689	1.47175	B500+C500 versus GFP
Pkd1	-0.279992	7.20791	-2.83377	0.0142138	0.115115	-3.9589	0.938867	B500+C500 versus GFP
Ager	-0.279957	1.42754	-0.886884	0.391424	0.675197	-5.96794	0.17057	B500+C500 versus GFP
Ifi211	0.279767	4.48069	1.84601	0.0880267	0.321166	-5.38093	0.49327	B500+C500 versus GFP
Cerk	-0.27956	4.56696	-3.20155	0.00703097	0.0767212	-3.02672	1.11508	B500+C500 versus GFP
Clip1	-0.279168	6.65193	-3.94927	0.00169697	0.0313762	-1.80765	1.5034	B500+C500 versus GFP
Pcdhb22	-0.279087	1.75776	-1.77166	0.100127	0.344524	-4.96534	0.462781	B500+C500 versus GFP
Cflar	-0.279085	3.82539	-1.71889	0.109593	0.360916	-5.49195	0.442594	B500+C500 versus GFP
Tnfsf9	-0.278966	3.01196	-1.69135	0.114842	0.36906	-5.35473	0.432903	B500+C500 versus GFP
Zfp62	-0.278681	5.47618	-3.55683	0.00356509	0.0505924	-2.46128	1.29591	B500+C500 versus GFP
Timm22	0.2786	4.91106	2.62212	0.0212544	0.147947	-4.12584	0.829893	B500+C500 versus GFP
Krt19	0.278593	7.91126	1.91658	0.0777793	0.300671	-5.57832	0.521908	B500+C500 versus GFP
Panx1	0.278593	2.78518	1.69713	0.113723	0.367571	-5.24812	0.434659	B500+C500 versus GFP
Cdc20	0.278552	7.699	4.04802	0.00141058	0.0276152	-1.65238	1.55885	B500+C500 versus GFP
Wwox	0.278531	2.82046	2.34125	0.0359978	0.200242	-4.22079	0.698444	B500+C500 versus GFP
Cyld	-0.278443	5.75543	-2.42806	0.0306219	0.181482	-4.60015	0.741167	B500+C500 versus GFP
Dusp6	0.278239	7.12804	1.64519	0.124137	0.381987	-5.97037	0.417951	B500+C500 versus GFP
Ldhd	-0.278189	2.18684	-1.77791	0.099055	0.342401	-5.04309	0.465465	B500+C500 versus GFP
Nat14	0.278078	2.1326	1.45867	0.168642	0.444125	-5.44434	0.352495	B500+C500 versus GFP
Atosb	-0.277902	3.75236	-2.50955	0.0262832	0.166221	-4.16689	0.779315	B500+C500 versus GFP
Dynlt1f	0.277843	5.77405	2.23043	0.0441733	0.222764	-4.92788	0.652156	B500+C500 versus GFP
Supt16	0.27783	6.69099	3.05083	0.00938489	0.0904516	-3.51064	1.04358	B500+C500 versus GFP
Plpp1	-0.277753	5.41558	-2.7589	0.016394	0.126016	-3.96409	0.899576	B500+C500 versus GFP
Pde12	0.277735	4.37985	2.43593	0.0301745	0.180234	-4.37463	0.744162	B500+C500 versus GFP
Zfp2	-0.277615	1.62348	-1.40291	0.184322	0.462978	-5.45142	0.33444	B500+C500 versus GFP
Cdc7	-0.27752	5.20742	-2.06106	0.0601171	0.264585	-5.17453	0.577435	B500+C500 versus GFP
Ptpn14	-0.277373	6.24011	-3.32317	0.00557019	0.0664306	-2.97579	1.17763	B500+C500 versus GFP
Plekhn1	0.277369	2.55715	1.23523	0.238834	0.526286	-5.81425	0.278778	B500+C500 versus GFP
Edem3	-0.277247	4.73382	-2.07331	0.0588049	0.261384	-5.09167	0.582721	B500+C500 versus GFP
Bcdin3d	0.277192	3.10982	1.41668	0.180342	0.458277	-5.71026	0.338872	B500+C500 versus GFP
Pfkfb2	-0.276901	2.50594	-1.38347	0.190065	0.469868	-5.66287	0.328024	B500+C500 versus GFP
Prkce	-0.276875	2.69417	-1.87278	0.0840036	0.314032	-5.01052	0.503027	B500+C500 versus GFP
Pimreg	0.276833	5.66928	2.93873	0.0116311	0.101617	-3.63384	0.993034	B500+C500 versus GFP
Idnk	0.276661	2.43408	1.68924	0.115252	0.369516	-5.18516	0.432367	B500+C500 versus GFP
F2r	0.276657	7.55213	1.70232	0.112725	0.366532	-5.90283	0.435888	B500+C500 versus GFP
Loxl2	-0.276633	7.93433	-3.00152	0.0103142	0.0950226	-3.65464	1.02217	B500+C500 versus GFP
Mipol1	-0.276588	3.01608	-2.406	0.0319104	0.185628	-4.19576	0.731357	B500+C500 versus GFP
Ica1	0.276521	5.27755	3.09112	0.00868784	0.0865126	-3.30261	1.06292	B500+C500 versus GFP
Nt5dc3	0.276382	4.98365	2.44467	0.0296854	0.178514	-4.45651	0.748327	B500+C500 versus GFP
Tmem159	-0.276311	2.87025	-2.28746	0.0397684	0.210608	-4.36877	0.676524	B500+C500 versus GFP
Plrg1	0.276231	6.37884	3.97201	0.00162612	0.0302766	-1.73053	1.51889	B500+C500 versus GFP
Tmem65	0.276194	5.7716	2.15985	0.0502638	0.239538	-5.0478	0.620625	B500+C500 versus GFP
Eif2b3	0.275788	5.205	3.29337	0.00589716	0.0686371	-2.91026	1.16344	B500+C500 versus GFP
Upf3b	0.27569	5.97498	2.87197	0.0132141	0.110203	-3.78979	0.957805	B500+C500 versus GFP
Mthfsd	-0.275677	5.62669	-2.91046	0.0122772	0.104853	-3.70358	0.979419	B500+C500 versus GFP
6720489N17Rik	0.275631	2.03596	1.63593	0.126078	0.384846	-5.1778	0.414713	B500+C500 versus GFP
Abhd11	-0.275533	5.04839	-2.12056	0.0539872	0.248578	-5.05576	0.604538	B500+C500 versus GFP
Sowahc	0.275528	3.44686	2.07753	0.0583585	0.260704	-4.80339	0.583852	B500+C500 versus GFP
Irak2	0.275506	5.2896	2.49875	0.0268222	0.168828	-4.4002	0.772557	B500+C500 versus GFP
Osbpl11	-0.275484	4.85193	-3.13871	0.00793062	0.0817899	-3.18523	1.0873	B500+C500 versus GFP
Esrp2	-0.27542	4.40626	-2.06756	0.0594171	0.26246	-5.05153	0.580936	B500+C500 versus GFP
Zfp760	-0.275286	3.30111	-2.13423	0.0526627	0.245369	-4.72196	0.610181	B500+C500 versus GFP
Haus7	0.275209	5.41202	2.99894	0.0103654	0.095412	-3.4924	1.0204	B500+C500 versus GFP
Pkd2	-0.275007	6.95151	-3.01437	0.0100637	0.0939335	-3.60897	1.02718	B500+C500 versus GFP
Psmb5	0.275005	7.34406	2.34943	0.0354548	0.198212	-4.83577	0.702871	B500+C500 versus GFP
Gtpbp6	-0.27496	5.39145	-2.13134	0.0529407	0.245579	-5.07782	0.609809	B500+C500 versus GFP
Cntnap1	-0.274914	2.16144	-1.4591	0.168524	0.443969	-5.49103	0.352648	B500+C500 versus GFP
Fjx1	-0.274886	2.12981	-1.24831	0.234164	0.522125	-5.74224	0.282225	B500+C500 versus GFP
Lrrc28	0.274832	1.86089	1.41626	0.180462	0.458474	-5.4363	0.338686	B500+C500 versus GFP
Apex1	0.274817	6.26024	3.16986	0.00747113	0.079093	-3.25227	1.10186	B500+C500 versus GFP
Rhob	-0.274783	7.16488	-2.77765	0.0158189	0.12289	-4.06176	0.910485	B500+C500 versus GFP
Snrpb	0.2747	7.61633	2.36068	0.0347215	0.195909	-4.82427	0.707946	B500+C500 versus GFP
2300009A05Rik	-0.274532	2.67756	-1.45793	0.168842	0.444322	-5.60715	0.352302	B500+C500 versus GFP
Poc1b	0.274501	4.30553	2.66032	0.0197708	0.142655	-3.95834	0.845712	B500+C500 versus GFP
Zfp24	0.274491	5.30932	2.63342	0.0208046	0.146154	-4.15891	0.83519	B500+C500 versus GFP
Rhobtb1	-0.274398	2.15611	-1.75322	0.103348	0.349638	-5.07546	0.456381	B500+C500 versus GFP
Hmgn2	0.274392	8.76992	3.30707	0.00574448	0.0676363	-3.06114	1.16982	B500+C500 versus GFP
Vps50	0.274383	5.43771	2.25419	0.0422847	0.217199	-4.8497	0.663141	B500+C500 versus GFP
Triobp	0.274382	6.70105	2.70741	0.0180806	0.13346	-4.15396	0.874649	B500+C500 versus GFP
Jak2	0.27436	5.9067	3.20034	0.00704732	0.0767423	-3.16346	1.11497	B500+C500 versus GFP
Cobll1	-0.274246	6.48324	-1.53944	0.147932	0.414598	-6.09439	0.382373	B500+C500 versus GFP
Oard1	0.274142	4.22847	2.43996	0.0299478	0.179586	-4.34016	0.745728	B500+C500 versus GFP
Man2a2	0.27407	5.85564	2.85614	0.0136199	0.112443	-3.80778	0.949067	B500+C500 versus GFP
Glrx	0.27401	3.14765	2.0317	0.0633751	0.270152	-4.81169	0.568391	B500+C500 versus GFP
Fads1	-0.27386	8.08786	-3.90371	0.00184858	0.032903	-1.93057	1.48276	B500+C500 versus GFP
Kif2c	0.273837	6.71749	3.58183	0.0033994	0.0489899	-2.49981	1.30989	B500+C500 versus GFP
Htt	-0.273462	5.75675	-3.0797	0.00887999	0.0876429	-3.39747	1.05728	B500+C500 versus GFP
Ikbkb	-0.273278	5.37916	-2.53783	0.0249211	0.16105	-4.36467	0.79304	B500+C500 versus GFP
Psmb4	0.273183	8.18127	2.65208	0.0200819	0.143633	-4.30434	0.842745	B500+C500 versus GFP
Prmt5	0.273121	6.7829	3.38919	0.00490926	0.0615052	-2.87268	1.21109	B500+C500 versus GFP
Ankrd11	-0.272867	7.85263	-2.25768	0.0420135	0.216366	-5.01165	0.664812	B500+C500 versus GFP
Mest	-0.272861	1.78667	-1.31091	0.212811	0.496623	-5.59339	0.303973	B500+C500 versus GFP
Atp6v0a1	-0.272741	5.64376	-3.62347	0.00314049	0.0465177	-2.35005	1.33238	B500+C500 versus GFP
Tmem17	-0.272728	1.62394	-1.52875	0.15054	0.418386	-5.28178	0.378423	B500+C500 versus GFP
Zfp992	-0.272712	3.16775	-1.81753	0.0924963	0.330344	-5.20449	0.481034	B500+C500 versus GFP
Zcchc17	0.27262	5.45689	3.55616	0.00356963	0.0505924	-2.43865	1.29591	B500+C500 versus GFP
Papss1	0.272615	6.89342	3.86243	0.00199791	0.0343744	-1.97457	1.46377	B500+C500 versus GFP
Hibch	0.272553	3.69452	1.9334	0.0755026	0.29604	-5.08934	0.52865	B500+C500 versus GFP
Pomgnt1	0.272406	6.37771	3.07822	0.00890522	0.0876429	-3.43561	1.05728	B500+C500 versus GFP
Nudt16	0.272251	1.77864	1.31108	0.212757	0.496623	-5.55265	0.303973	B500+C500 versus GFP
Hspa2	-0.272243	3.94473	-2.45261	0.0292473	0.177064	-4.30398	0.75187	B500+C500 versus GFP
Tmem107	0.272199	3.41221	1.93385	0.0754428	0.29604	-5.02631	0.52865	B500+C500 versus GFP
Rad18	0.272141	5.34852	2.78729	0.0155312	0.121445	-3.88097	0.915622	B500+C500 versus GFP
Natd1	-0.272105	4.07873	-2.10244	0.0557891	0.254129	-4.93356	0.594946	B500+C500 versus GFP
S1pr2	0.272095	5.2355	1.74483	0.104845	0.351808	-5.65242	0.453694	B500+C500 versus GFP
Hlcs	-0.271889	2.60986	-1.63923	0.125383	0.383825	-5.3389	0.415867	B500+C500 versus GFP
Plekhg3	-0.271887	6.48211	-2.85199	0.0137281	0.113073	-3.88496	0.94664	B500+C500 versus GFP
Psme2	0.271838	6.22717	1.87837	0.0831847	0.312273	-5.55252	0.505466	B500+C500 versus GFP
Ezh2	0.271819	6.54424	2.92606	0.0119164	0.102595	-3.73548	0.988874	B500+C500 versus GFP
Dusp4	0.271769	5.96159	1.36991	0.194156	0.475129	-6.2594	0.323189	B500+C500 versus GFP
Tor3a	-0.271583	2.69924	-1.57559	0.139388	0.404823	-5.44773	0.392735	B500+C500 versus GFP
Zcwpw1	0.271565	3.38461	1.66736	0.119594	0.375674	-5.42837	0.425189	B500+C500 versus GFP
Smarca1	0.271515	3.80403	1.37534	0.19251	0.473178	-5.91961	0.324975	B500+C500 versus GFP
Gnb1	0.271482	7.88766	2.66864	0.0194615	0.140997	-4.27351	0.850792	B500+C500 versus GFP
Mrps27	0.27148	4.094	2.33821	0.0362012	0.200908	-4.49307	0.697003	B500+C500 versus GFP
Grpel2	0.271439	5.03515	2.571	0.02341	0.155572	-4.2372	0.808067	B500+C500 versus GFP
Naa10	0.271326	7.10081	2.60882	0.0217959	0.149759	-4.35934	0.824607	B500+C500 versus GFP
Fstl1	-0.271301	8.9417	-2.45141	0.0293129	0.177175	-4.64713	0.751598	B500+C500 versus GFP
Prx	0.271276	3.83178	2.13436	0.0526508	0.245369	-4.79013	0.610181	B500+C500 versus GFP
Irf2	-0.27127	4.39186	-3.06421	0.00914749	0.0890376	-3.25877	1.05043	B500+C500 versus GFP
Slc10a7	-0.271178	4.14995	-1.89406	0.0809262	0.307094	-5.28533	0.512729	B500+C500 versus GFP
Kmt2a	-0.270995	6.16193	-1.49815	0.158231	0.428575	-6.12681	0.367974	B500+C500 versus GFP
Peli1	-0.270978	4.18121	-2.31892	0.0375198	0.203663	-4.58463	0.691089	B500+C500 versus GFP
Afdn	-0.270969	6.92397	-2.54109	0.0247682	0.160369	-4.48537	0.794881	B500+C500 versus GFP
1110065P20Rik	0.270767	5.19662	2.54541	0.0245678	0.159346	-4.30482	0.797658	B500+C500 versus GFP
H2az2	0.27075	6.13229	2.42476	0.0308116	0.181759	-4.62195	0.740504	B500+C500 versus GFP
Daglb	-0.270746	4.46474	-3.18887	0.00720393	0.077498	-3.03523	1.11071	B500+C500 versus GFP
Fbxo33	0.270481	4.06069	1.85321	0.086928	0.319251	-5.29104	0.495868	B500+C500 versus GFP
F8a	-0.2704	1.43189	-1.21257	0.247098	0.535162	-5.63524	0.271515	B500+C500 versus GFP
Haus1	0.270356	4.67228	2.37274	0.0339508	0.193235	-4.53781	0.713915	B500+C500 versus GFP
Bahcc1	0.270222	5.29031	2.27335	0.0408177	0.21297	-4.7992	0.671681	B500+C500 versus GFP
Bod1l	-0.270189	6.25522	-2.28191	0.040178	0.21162	-4.90078	0.674443	B500+C500 versus GFP
Slc12a4	-0.270189	6.98927	-2.78748	0.0155255	0.121445	-4.03623	0.915622	B500+C500 versus GFP
Fanci	0.270176	4.03966	2.55669	0.0240506	0.157644	-4.09672	0.802322	B500+C500 versus GFP
Cbx7	0.270121	3.66847	1.96978	0.070786	0.286796	-5.02772	0.542427	B500+C500 versus GFP
Frs3	-0.269955	2.46482	-1.56289	0.142341	0.408927	-5.41362	0.388354	B500+C500 versus GFP
Timeless	0.26994	6.22651	3.19289	0.00714869	0.0771809	-3.20603	1.11249	B500+C500 versus GFP
Kif24	0.269794	2.19195	1.22131	0.243885	0.531104	-5.74893	0.27482	B500+C500 versus GFP
Degs1	-0.269793	6.99707	-3.14099	0.00789601	0.0817261	-3.37113	1.08764	B500+C500 versus GFP
Arrdc1	-0.269714	3.88548	-2.15707	0.0505186	0.239827	-4.80638	0.620102	B500+C500 versus GFP
Zfyve27	-0.269702	4.82798	-2.82329	0.0145008	0.116417	-3.77421	0.933985	B500+C500 versus GFP
Gstm5	0.269508	4.8072	2.94568	0.0114775	0.101018	-3.51365	0.995603	B500+C500 versus GFP
Slc38a10	-0.269491	7.3454	-4.19792	0.00106738	0.0230114	-1.36688	1.63806	B500+C500 versus GFP
Ggh	0.269488	3.95782	2.25966	0.0418608	0.215894	-4.60371	0.665759	B500+C500 versus GFP
Ctbp2	0.269176	4.92729	2.26348	0.0415674	0.215004	-4.76631	0.667554	B500+C500 versus GFP
Ror2	-0.268996	3.43782	-1.70025	0.113121	0.366603	-5.43802	0.435804	B500+C500 versus GFP
Ier5l	0.268977	6.53156	1.98009	0.0694985	0.283044	-5.41455	0.548147	B500+C500 versus GFP
Prdm15	-0.26882	4.05683	-1.55131	0.145077	0.411579	-5.78008	0.385547	B500+C500 versus GFP
Lrrc45	-0.268805	5.33235	-2.39854	0.0323576	0.187084	-4.60899	0.727964	B500+C500 versus GFP
Cdca3	0.268779	7.28037	3.9045	0.00184583	0.032903	-1.91368	1.48276	B500+C500 versus GFP
Loxl4	0.268664	2.72444	1.66512	0.120045	0.376243	-5.28118	0.424531	B500+C500 versus GFP
Bicdl1	0.268625	2.99543	1.95208	0.073046	0.291145	-4.90632	0.53589	B500+C500 versus GFP
Pola2	0.268596	6.12951	3.93946	0.00172849	0.0315693	-1.77312	1.50074	B500+C500 versus GFP
Flt1	0.268512	2.13627	1.31155	0.212602	0.496428	-5.62794	0.304144	B500+C500 versus GFP
Pin4	0.268478	4.26129	1.56617	0.141574	0.408055	-5.75935	0.389282	B500+C500 versus GFP
Lmtk2	-0.268424	4.95426	-2.6102	0.021739	0.149658	-4.18338	0.824901	B500+C500 versus GFP
Nfxl1	-0.268392	5.34837	-3.14072	0.0079001	0.0817261	-3.24042	1.08764	B500+C500 versus GFP
Myo1d	-0.268258	5.59279	-2.68491	0.0188697	0.137834	-4.11836	0.860643	B500+C500 versus GFP
Kif4	0.26816	6.31421	2.87796	0.0130639	0.10938	-3.80791	0.961064	B500+C500 versus GFP
Zcchc2	0.268101	4.03457	2.24143	0.0432892	0.219957	-4.65198	0.657662	B500+C500 versus GFP
Xdh	-0.26806	5.26239	-2.64658	0.0202926	0.143886	-4.15424	0.841983	B500+C500 versus GFP
Pak3	-0.268039	3.47504	-2.13768	0.0523339	0.244992	-4.75457	0.610849	B500+C500 versus GFP
Pvr	-0.267996	5.27736	-2.68593	0.0188332	0.137662	-4.0838	0.861185	B500+C500 versus GFP
Coro7	-0.267992	3.52459	-1.99212	0.0680252	0.28057	-5.00254	0.551958	B500+C500 versus GFP
Kdelr2	-0.2679	7.88705	-4.36597	0.000783088	0.0184103	-1.05724	1.73494	B500+C500 versus GFP
Plekhg5	-0.267754	5.37054	-2.45731	0.0289908	0.17653	-4.50851	0.753181	B500+C500 versus GFP
Tchp	-0.267738	4.14924	-1.66577	0.119913	0.376034	-5.63506	0.424773	B500+C500 versus GFP
Szrd1	0.267553	7.1292	3.48777	0.00406675	0.0548934	-2.70402	1.26048	B500+C500 versus GFP
Zfp950	-0.267535	3.32516	-2.38689	0.0330681	0.190057	-4.29393	0.721116	B500+C500 versus GFP
Fam118b	-0.267492	4.96774	-3.03813	0.00961603	0.0911127	-3.39017	1.04042	B500+C500 versus GFP
Naxd	-0.267449	5.34498	-1.96689	0.0711505	0.287596	-5.34375	0.541217	B500+C500 versus GFP
Pogk	0.267431	2.76194	2.09947	0.0560899	0.255063	-4.61716	0.593353	B500+C500 versus GFP
Atraid	-0.26729	4.1721	-2.324	0.0371679	0.202998	-4.57275	0.692509	B500+C500 versus GFP
Tmem60	-0.267238	3.51591	-2.44868	0.0294634	0.177782	-4.22545	0.750113	B500+C500 versus GFP
Hspa4l	0.267123	5.47934	1.75821	0.102468	0.348589	-5.66349	0.457686	B500+C500 versus GFP
Ing3	0.266979	4.80936	2.9126	0.0122272	0.10451	-3.57618	0.980843	B500+C500 versus GFP
Pxdn	-0.266879	7.31409	-2.86466	0.0134001	0.111348	-3.90428	0.953317	B500+C500 versus GFP
Ajuba	-0.266872	6.9534	-3.45108	0.00436177	0.0573544	-2.77703	1.24143	B500+C500 versus GFP
Arhgef2	-0.266729	7.96439	-3.85528	0.00202501	0.0347445	-2.02429	1.45911	B500+C500 versus GFP
Zmat3	0.266708	4.3789	2.2026	0.0464866	0.229108	-4.78183	0.63996	B500+C500 versus GFP
Fdx1	0.266662	3.96742	2.22598	0.0445364	0.22395	-4.66452	0.649849	B500+C500 versus GFP
Smurf2	-0.266551	6.03658	-2.7924	0.0153805	0.12072	-3.96134	0.918222	B500+C500 versus GFP
Uspl1	-0.266474	5.37506	-3.54853	0.00362187	0.0509527	-2.46635	1.29283	B500+C500 versus GFP
Rcc1	0.266454	6.53208	3.70467	0.00269189	0.0413916	-2.25211	1.38309	B500+C500 versus GFP
Galk2	0.266332	6.41191	2.84652	0.0138723	0.113745	-3.87458	0.944067	B500+C500 versus GFP
Pik3r1	0.266104	4.64749	2.13709	0.05239	0.245147	-4.93874	0.610574	B500+C500 versus GFP
Mnd1	0.266079	3.00491	1.33163	0.206102	0.489095	-5.79876	0.310607	B500+C500 versus GFP
Kif20a	0.266052	8.07671	4.44536	0.000677245	0.0169311	-0.907091	1.77131	B500+C500 versus GFP
Fam13b	-0.266049	4.97085	-1.5428	0.147118	0.414146	-5.93917	0.382846	B500+C500 versus GFP
Adgrg1	0.266033	3.43437	1.58803	0.13655	0.400731	-5.55252	0.397147	B500+C500 versus GFP
Fkbp5	0.265895	6.34865	3.81167	0.00219863	0.0365866	-2.034	1.43668	B500+C500 versus GFP
Fchsd2	-0.265844	3.15644	-1.27009	0.22655	0.513353	-5.9497	0.289584	B500+C500 versus GFP
Ak2	0.265744	7.59756	3.89774	0.00186945	0.0330899	-1.93649	1.4803	B500+C500 versus GFP
Ssh1	-0.265734	4.93243	-2.82636	0.0144161	0.116312	-3.78275	0.934375	B500+C500 versus GFP
Rad21	0.26572	8.4271	2.26445	0.0414934	0.214726	-4.99462	0.668116	B500+C500 versus GFP
Cybc1	-0.26572	5.33499	-2.61479	0.0215511	0.148962	-4.21998	0.826924	B500+C500 versus GFP
Ccdc141	-0.265686	2.95037	-1.45151	0.170591	0.446712	-5.67341	0.349972	B500+C500 versus GFP
Aldh2	0.26563	7.90164	3.14308	0.00786455	0.0815555	-3.38432	1.08855	B500+C500 versus GFP
Polr3h	0.265591	5.54111	3.38005	0.00499587	0.061871	-2.78421	1.20851	B500+C500 versus GFP
Aamdc	0.265561	2.34488	1.1266	0.280493	0.572708	-5.88627	0.242066	B500+C500 versus GFP
Ccdc181	-0.265538	2.64487	-1.50683	0.156016	0.425674	-5.53192	0.370923	B500+C500 versus GFP
Hmgn3	0.265445	5.80868	2.48681	0.0274303	0.171238	-4.48078	0.766399	B500+C500 versus GFP
Sgo2a	0.265442	5.25124	3.05289	0.00934798	0.0902593	-3.37214	1.04451	B500+C500 versus GFP
Tmem245	-0.265344	6.0392	-1.94181	0.0743882	0.294106	-5.45328	0.531496	B500+C500 versus GFP
Fryl	-0.265238	5.6217	-1.9857	0.0688081	0.28174	-5.34258	0.550151	B500+C500 versus GFP
Pcdhb16	-0.264894	1.66391	-1.10846	0.287961	0.5805	-5.80137	0.236198	B500+C500 versus GFP
Csnk1g1	-0.264883	4.90069	-2.37284	0.0339447	0.193235	-4.60178	0.713915	B500+C500 versus GFP
Rabgef1	-0.264765	5.22964	-2.99686	0.0104067	0.0956152	-3.49934	1.01947	B500+C500 versus GFP
Ogfod2	-0.264719	3.84449	-1.76785	0.100784	0.345543	-5.42198	0.461498	B500+C500 versus GFP
Nes	0.26467	6.25807	2.82505	0.0144523	0.116384	-3.90227	0.934106	B500+C500 versus GFP
Slc25a13	0.26457	5.33106	1.86587	0.0850256	0.315623	-5.47911	0.500831	B500+C500 versus GFP
Polr2g	0.264552	5.54499	2.87616	0.0131088	0.109669	-3.73805	0.959917	B500+C500 versus GFP
Arhgap24	-0.264548	3.89008	-2.25903	0.0419095	0.216039	-4.63185	0.665468	B500+C500 versus GFP
Hsd17b10	0.264523	5.46729	2.31901	0.0375137	0.203663	-4.74106	0.691089	B500+C500 versus GFP
Nek2	0.264277	4.93074	2.56249	0.0237891	0.156875	-4.23785	0.804445	B500+C500 versus GFP
Psmd6	0.264102	6.02006	1.58223	0.137866	0.402488	-5.97849	0.395248	B500+C500 versus GFP
Paox	0.264078	3.16429	1.92934	0.076047	0.29645	-4.97806	0.528049	B500+C500 versus GFP
Mapk1ip1	-0.264068	2.59695	-1.42547	0.177836	0.455724	-5.63127	0.341298	B500+C500 versus GFP
Creld1	0.264066	4.8091	1.65888	0.121312	0.377992	-5.71997	0.422517	B500+C500 versus GFP
Itsn2	-0.263959	4.14074	-2.35897	0.0348317	0.196264	-4.50562	0.707159	B500+C500 versus GFP
Lancl1	0.263695	4.75496	2.27969	0.040343	0.212019	-4.71345	0.673625	B500+C500 versus GFP
Syngr2	-0.263661	7.15864	-3.35041	0.00528724	0.0644269	-2.97832	1.19093	B500+C500 versus GFP
Cap2	0.263657	4.18	2.04466	0.0619169	0.267728	-5.00961	0.572306	B500+C500 versus GFP
Megf9	-0.263642	3.49273	-2.05936	0.0603016	0.264824	-4.88705	0.577043	B500+C500 versus GFP
Krr1	0.263616	5.288	1.88253	0.0825808	0.310772	-5.44724	0.507558	B500+C500 versus GFP
Tes	0.263528	7.54644	2.48195	0.0276817	0.172001	-4.60671	0.764468	B500+C500 versus GFP
Ftl1-ps1	0.263517	3.24731	1.70043	0.113087	0.366603	-5.34524	0.435804	B500+C500 versus GFP
Adamtsl4	-0.263488	5.63307	-2.55511	0.0241223	0.157706	-4.3596	0.802152	B500+C500 versus GFP
Gm45871	-0.263473	2.83791	-2.25115	0.042522	0.217721	-4.42224	0.662101	B500+C500 versus GFP
Rnf135	0.263441	2.19123	1.3338	0.20541	0.488524	-5.60915	0.311114	B500+C500 versus GFP
Gsta4	0.263315	6.66915	2.88427	0.0129073	0.108424	-3.82318	0.964875	B500+C500 versus GFP
Abcb1b	0.263281	5.04944	2.03827	0.0626323	0.268796	-5.16536	0.570578	B500+C500 versus GFP
Grb14	-0.263212	3.68017	-1.99931	0.0671572	0.278189	-5.02582	0.55566	B500+C500 versus GFP
Dcun1d4	-0.263052	3.73761	-1.91328	0.0782335	0.301235	-5.17254	0.521095	B500+C500 versus GFP
Nhsl1	-0.262981	5.34519	-2.49309	0.0271088	0.169929	-4.44098	0.769734	B500+C500 versus GFP
Sema4a	-0.262825	2.82228	-1.49217	0.159772	0.43056	-5.59405	0.365967	B500+C500 versus GFP
Pde4a	-0.262677	4.8876	-2.93454	0.0117247	0.102017	-3.57423	0.991329	B500+C500 versus GFP
Zfp263	-0.262366	4.99681	-2.62064	0.0213142	0.148003	-4.16952	0.829731	B500+C500 versus GFP
Spred3	-0.262285	3.40054	-1.32087	0.209566	0.492689	-5.94719	0.307427	B500+C500 versus GFP
Epg5	-0.262213	4.39677	-2.15218	0.0509708	0.241127	-4.90775	0.617755	B500+C500 versus GFP
Xrcc3	0.262175	3.22273	2.21038	0.0458293	0.227042	-4.53377	0.643894	B500+C500 versus GFP
Cfap43	0.262146	5.53021	1.6538	0.122354	0.379242	-5.8251	0.421084	B500+C500 versus GFP
Arhgef10l	-0.262019	5.14064	-3.15209	0.00772983	0.0807086	-3.19542	1.09308	B500+C500 versus GFP
Ebna1bp2	0.261864	7.44854	2.98123	0.0107228	0.0970921	-3.6817	1.01282	B500+C500 versus GFP
Tspan8	0.261824	3.18138	1.16943	0.263447	0.555697	-6.02875	0.255162	B500+C500 versus GFP
Klc1	-0.261755	6.86167	-2.85772	0.0135788	0.112278	-3.89846	0.949705	B500+C500 versus GFP
Rad54l2	0.26174	4.62156	2.17175	0.0491844	0.237127	-4.87723	0.625019	B500+C500 versus GFP
Dnajc9	0.261589	6.82694	3.07821	0.00890536	0.0876429	-3.46843	1.05728	B500+C500 versus GFP
Med14	0.26158	5.79027	1.66862	0.119339	0.375551	-5.83131	0.425331	B500+C500 versus GFP
Gm42742	0.261569	5.05723	2.31204	0.0380009	0.204884	-4.70137	0.688492	B500+C500 versus GFP
Casp7	-0.2614	3.67077	-2.65541	0.0199555	0.14317	-3.88701	0.844149	B500+C500 versus GFP
Uqcc3	0.261316	4.01679	1.79031	0.0969581	0.33775	-5.38135	0.471405	B500+C500 versus GFP
Sdhaf1	0.26123	3.34154	2.25254	0.0424135	0.217374	-4.48634	0.662792	B500+C500 versus GFP
Gprc5b	0.260988	4.9423	3.18653	0.00723624	0.0775882	-3.07919	1.1102	B500+C500 versus GFP
Wdpcp	0.260911	2.23154	1.48106	0.16267	0.435395	-5.42974	0.361117	B500+C500 versus GFP
Arl4c	0.260822	5.81387	1.86932	0.0845144	0.315072	-5.52853	0.50159	B500+C500 versus GFP
Dstn	0.260796	8.75321	2.02872	0.063715	0.270992	-5.38584	0.567043	B500+C500 versus GFP
Irf2bp1	0.260679	5.35373	3.49202	0.00403387	0.0546574	-2.55006	1.26235	B500+C500 versus GFP
Sprtn	-0.260647	2.9442	-1.09656	0.29294	0.585111	-6.09646	0.232762	B500+C500 versus GFP
Tacc1	-0.260637	6.72411	-2.97428	0.0108664	0.0978062	-3.67143	1.00963	B500+C500 versus GFP
Zfp563	-0.260611	1.62277	-1.73243	0.107092	0.356171	-4.99549	0.448342	B500+C500 versus GFP
Ctnna2	0.26059	3.04605	1.67998	0.117072	0.372078	-5.33486	0.429366	B500+C500 versus GFP
Rhbdd2	0.260389	4.69944	2.27423	0.0407514	0.212966	-4.71496	0.671689	B500+C500 versus GFP
Ttc7b	-0.260373	2.39069	-1.92428	0.0767292	0.298345	-4.86162	0.525282	B500+C500 versus GFP
Cetn2	0.260336	4.95354	2.57605	0.0231883	0.154928	-4.21717	0.809871	B500+C500 versus GFP
Pex7	0.260303	3.38637	1.75463	0.103099	0.349056	-5.30011	0.457105	B500+C500 versus GFP
Adam9	-0.26027	7.7347	-1.77729	0.0991609	0.342655	-5.79843	0.465142	B500+C500 versus GFP
[truncated: 8,651 more rows]

## Sheet: DEGs cross-ref with VerSeDa
Filter	Protein	Gene.Name	logFC	AveExpr	t	P.Value	adj.P.Val	B	log10p
Downregulated with NID2 knockdown	ENSMUSP00000117867	Wnt11	-1.50173	3.53388	-8.69428	9.6142391146612e-07	0.000232321	6.06665	3.63391
Downregulated with NID2 knockdown	ENSMUSP00000099909	Lrp2	-1.54542	5.2185	-7.77075	3.28371244905715e-06	0.000416171	4.6971	3.38073
Downregulated with NID2 knockdown	ENSMUSP00000130671	Hoxa7	-1.58834	1.12798	-8.23156	1.75758349472695e-06	0.000287973	5.38184	3.54065
Downregulated with NID2 knockdown	ENSMUSP00000068487	Upk3b	-1.62288	7.79084	-8.75532	8.89432204832299e-07	0.00022029	5.9646	3.65701
Downregulated with NID2 knockdown	ENSMUSP00000118320	Adgrd1	-1.63646	0.95662	-8.86424	7.74852604388757e-07	0.00022029	6.07774	3.65701
Downregulated with NID2 knockdown	ENSMUSP00000124097	Sox8	-1.69411	1.47502	-5.66289	8.08219055387363e-05	0.0040794	1.8066	2.3894
Downregulated with NID2 knockdown	ENSMUSP00000034585	Fgf5	-2.03127	0.772739	-9.58824	3.19548925997019e-07	0.000130892	6.80891	3.88309
Downregulated with NID2 knockdown	ENSMUSP00000062074	Svep1	-2.03499	2.60795	-8.61038	1.0706873013898e-06	0.000237559	5.98194	3.62423
Downregulated with NID2 knockdown	ENSMUSP00000121352	Limch1	-2.34424	1.32174	-8.31139	1.58115717297866e-06	0.000280655	5.52939	3.55183
Upregulated with NID2 knockdown	ENSMUSP00000034094	Hgf	1.63634	2.01376	5.04856	0.000230463	0.00820599	0.82825	2.08587
