# Supplementary material for: Temporally resolved proteomics identifies nidogen-2 as a cotarget in pancreatic cancer that modulates fibrosis and therapy response
Source: Sci Adv. 2024 Jul 3;10(27):eadl1197. doi: 10.1126/sciadv.adl1197 (PMC11221519; doi:10.1126/sciadv.adl1197)
Supplement: Supplementary file 2 — Tables S1 to S7 [file sciadv.adl1197_tables_s1_to_s7.zip › adl1197_table_s6.xlsx]

## Sheet: matrisome_gene_log2_cpm
	GFP1KRAB-1	B500NID2KRAB-1	C500NID2KRAB-1	GFP1KRAB-2	B500NID2KRAB-2	C500NID2KRAB-2	GFP1KRAB-3	B500NID2KRAB-3	C500NID2KRAB-3	cluster
Pdgfb	0.897917	-0.786289	-0.515033	0.632224	-0.662974	0.022028	0.954813	-0.388288	-0.1544	1
Serpinf1	0.723922	0.113911	-0.233796	0.501926	-0.0955857	-0.0788696	0.330076	-0.836217	-0.425367	1
Htra1	0.421891	-0.0603256	-0.121929	0.770823	-0.508357	-0.0700148	0.318107	-0.435053	-0.315141	1
Sulf2	0.770632	-0.553426	-0.309994	0.904479	-0.587678	-0.169843	0.975786	-0.794568	-0.235388	1
Chrd	0.829791	-0.556849	-1.09384	1.09413	-0.193415	-0.416211	0.965786	-0.14816	-0.481233	1
Lama5	0.698603	-0.784324	-0.479059	0.678637	-0.391506	-0.198852	0.702177	-0.221529	-0.00414729	1
Wnt11	0.872955	-0.963046	-0.258463	1.07839	-0.677253	-0.0284202	0.867378	-0.613672	-0.277863	1
Igfbp3	0.765364	-0.651049	-0.312948	0.937171	-0.342399	0.143955	0.626164	-0.893502	-0.272755	1
Fbln5	0.542086	-0.236227	-0.130518	0.680084	-0.422748	-0.120685	0.458533	-0.498781	-0.271744	1
Sfrp4	0.815437	0.1008	-0.384905	0.662381	-0.450269	0.0815426	0.407675	-0.707946	-0.524715	1
Nid2	1.37037	-1.05382	-0.201691	1.56025	-1.08305	-0.0924484	1.26677	-1.1411	-0.625275	1
Adamts5	0.660611	-0.495269	-0.331007	0.670504	-0.277639	-0.100596	0.46101	-0.382351	-0.205262	1
Lox	0.800251	-0.35349	-0.073253	0.731003	-0.654169	-0.208413	0.720196	-0.573947	-0.388177	1
Fam20c	0.71781	-0.514735	-0.0735497	0.649115	-0.581249	-0.0453203	0.494475	-0.535026	-0.111518	1
Pdgfa	0.682043	-0.380329	-0.364212	0.758916	-0.368804	-0.0381025	0.416065	-0.439474	-0.266102	1
Plxdc2	1.08442	-0.638493	-0.308682	1.23919	-0.696009	-0.0860767	1.07144	-1.11015	-0.555633	1
Svep1	1.14928	-1.25619	-0.220756	1.25307	-0.72064	-0.278948	1.13299	-1.02358	-0.0352233	1
Rspo1	2.01071	-1.41486	-1.09988	2.19414	-0.970724	-0.24939	1.86237	-1.60371	-0.728655	1
Fgf5	0.96694	-0.440139	-0.636363	0.856363	-0.648752	-0.453752	0.897754	-0.565581	0.0235313	1
Mmp17	0.65293	-0.323824	0.243231	0.690362	-0.420934	0.114553	0.0946146	-0.524075	-0.526857	1
Mfap5	1.75942	-0.844397	-0.844397	1.69686	-0.796739	-0.761284	1.26399	-0.844397	-0.629054	1
Pcsk6	1.24983	-0.864603	-0.25541	1.0105	-1.06247	-0.283698	0.794306	-0.334194	-0.254269	1
Plxnb3	0.868043	-1.25856	-0.768502	1.25749	-0.00350028	-0.675149	1.10814	-0.0148028	-0.51316	1
Col4a1	0.606783	-0.374338	-0.0148019	0.573391	-0.510817	-0.271553	0.314943	-0.0939117	-0.229695	1
Col4a2	0.710477	-0.396371	0.0252924	0.688082	-0.638548	-0.337521	0.382503	-0.15211	-0.281805	1
Sema3f	0.540614	-0.272835	-0.417958	0.657418	-0.272609	-0.0287508	0.467164	-0.488033	-0.18501	1
Fras1	0.371546	-0.679767	0.0341297	0.6161	-0.62581	0.341956	0.419233	-0.454645	-0.0227431	1
Inhbb	0.547592	-0.417629	-0.0498514	0.664233	-0.544494	-0.129355	0.361846	-0.230124	-0.202219	1
Serpine1	0.852176	-0.0947367	0.529721	0.594884	-1.21191	-0.590697	0.32428	-0.09681	-0.306903	1
Scube3	0.639691	-0.339958	0.13215	0.539712	-0.667249	-0.0430234	0.277313	-0.546479	0.00784381	1
Igfbp2	0.751641	-0.666698	-0.0598302	0.740168	-0.724177	0.222212	0.619304	-1.01001	0.127394	1
Sema3d	0.618635	-0.287898	0.070754	0.360573	-0.823637	-0.210071	0.602802	-0.436198	0.105039	1
Adamtsl5	0.492671	-0.536066	-0.642797	0.678959	-0.0921558	-0.27808	0.617825	-0.189435	-0.0509217	1
Cilp2	0.502511	-0.650538	-0.267316	0.699778	-0.126447	-0.340683	0.762282	-0.202051	-0.377536	1
Col27a1	0.973282	-0.969331	-0.764157	0.853865	-0.40669	-0.824419	1.22691	-0.0554147	-0.0340449	1
Gdf6	1.23645	-0.634707	-0.311928	0.901344	-0.820157	-0.173503	0.961485	-0.46122	-0.697763	1
Tll1	0.70837	-0.589358	0.140346	0.501237	-0.70379	-0.627256	0.507056	0.0627357	0.000658191	1
Col8a2	0.970558	-0.775017	0.246531	0.980967	-0.867488	0.0515561	0.311049	-0.802279	-0.115878	1
Slit3	0.916506	-0.866699	-0.519807	1.01027	-0.49191	-0.0903256	0.842434	-0.628588	-0.171885	1
Fgf18	0.220991	-0.998161	-0.220151	0.9019	-0.0737825	0.0120921	0.379925	-0.373292	0.150479	1
C1qtnf3	1.01309	-0.176213	0.180446	0.706136	-0.553205	-0.182062	0.168581	-0.55341	-0.603361	1
Nrg2	0.378235	-0.185389	-0.801075	0.742957	0.102559	-0.701058	0.634831	-0.125175	-0.0458845	1
C1qtnf7	0.595238	-0.440132	-0.314828	0.525648	-0.361533	0.0853863	0.719948	-0.741003	-0.0687251	1
Muc16	1.1064	-0.2369	-0.877029	1.02968	0.20473	-0.842691	0.997488	-0.386926	-0.994756	1
Loxl3	-0.0891515	-0.181444	-0.104114	0.0308987	0.107169	-0.0364592	0.0843263	0.156492	0.0322822	2
S100a6	-0.401873	-0.0643136	-0.096644	-0.0408179	0.534655	0.0339523	-0.00498657	-0.0718811	0.111909	2
Timp1	0.0173401	-0.0736455	0.0797264	-0.00952971	0.0129489	0.016653	0.0270576	0.029978	-0.100529	2
Col18a1	0.222848	0.136933	0.141977	0.0393087	-0.215556	-0.0182113	-0.224579	-0.0112721	-0.0714489	2
Ltbp1	-0.00182302	-0.100002	0.255651	-0.0575214	-0.176555	-0.0918841	-0.125394	0.283227	0.0143029	2
Angptl4	-0.0400934	-0.192303	0.225433	0.0264244	0.0532196	0.0247896	-0.0437138	0.00338435	-0.0571409	2
Tgfb1	-0.114855	-0.0235459	-0.0984674	-0.189317	0.151175	0.0163636	-0.024763	0.292995	-0.0095859	2
Angptl2	-0.0624583	0.249258	0.405386	-0.158311	-0.126882	-0.0896851	-0.234251	0.248979	-0.232035	2
Pgf	-0.0902628	0.204086	0.0953357	-0.132004	-0.00204469	0.0954081	-0.216639	0.260264	-0.214143	2
Cstb	-0.25939	-0.173301	-0.128435	-0.0431285	0.295663	0.127347	0.0832942	-0.0466283	0.144577	2
Fbln1	-0.517887	0.466686	-0.0686732	-0.164536	0.586143	-0.112252	-0.418861	0.361224	-0.131843	2
Adamts4	-0.110243	0.0567341	0.107989	0.000415044	-0.0479143	0.291164	-0.077201	-0.227132	0.00618861	2
Crlf1	-0.279223	0.175818	0.208189	-0.374729	0.282623	0.109961	-0.776272	0.256354	0.397279	2
Ctsd	-0.0984237	0.0294213	0.16087	0.08961	-0.0548814	0.0338124	-0.10717	-0.0146888	-0.0385507	2
Hyal2	-0.112076	-0.111501	0.147537	0.135005	0.0529974	0.145117	-0.0883126	-0.250491	0.0817246	2
Adam19	0.398299	-0.281044	0.345761	-0.0854025	-0.189708	-0.0335018	-0.335757	0.203311	-0.0219575	2
Podnl1	-0.0776858	0.202341	-0.081587	-0.0470655	-0.00710768	0.00879587	-0.114425	0.350429	-0.233695	2
Pcolce2	-0.160599	0.224481	0.58467	-0.392044	-0.116192	-0.0570193	-0.347422	0.220797	0.0433276	2
Anxa9	-0.166047	-0.167486	-0.206439	0.148506	0.410589	-0.236856	0.0479544	0.133965	0.0358141	2
Ctsz	-0.15975	-0.000435614	-0.0814903	0.0076267	0.138111	0.181229	-0.0200992	-0.0665883	0.00139707	2
Sdc4	0.0257945	-0.0732858	0.0413643	-0.0671444	-0.222055	-0.109153	0.0698929	0.285295	0.0492914	2
Crlf3	-0.0767027	0.244473	0.196273	-0.133893	-0.0162958	-0.103656	-0.197626	0.0106157	0.0768109	2
Anxa6	0.0164938	0.148549	0.105485	0.0162254	0.0591633	0.161222	-0.238626	-0.136007	-0.132506	2
Plod1	0.116935	0.0600031	0.188537	0.103958	-0.176459	0.0143107	-0.264555	-0.00504324	-0.0376872	2
Ccl9	-0.67785	0.904784	0.668701	-0.568769	-0.107296	-0.109945	-0.487583	0.359281	0.0186771	2
Kitl	0.3742	0.00421536	0.325507	-0.298991	-0.310415	-0.156979	-0.219845	0.199939	0.0823708	2
Hcfc2	0.161696	0.0884321	0.160279	-0.0913326	-0.0744087	-0.0602594	-0.0776731	0.0190603	-0.125793	2
Fstl3	-0.307005	0.26466	0.336445	-0.405748	-0.257482	0.544778	-0.652558	-0.0058116	0.482724	2
Efemp1	-0.217571	0.105671	0.162205	-0.201876	0.046813	0.293518	-0.438277	0.0109521	0.238566	2
Fam20a	-0.378028	0.135716	-0.0593495	-0.00317973	0.157495	0.0820245	0.0818651	0.0296782	-0.0462216	2
Mmp28	-0.0635415	0.316164	-0.0518706	0.00617561	0.00975676	-0.34741	-0.142251	0.12585	0.147127	2
Vcan	-0.0710125	0.0288719	-0.0408109	-0.297872	-0.0170525	-0.244161	-0.0114793	0.444016	0.2095	2
Ngly1	-0.00205179	0.264164	0.0759641	-0.142505	-0.0665026	-0.0766357	0.0234422	0.0708079	-0.146683	2
Anxa7	-0.136207	0.154743	-0.126864	-0.0188285	0.121398	0.0438643	0.00364978	-0.012041	-0.0297152	2
Plau	-0.189488	0.0667444	0.106455	-0.391015	0.00637685	0.119174	-0.233834	0.308801	0.206785	2
Ctsb	-0.129717	0.0209676	0.123722	-0.0352165	-0.107392	0.0919341	-0.0508402	0.00702195	0.0795192	2
Sema5a	0.0981745	0.412612	0.117237	-0.121267	0.0241953	0.143304	-0.596943	0.228252	-0.305566	2
Sdc2	0.12567	0.0772126	0.2496	-0.0463367	-0.151523	0.047515	-0.0603577	-0.121343	-0.120437	2
Matn2	-0.222913	0.438711	0.0508538	-0.202063	0.424826	0.181173	-0.215777	-0.265525	-0.189286	2
Nell2	-0.624885	-0.0853016	0.292016	-0.106203	0.203846	0.430071	-0.296047	0.0987648	0.0877401	2
Cela1	-0.177214	0.462312	0.234997	-0.248058	0.187836	-0.0265141	-0.440299	-0.0456855	0.0526256	2
Emilin2	-0.167809	0.00380878	0.249492	-0.354896	-0.111727	0.214311	-0.377833	0.332779	0.211874	2
Hbegf	-0.216052	-0.0546063	0.164727	-0.304819	-0.149808	-0.124257	-0.383419	0.91855	0.149684	2
Megf10	-0.255579	0.394705	0.382506	-0.742624	0.0235272	0.236885	-0.949662	0.667308	0.242935	2
Anxa1	-0.210506	-0.0224343	0.115715	-0.0815507	0.140917	0.0883673	-0.0875092	-0.0115739	0.0685748	2
Efemp2	-0.058642	-0.0695859	0.00341699	0.0013288	0.16556	0.157718	-0.164502	-0.0843585	0.0490643	2
Vegfb	-0.0980711	-0.277398	-0.310256	-0.0477705	0.240338	0.172333	0.0626677	0.0572179	0.200939	2
Loxl4	-0.143602	0.24249	0.192915	0.0893542	0.0623759	0.0605614	-0.443442	0.12064	-0.181292	2
Mmp19	0.113114	0.115377	-0.0226855	-0.0400793	0.132042	-0.0199669	-0.0289264	-0.0580152	-0.19086	2
Col7a1	-0.166312	-0.200455	-0.0169772	-0.266632	0.111208	-0.0817685	-0.226404	0.439516	0.407824	2
Sdc3	-0.404927	0.739977	0.643632	-0.611802	0.217316	0.0737525	-1.08863	0.529332	-0.0986472	2
Serpine2	-0.4121	1.13187	0.394314	-0.607275	-0.193359	0.0975493	-0.668351	0.266765	-0.00941556	2
Plxna2	-0.110461	-0.338818	0.19792	-0.101666	-0.112779	-0.0136912	-0.2343	0.554236	0.15956	2
Il1rn	-0.344342	0.0436907	-0.102283	-0.201199	0.0123036	0.395115	0.00590394	-0.218763	0.409575	2
Anxa5	-0.0303805	0.257429	0.176704	-0.192856	-0.290546	-0.0192009	0.0528898	-0.0516174	0.097578	2
Ngf	-0.11268	0.202506	0.385628	-0.207893	0.186615	0.0157392	-0.42065	0.0542449	-0.103511	2
Pdgfc	-0.044023	0.277767	0.368102	-0.216666	-0.3286	-0.240016	-0.164274	0.252737	0.0949738	2
Thbs3	-0.0315321	-0.194398	-0.0507008	-0.122552	0.0523605	-0.026774	0.0224659	0.160782	0.190349	2
Ecm1	0.0101671	-0.0622293	0.0538745	-0.0228042	0.124835	0.116437	-0.185339	-0.0464622	0.0115209	2
Col15a1	-0.117003	0.241872	0.337112	-0.428374	0.0868023	0.183443	-0.217666	-0.215491	0.129306	2
Hgf	-0.751979	0.920178	0.204448	-0.953439	0.243046	-0.053481	-0.814072	0.9077	0.2976	2
Htra3	-0.0593629	0.606278	0.1725	-0.52168	0.21573	0.183564	-0.621598	-0.0745346	0.0991042	2
Cxcl5	-0.0222987	0.25837	0.31884	-0.486763	-0.456739	-0.254085	0.200346	0.191382	0.250948	2
Cxcl15	-0.444693	1.15832	-0.190001	-0.887984	0.749037	0.262597	-0.600678	-0.0800576	0.0334635	2
Ereg	-0.0808363	0.150526	0.157604	-0.655243	-0.691535	-0.309392	-0.193093	1.31652	0.305448	2
Cxcl1	0.171721	0.222701	-0.22754	-0.22315	0.415964	-0.154056	-0.0470217	0.0489464	-0.207564	2
Ptn	-0.0987927	0.617199	0.444464	-0.645618	0.104848	0.488005	-0.68712	-0.502616	0.279632	2
Anxa4	-0.109744	0.152692	0.0727002	-0.157969	0.0867299	0.118932	-0.135621	0.00777006	-0.0354912	2
Tgfa	-0.0430593	0.0374619	0.154181	-0.480573	0.00102662	0.0318366	0.295561	0.183906	-0.180341	2
Adamts9	0.10836	-0.106186	0.132085	-0.0849229	-0.333628	0.0181636	-0.137022	0.211389	0.191761	2
Plxnd1	-0.176909	0.234574	0.320393	-0.483212	0.0284894	0.050403	-0.325681	0.314032	0.0379093	2
Creld1	-0.27635	-0.0902105	0.0833553	-0.0381155	0.170721	0.425216	-0.193529	-0.296321	0.215235	2
Ctsc	-0.118621	0.173346	0.114938	-0.177459	-0.194302	-0.0126582	-0.156846	0.250553	0.12105	2
Mfge8	-0.0507028	0.00337881	0.204903	0.0723665	-0.103539	0.165183	-0.277634	0.00325047	-0.0172054	2
Hcfc1	0.0242025	0.065964	0.145524	-0.177399	-0.115772	-0.150227	-0.112022	0.256792	0.0629365	2
Plxna3	0.031597	-0.205316	-0.140394	-0.139552	0.0906867	-0.210482	0.0349778	0.378026	0.160457	2
Vegfc	-0.240039	0.00647867	0.0408472	-0.0304069	0.13084	0.0515594	-0.591625	0.32414	0.308204	2
Plat	-0.194774	0.171987	-0.0836163	-0.0978948	0.257286	-0.00235891	-0.123885	0.0827204	-0.0094646	2
Cx3cl1	-0.176856	0.278185	0.203894	-0.161838	-0.0181846	-0.0392452	-0.349775	0.323762	-0.0599426	2
Anxa2	-0.0332991	0.0480697	0.11809	-0.0586721	0.0576023	0.0806577	-0.114262	-0.072808	-0.0253795	2
Tnxb	0.167499	-0.0384304	-0.246629	-0.348099	0.174471	0.0400877	-0.0157409	0.129663	0.137179	2
Fam20b	-0.0936789	0.22277	0.104172	-0.0835604	-0.0109027	-0.0723859	-0.0753914	0.00857235	0.000405065	2
Gpc1	-0.146802	0.0383046	0.201854	-0.124845	-0.015354	-0.0102701	-0.263554	0.377145	-0.0564782	2
Parm1	0.0247569	-0.174232	0.393429	-0.0821945	-0.373561	-0.113523	-0.13835	0.104908	0.358767	2
Ccl5	-0.177353	0.134938	-0.0343772	-0.474704	0.27382	0.791743	-0.35263	-0.420477	0.259041	2
Egln3	0.151525	0.420004	-0.00618344	-0.356186	-0.138559	-0.0680618	-0.0142444	0.06514	-0.0534342	2
Ccl7	0.072206	0.449291	0.536212	-0.436212	-0.634656	-0.00186421	-0.279843	0.0849712	0.209895	2
Tgfbi	-0.299309	0.500305	0.120371	-0.300153	0.113292	0.190798	-0.371458	-0.0487836	0.0949371	2
Colec12	-0.0476233	0.153047	0.0542195	-0.107139	-0.0599923	0.0956709	-0.0934256	0.0783635	-0.0731206	2
Igfbp7	-0.11098	-0.186555	-0.190534	0.0775489	0.36156	0.148199	-0.10059	-0.00380002	0.00515099	2
Wnt4	-0.160471	-0.147573	-0.171949	-0.0762034	0.316093	0.279272	-0.0497962	-0.179504	0.190132	2
Itih2	-0.566348	0.247259	0.0141004	-0.341412	0.341019	0.125743	-0.263494	0.291745	0.151388	2
Thbs1	0.20093	-0.0535429	0.540157	-0.177587	-0.924993	-0.26639	-0.0203792	0.440587	0.261219	2
Npnt	-0.452603	-0.0492887	0.444824	-0.303794	-0.0641757	0.0716888	-0.374578	0.494561	0.233366	2
Inhba	0.21134	0.132011	0.505961	-0.0454304	-0.491151	-0.389023	-0.102036	0.216102	-0.0377731	2
S100a10	-0.0882513	-0.0450936	-0.152441	-0.088171	0.31704	0.0860424	-0.0147506	-0.0730238	0.0586486	2
S100a13	-0.2449	0.0243035	-0.0990308	0.0257381	0.416372	0.103735	-0.0252028	-0.173597	-0.0274183	2
Lgalsl	-0.113712	0.0880615	0.268211	0.0371322	-0.324205	0.0348928	0.0251798	-0.0697097	0.0541508	2
Mmp3	0.0446871	0.289237	-0.671531	-0.368982	0.727453	0.359273	-0.100961	-0.410075	0.130899	2
S100a1	-0.0527945	0.0885921	0.0621759	-0.0150981	0.396527	0.192016	-0.187346	-0.346874	-0.137199	2
Serpinb9	-0.0234332	0.315476	0.0580736	0.013999	-0.191068	0.0982818	-0.0118132	-0.165293	-0.0942223	2
Cd109	0.0551759	-0.0196692	0.4913	-0.081384	-0.310066	-0.029071	-0.12042	-0.152464	0.166598	2
Fgfbp3	-0.210629	0.0900496	-0.540723	-0.13326	0.169714	0.299955	0.237668	-0.0446703	0.131896	2
Col6a3	0.352398	0.620845	0.386892	-0.296698	-0.0491357	-0.274748	-0.527314	0.0794448	-0.291684	2
Mfap1b	-0.0518435	0.0459974	-0.0684192	0.0340556	0.0115796	0.113221	0.0111478	-0.0699856	-0.0257533	2
Lgals3	-0.14131	-0.369753	-0.0811053	0.0382196	0.153298	0.0484471	0.0464059	0.107753	0.198045	2
P4ha3	0.0683755	0.136627	-0.0810909	-0.159361	0.137422	0.0440435	-0.134001	-0.0556438	0.0436286	2
Lgals8	0.0228991	0.142191	0.112097	-0.091875	-0.17758	-0.176808	0.099065	-0.0805855	0.150596	2
Gpc6	0.103243	0.0512347	0.249908	0.0348262	-0.081502	-0.0550608	-0.149929	-0.198312	0.0455925	2
Egln2	-0.0954001	-0.0166359	-0.0681713	0.0495167	0.0249311	0.0684321	0.0200563	-0.100012	0.117283	2
Serpinb6a	-0.0430443	0.093389	0.06655	-0.0766326	-0.0185742	0.0246576	-0.0602159	0.0215662	-0.00769581	2
Sema3e	-0.0889494	0.128817	0.163587	-0.137344	-0.223655	-0.0139705	-0.00828883	0.205395	-0.0255906	2
Lgals1	-0.175397	0.0436351	-0.0412722	-0.0382725	0.358653	0.143265	-0.0915277	-0.138362	-0.060722	2
Mfap1a	0.0319033	0.0427055	0.0131865	0.0254905	0.0402477	0.0529686	-0.0938778	-0.0259747	-0.0866496	2
Adamtsl3	-0.166131	0.183065	0.174885	-0.467976	-0.157515	0.0670515	-0.368106	0.232952	0.501773	2
Ovgp1	0.0709203	-0.366684	0.037173	-0.423417	0.0700933	-0.298018	0.184843	0.356822	0.368269	2
Grem1	-0.464442	0.179559	0.188857	-0.569266	-0.0437915	-0.019437	-0.143309	0.604687	0.267143	2
Prl2c2	-0.660756	-0.169019	0.691552	-0.774813	0.0106672	0.113302	-0.506031	0.721474	0.573624	2
Btc	-0.675975	0.408617	0.376121	-0.880513	0.0713052	-0.232182	-0.19537	0.640181	0.487815	2
Tnfsf13	-0.208448	0.241204	-0.104243	0.120944	-0.193528	0.160042	-0.187528	0.378449	-0.206892	2
Tnfsf12	-0.166827	-0.0708375	-0.140497	0.0843929	0.248919	0.158706	0.025811	-0.136926	-0.00274257	2
Mmp11	0.241342	-0.121101	-0.208405	0.140546	0.025743	0.139662	0.112893	-0.317207	-0.0134735	3
Mmp14	0.212448	-0.0932387	0.124202	0.135894	-0.118469	0.0604493	-0.064563	-0.16466	-0.0920623	3
S100a4	0.157863	-0.124476	-0.272441	0.333443	0.178814	-0.272918	0.346716	-0.158028	-0.188973	3
Col6a1	0.217115	-0.0851685	-0.178408	0.184381	-0.0308616	-0.0402697	0.0845116	-0.149273	-0.00202773	3
Lgals9	0.105613	0.000806628	-0.104293	0.222202	0.0131835	0.130205	0.0633362	-0.295874	-0.135178	3
Col1a1	0.450673	-0.256168	-0.169357	0.455367	-0.140619	-0.044438	0.252117	-0.348046	-0.199529	3
Il16	0.34738	-0.270882	-0.196508	0.189225	-0.21468	-0.138537	0.379098	-0.10531	0.0102143	3
Ltbp2	0.537295	-0.53202	0.0965977	0.38195	-0.437715	-0.186611	0.205196	-0.123537	0.0588449	3
Lamb1	0.207454	-0.300411	-0.0133615	0.222138	-0.0592014	-0.0296365	-0.0143333	0.0876555	-0.100304	3
Col5a3	0.281057	0.0428183	-0.386303	0.00540233	-0.073409	-0.0134751	-0.179395	-0.00963306	0.332938	3
Plod3	0.146931	-0.233755	-0.106341	0.270392	-0.00992438	0.015321	0.0712369	-0.0685176	-0.0853426	3
Nid1	0.134429	-0.0778645	0.251709	0.110601	-0.224006	-0.058574	-0.1239	0.0359896	-0.0483844	3
Hapln4	0.445658	-0.0828017	-0.251742	0.259406	-0.362176	-0.0763033	0.224113	-0.144593	-0.0115617	3
Csf1	0.277547	-0.391361	0.0884953	0.169612	-0.30458	0.00676411	-0.0102931	0.0639216	0.0998945	3
Adamtsl4	0.0987217	-0.349255	-0.229985	0.212479	0.00368004	-0.00830314	0.234223	-0.0338126	0.0722522	3
Sulf1	0.204751	-0.0759143	-0.180062	0.215519	-0.186681	-0.0804121	0.168723	-0.0519407	-0.0139815	3
Slpi	0.0323116	-0.411539	-0.370525	0.242544	0.124835	-0.0272109	0.414925	-0.0509336	0.045593	3
C1qtnf1	0.184846	0.12866	0.219594	-0.0909902	-0.251087	-0.0519307	0.254722	-0.154213	-0.239601	3
Timp2	0.064509	-0.128711	0.169041	0.116221	-0.0551062	-0.090177	0.105149	-0.0414637	-0.139462	3
Igfbp4	0.234586	-0.208606	-0.268995	0.317706	-0.13806	-0.0723576	0.389769	-0.199006	-0.0550374	3
Ctsa	-0.0770657	-0.22349	-0.106882	0.199816	0.0868609	0.0564653	0.0837772	-0.0619243	0.0424422	3
Sparc	0.273381	0.0950046	0.191569	0.375031	-0.3707	-0.0222564	0.102917	-0.36181	-0.283136	3
P4ha2	0.155477	-0.0128455	-0.000542288	-0.00703307	-0.0340507	-0.0027612	0.0217442	-0.0293836	-0.0906049	3
Lama4	0.240792	-0.0714047	0.664996	-0.192277	-0.222576	0.128648	0.0299663	-0.595058	0.0169136	3
Lama2	0.501644	0.245375	0.141669	0.100782	-0.440243	0.188202	-0.439413	-0.581122	0.283106	3
P4ha1	0.238328	0.185862	0.0997048	0.119982	-0.143273	-0.0103464	-0.0677171	-0.178038	-0.244502	3
Dcn	0.156652	-0.256098	-0.174754	0.345072	0.0325047	0.277296	0.366061	-0.675841	-0.0708931	3
Ntn4	0.382201	-0.296864	-0.0255158	0.447317	-0.603973	-0.0594775	0.371779	-0.180113	-0.0353535	3
Timp3	0.428449	-0.405088	0.0144429	0.396031	-0.503545	-0.10486	0.291992	-0.0856439	-0.0317774	3
Igf1	0.283258	0.0485752	-0.189934	-0.0175153	0.00141069	-0.015223	0.176703	-0.162094	-0.12518	3
Col6a2	0.18742	0.0207332	-0.137615	0.109973	-0.00272444	0.0257661	0.0220866	-0.188736	-0.036903	3
Aebp1	0.158891	-0.383275	-0.19279	0.254876	-0.1033	-0.0530232	0.184983	0.0812697	0.0523686	3
Mfap3	0.0814315	-0.133034	0.0792585	0.203034	-0.202962	-0.109326	0.121256	-0.0693118	0.0296547	3
Sdc1	0.0537358	-0.0171082	-0.0570226	0.158529	-0.122649	-0.116997	0.0942518	0.120034	-0.112774	3
Pxdn	0.278062	-0.0867634	0.165227	0.21525	-0.315304	-0.181917	0.0492407	0.0322199	-0.156015	3
Ntn1	-0.00537615	0.0301922	0.0470444	0.0787006	-0.0654095	-0.446326	0.186074	0.292966	-0.117865	3
Tgfb3	0.474428	-0.455044	0.0422205	0.531843	-0.319742	0.115603	0.17913	-0.434508	-0.133931	3
Ogn	0.386818	0.259981	-0.377849	0.159954	-0.122097	-0.0835862	0.12903	-0.29493	-0.0573199	3
Serpinb9b	0.375731	-0.0216703	-0.319827	0.511819	-0.0693085	-0.222474	0.344097	-0.372213	-0.226154	3
Ctsl	0.224777	-0.277199	-0.205941	0.458315	-0.108135	-0.0508598	0.475618	-0.342939	-0.173637	3
Fgf10	0.383307	-0.054246	0.0241871	-0.105612	-0.232235	-0.38907	0.176172	0.262783	-0.065287	3
Fst	0.531397	-0.0857083	0.530002	0.307991	-0.547387	-0.385156	-0.0145022	-0.256534	-0.0801021	3
Bmp4	0.263951	-0.506494	-0.283107	0.341833	-0.0364026	0.173473	0.316853	-0.392647	0.12254	3
Anxa11	0.10123	0.0884889	-0.0441528	0.160628	-0.374816	0.145696	-0.03066	-0.0916812	0.0452661	3
Anxa8	0.036625	-0.234992	-0.0478032	0.145757	-0.174598	0.0530583	0.236097	-0.20831	0.194165	3
Wnt5a	0.145633	0.11519	0.0656521	0.108819	-0.296587	0.0113589	0.131917	-0.022258	-0.259726	3
Bmp1	0.234128	-0.285543	-0.110678	0.106729	-0.0587405	-0.0987752	0.0513476	0.0228757	0.138657	3
Gdnf	0.201006	-0.32634	-0.253746	0.191588	-0.438351	0.0448407	-0.109071	0.734828	-0.0447546	3
C1qtnf6	0.146153	0.152501	0.0290775	0.00485978	0.0536061	0.178189	-0.0310821	-0.402634	-0.13067	3
Fstl1	0.288523	0.107601	0.200365	0.228187	-0.304612	-0.0774206	0.0470231	-0.27431	-0.215356	3
Masp1	0.519202	0.100766	0.0870942	0.469461	-0.378567	-0.204551	-0.166893	-0.0938462	-0.332665	3
Adamts1	0.600295	-0.321151	-0.0264079	0.542554	-0.787045	-0.256518	0.228677	0.190311	-0.170714	3
Igfbp6	0.0372015	-0.131511	-0.254678	0.180491	0.312398	0.0830903	0.134159	-0.340206	-0.0209442	3
Vwa5a	0.102048	0.3016	0.00831342	-0.0728918	-0.203543	0.123214	0.116548	-0.322212	-0.0530773	3
Ccl25	0.155457	-0.0779617	-0.352621	-0.0307644	0.139274	-0.180923	0.132076	0.167685	0.047777	3
Creld2	-0.0556791	-0.115986	-0.0285509	0.0908723	0.0421872	0.10062	0.00496028	-0.0606009	0.0221776	3
Ogfod2	-0.0281716	-0.255537	-0.371461	0.381108	0.105172	0.0464473	0.151319	-0.168694	0.139817	3
Vegfa	0.274778	-0.0176482	-0.356027	0.139599	-0.485609	-0.275613	0.163765	0.391302	0.165452	3
Crim1	0.472224	-0.350834	0.246352	0.263945	-0.921277	-0.194872	0.274648	0.106313	0.103501	3
Adamts10	0.278338	-0.190107	-0.362731	0.0521987	0.137601	-0.255587	0.154572	0.0383992	0.147316	3
Col11a2	0.657567	-0.255759	-0.768383	-0.00709621	0.20077	-0.49789	0.6138	0.19115	-0.134159	3
Fbn2	0.506358	-0.359027	0.000124653	0.212579	-0.226031	-0.0899425	-0.0133619	-0.262908	0.232209	3
Ltbp3	0.217596	-0.228531	-0.213562	0.098324	-0.160717	-0.14129	0.0785406	0.236535	0.113104	3
Sema4g	0.158298	-0.188857	-0.411998	-0.129278	0.499769	0.135028	-0.000821979	-0.106985	0.0448453	3
Gdf11	0.120771	0.0092227	-0.0434481	0.0351909	-0.0919563	-0.0200887	-0.0620491	0.136333	-0.083975	3
Il6	0.296993	-0.350723	-0.275894	-0.0351457	-0.200627	-0.100874	0.557997	0.292705	-0.184432	3
Col5a2	0.474783	-0.453071	-0.0573509	0.446011	-0.461422	-0.151992	0.458502	-0.234083	-0.0213768	3
Col3a1	0.491208	-0.0656269	-0.185467	0.467557	-0.0653317	-0.0551981	0.176272	-0.4422	-0.321212	3
Sema4c	0.166583	-0.32679	-0.209284	0.0964214	-0.132957	-0.11065	0.444668	0.0189461	0.0530618	3
Fn1	0.30241	-0.0758159	0.278981	0.0971954	-0.484029	-0.0787635	-0.031704	-0.0125316	0.0042583	3
Lamc1	0.361638	-0.21947	0.0790038	0.274445	-0.427513	-0.147094	0.124267	0.00562247	-0.0508993	3
Lamc2	0.411039	0.0104234	-0.32873	0.215665	-0.488442	-0.149987	0.612219	-0.230492	-0.0516951	3
Col5a1	0.419647	-0.221834	-0.0814272	0.29729	-0.382659	-0.202071	0.222104	0.0159276	-0.066979	3
Sema6d	0.303037	-0.246545	-0.0123058	0.124544	-0.432985	-0.54123	0.438986	0.167794	0.198704	3
Fbn1	0.499268	-0.213725	0.230746	0.491681	-0.650796	-0.0445088	0.215873	-0.426004	-0.102533	3
Cst3	-0.00109118	-0.0115896	-0.0714627	0.0440319	0.106977	0.0178137	0.0381959	-0.107672	-0.0152031	3
Postn	0.53702	0.688128	-0.0641155	0.216855	-0.108364	0.0431641	-0.0758077	-0.396331	-0.840548	3
Serpini1	0.144006	0.242883	0.151479	0.0152686	-0.0278669	-0.121754	0.0809429	-0.0446234	-0.440335	3
S100a11	-0.0358274	-0.14614	-0.263149	0.0493083	0.398736	0.149831	0.0576955	-0.233041	0.0225869	3
Col11a1	0.254301	0.0889845	0.136777	-0.0386758	-0.314847	0.0909229	-0.106574	-0.107825	-0.00306405	3
Sfrp2	0.34696	0.406464	-0.562396	0.13685	0.0142358	-0.310432	0.484061	-0.222303	-0.29344	3
Adam15	0.127597	-0.134619	-0.0575908	0.147366	0.0580506	-0.00440976	-0.0725277	-0.0476615	-0.0162043	3
Sema4a	0.233084	-0.0640288	-0.626108	0.141885	0.081867	-0.109591	0.152225	0.166232	0.0244343	3
Mmp16	0.378916	-0.114228	-0.159101	0.23341	-0.252845	-0.23999	0.218494	-0.0999147	0.0352596	3
Tnc	0.342006	-0.362143	0.217749	0.274213	-0.215877	0.207982	-0.0101657	-0.514654	0.0608895	3
Hspg2	0.285196	-0.35281	-0.11555	0.181626	-0.157658	-0.0571591	0.0308444	0.112732	0.0727786	3
Tinagl1	0.198289	-0.450642	-0.14866	0.359523	-0.101821	0.020174	0.117204	0.0194344	-0.0135018	3
Sema3c	0.285684	-0.168426	0.0725212	0.162543	-0.481916	-0.257616	0.281339	0.0500364	0.0558353	3
Sema3a	0.21765	-0.0794894	0.0563186	0.112619	-0.332809	-0.143376	0.116271	0.0686547	-0.0158389	3
Mmp23	-0.0488647	-0.129224	-0.135711	0.182017	0.354611	0.0381699	-0.060943	-0.158836	-0.041219	3
Emilin1	0.132689	-0.106209	-0.276874	0.139057	0.0874974	0.0237808	0.176321	-0.137137	-0.0391254	3
Spp1	-0.0895563	-0.222718	-0.594859	0.107821	0.193235	-0.309251	0.477332	0.460223	-0.0222269	3
Anxa3	0.169908	-0.293442	-0.194285	0.291808	-0.202541	-0.0672866	0.353214	-0.0849602	0.0275851	3
Gpc2	0.363681	-0.157772	0.2101	-0.0253256	-0.012526	-0.204989	-0.186015	-0.22988	0.242726	3
Col1a2	0.299449	-0.0505587	0.0398043	0.346658	-0.242817	-0.000265137	0.0575138	-0.277757	-0.172027	3
Pcolce	-0.0180735	-0.249174	-0.336075	0.191609	0.312365	0.0397967	0.0878008	-0.00565438	-0.0225952	3
Plxna4	0.369703	-0.191987	-0.120896	0.285666	-0.423051	0.109869	0.299588	-0.297912	-0.0309792	3
Plxna1	0.200935	-0.223894	0.181285	0.0519681	-0.25469	-0.00735221	-0.13214	0.175271	0.00861721	3
Clec2d	-0.14532	0.0981968	-0.450237	0.12326	0.593739	0.058064	0.0789132	-0.344938	-0.0116784	3
Mgp	0.173478	-0.0218927	-0.614487	0.0761746	0.438198	-0.117868	0.405038	-0.244468	-0.0941725	3
Sema4b	-0.0937595	-0.131918	-0.299954	0.00659872	0.0983019	-0.120602	0.204749	0.172523	0.164061	3
Gpc4	0.519946	-0.125765	-0.016342	0.412261	-0.449763	-0.0985095	0.17802	-0.190912	-0.228935	3
Col4a6	0.273796	-0.186743	0.113119	0.200562	-0.442153	-0.132748	0.0251036	0.0365577	0.112505	3
Col4a5	0.238525	-0.196731	0.0076338	0.285523	-0.243162	-0.162943	0.206176	-0.0802077	-0.0548146	3
Bgn	0.0733985	-0.0493881	-0.0914497	0.0323337	0.0540419	0.0259008	-0.0207776	0.0274624	-0.0515219	3
Gas6	0.160409	-0.00158516	-0.0750953	0.241754	-0.141894	-0.0458787	-0.056559	0.0146224	-0.0957745	3
Adam9	0.281675	-0.029161	0.188238	-0.00240166	-0.635307	-0.301366	0.252838	0.17655	0.0689351	3
Slit2	0.453154	-0.455109	-0.200444	0.422837	-0.520135	-0.31961	0.59282	0.122781	-0.0962934	3
Mmp2	0.174725	-0.0464336	0.37278	0.185629	-0.264374	0.197324	-0.100195	-0.511252	-0.00820348	3
Bmper	0.393192	-0.211376	0.212943	0.347113	-0.593984	-0.200642	0.300001	-0.212108	-0.0351393	3
Egln1	0.021227	-0.023044	0.0137962	0.0347129	0.0286854	-0.0193882	0.0678409	-0.0012222	-0.122608	3
Col12a1	0.417611	-0.149738	0.517718	0.253198	-0.820441	-0.195509	0.131491	-0.219979	0.0656493	3
Loxl1	0.408431	-0.130543	-0.152427	0.468186	-0.234985	-0.0126406	0.24563	-0.384969	-0.206682	3
Adamts7	0.447316	-0.0355168	-0.24374	0.387113	-0.127053	-0.0805153	0.176732	-0.307102	-0.217234	3
Plod2	0.327213	-0.0638698	0.00358546	0.186168	-0.36359	-0.113981	0.169535	-0.105633	-0.0394271	3
Ogfod1	0.0725413	-0.0315362	0.0715603	0.0898238	-0.11718	-0.00369093	-0.0303213	0.0676603	-0.118858	3
Loxl2	0.197909	-0.133972	0.0305339	0.307961	-0.26959	0.0924006	0.0623221	-0.242048	-0.0455167	3
Lif	0.432353	-0.438145	-0.204079	0.447053	-0.797232	-0.274338	0.29337	0.388724	0.152293	3
Pik3ip1	0.0276935	0.0169353	-0.345583	0.231243	0.0735318	-0.0820376	0.18669	-0.223839	0.115367	3
Cxcl10	-0.0431218	-0.191103	0.0302596	-0.0692942	-0.274556	0.216271	0.275008	-0.269012	0.325548	3
Ccl2	0.0810757	-0.31828	0.136512	-0.0951136	-0.368179	-0.0393413	0.13801	0.198504	0.266812	3
Tnfsf9	0.0101394	-0.175119	-0.125561	0.184889	0.160442	-0.0783041	0.290786	-0.407528	0.140256	3
Adamts2	0.239862	0.0315126	-0.109538	0.29909	-0.0487155	0.0770588	0.0768855	-0.391146	-0.175009	3
Plxnb2	0.199843	-0.301317	0.00689446	0.197288	-0.135444	0.00364278	-0.0241884	0.0665264	-0.0132455	3
Fgf2	0.2753	-0.0640583	0.0041373	0.132661	-0.301904	-0.435201	0.336736	0.0515154	0.00081455	3
Spon2	0.429953	-0.129143	-0.42366	0.612184	0.0833266	-0.15687	0.359959	-0.382029	-0.393722	3
Tgm2	0.531152	0.0892559	-0.0858964	0.677381	-0.160473	0.165573	0.170319	-0.885573	-0.501739	3
Angptl6	0.599435	-0.0590045	-0.507072	0.428147	0.0518644	-0.118451	0.13625	-0.203146	-0.328022	3
Sema6c	0.116323	-0.129532	0.0478621	-0.0430296	0.13644	0.230835	0.0277242	-0.431374	0.0447523	3
Lefty1	-0.00821354	0.00355063	-0.316505	0.229884	0.108476	0.0507053	0.192764	-0.197059	-0.0636021	3
Il18	0.0700284	-0.121516	-0.464496	0.290643	0.398489	0.0220378	0.358771	-0.344789	-0.209169	3
Tgfb2	0.424905	-0.0062932	0.114254	0.303654	-0.84484	-0.282571	0.40627	-0.12443	0.00905278	3
Megf9	0.332753	-0.221463	0.238774	0.0768615	-0.265133	-0.156685	0.0739895	-0.122165	0.0430677	3
Ltbp4	0.241487	-0.423879	-0.279423	0.218709	-0.0938584	-0.0669025	0.233753	-0.0028058	0.172919	3
Clcf1	0.0101514	-0.559332	-0.444553	0.0963826	-0.0590806	-0.187383	0.389943	0.449752	0.304119	3
Col16a1	0.176377	-0.277779	-0.26714	0.213088	-0.0411147	-0.237773	0.231002	0.16892	0.0344198	3
Fmod	0.719896	0.259597	0.309617	0.462855	-0.227793	-0.00826237	0.0563835	-1.01463	-0.557667	3
Lman1	0.0977052	-0.027562	0.0706614	-0.00246076	-0.0738954	-0.0773604	-0.00582602	0.0705234	-0.0517854	3
Agrn	0.178822	-0.234253	-0.391822	0.17845	-0.0984935	-0.201427	0.318632	0.121358	0.128733	3
Ctf1	0.149955	-0.0681746	-0.15002	0.267383	0.183697	-0.179517	0.205205	-0.339868	-0.0686599	3
Serpinb6b	0.0952342	0.0350951	-0.102014	0.284191	-0.0199247	0.0593653	0.131725	-0.308636	-0.175037	3
Serpinb1a	0.207543	0.205903	-0.0139292	-0.00154959	0.170222	0.18717	0.0304459	-0.617133	-0.168672	3
Megf8	0.139009	-0.265521	-0.127145	0.0428263	-0.0582793	-0.133226	0.109783	0.12913	0.163423	3
Adamts6	0.213508	0.197333	-0.0240945	-0.352943	-0.706226	-0.352567	0.580609	0.12321	0.32117	3
Bdnf	0.489432	-0.258689	0.0253402	0.262234	-0.541081	-0.207827	0.266872	0.118458	-0.154739	3
Igf2	-0.339703	-0.319121	-0.62542	-0.142075	0.458209	0.0180204	0.732554	0.152835	0.0647009	3
Elfn1	0.514809	0.20968	-0.418965	0.340334	-0.174035	-0.285809	0.119166	-0.0814088	-0.223772	3
Tsku	0.10162	0.0291145	0.108236	0.0915419	-0.317528	-0.25237	-0.0339328	0.0614798	0.211839	3
Mmp13	0.114584	0.113055	0.139686	0.0815459	-0.435903	0.0385485	-0.00822214	-0.116388	0.0730936	3
Adam17	0.182053	-0.0657097	-0.0286998	0.135535	-0.200443	-0.183682	0.0170577	0.216225	-0.0723353	3
Lamb2	0.163988	-0.361752	-0.26949	0.23606	0.0288454	-0.0558715	0.179457	-0.0560576	0.134821	3
Tnfaip6	0.182497	-0.156129	-0.00102154	0.272904	-0.448729	-0.220787	0.360283	-0.103325	0.114308	3
Plxnb1	0.30782	-0.446717	-0.327346	0.209649	-0.0915841	-0.0628741	0.255338	-0.0239094	0.179624	3
Adam12	0.327549	-0.116398	0.582592	-0.2155	-0.383231	0.199988	-0.0390004	-0.306019	-0.0499797	3
Adam10	0.18845	0.0569524	0.242541	-0.0174195	-0.420415	-0.0414792	0.0207142	-0.0373657	0.00802112	3
Megf6	0.365711	-0.343151	0.252865	0.449717	-0.854616	0.023009	0.34348	-0.378848	0.141833	3
Sema3b	0.383318	-0.532614	-0.0487709	0.262265	-0.067632	0.121265	0.283776	-0.498202	0.096594	3
Adamts14	0.291598	-0.0740858	-0.0764841	0.152335	-0.0123682	-0.155388	0.00400707	-0.124302	-0.00531169	3
Cxcl12	0.256413	0.106915	0.323736	0.0636232	-0.410243	0.136259	-0.0181287	-0.475143	0.0165681	3
Nrg1	0.314675	-0.254141	0.0235539	-0.0509426	-0.239245	-0.00500809	-0.123242	0.196948	0.137401	3
Fbln2	0.286122	-0.230498	0.0759906	0.296239	-0.252766	-0.0513925	0.069015	-0.162759	-0.0299518	3
Col8a1	0.531243	-0.25364	0.149972	0.447512	-0.52311	-0.291031	0.271026	-0.0903254	-0.241646	3
Serpinh1	0.130962	-0.11122	-0.0852529	0.353274	0.0379919	0.0232562	0.178984	-0.349036	-0.178959	3
Ccl27a	-0.10984	-0.0753001	-0.423851	0.173339	0.42311	-0.0229789	0.0569542	-0.113525	0.092092	3
S100a16	0.394723	0.281078	0.117466	0.444133	0.0146846	-0.0256026	0.163336	-0.684855	-0.704963	3
C1qtnf5	0.334536	-0.0197983	-0.0454302	0.217729	0.286489	0.0218539	-0.378827	-0.248772	-0.16778	3
Srpx	0.546813	0.108692	0.0345282	0.263517	0.00844307	-1.795e-05	0.115321	-0.635331	-0.441966	3

## Sheet: basement_membrane_gene_log2_cpm
	GFP1KRAB-1	B500NID2KRAB-1	C500NID2KRAB-1	GFP1KRAB-2	B500NID2KRAB-2	C500NID2KRAB-2	GFP1KRAB-3	B500NID2KRAB-3	C500NID2KRAB-3	cluster
Fbln1	-0.517887	0.466686	-0.0686732	-0.164536	0.586143	-0.112252	-0.418861	0.361224	-0.131843	1
Efemp1	-0.217571	0.105671	0.162205	-0.201876	0.046813	0.293518	-0.438277	0.0109521	0.238566	1
Efemp2	-0.058642	-0.0695859	0.00341699	0.0013288	0.16556	0.157718	-0.164502	-0.0843585	0.0490643	1
Col7a1	-0.166312	-0.200455	-0.0169772	-0.266632	0.111208	-0.0817685	-0.226404	0.439516	0.407824	1
Col15a1	-0.117003	0.241872	0.337112	-0.428374	0.0868023	0.183443	-0.217666	-0.215491	0.129306	1
Npnt	-0.452603	-0.0492887	0.444824	-0.303794	-0.0641757	0.0716888	-0.374578	0.494561	0.233366	1
Col6a3	0.352398	0.620845	0.386892	-0.296698	-0.0491357	-0.274748	-0.527314	0.0794448	-0.291684	1
Lama5	0.698603	-0.784324	-0.479059	0.678637	-0.391506	-0.198852	0.702177	-0.221529	-0.00414729	2
Fbln5	0.542086	-0.236227	-0.130518	0.680084	-0.422748	-0.120685	0.458533	-0.498781	-0.271744	2
Nid2	1.37037	-1.05382	-0.201691	1.56025	-1.08305	-0.0924484	1.26677	-1.1411	-0.625275	2
Col4a1	0.606783	-0.374338	-0.0148019	0.573391	-0.510817	-0.271553	0.314943	-0.0939117	-0.229695	2
Col4a2	0.710477	-0.396371	0.0252924	0.688082	-0.638548	-0.337521	0.382503	-0.15211	-0.281805	2
Fras1	0.371546	-0.679767	0.0341297	0.6161	-0.62581	0.341956	0.419233	-0.454645	-0.0227431	2
Col6a1	0.217115	-0.0851685	-0.178408	0.184381	-0.0308616	-0.0402697	0.0845116	-0.149273	-0.00202773	3
Col18a1	0.222848	0.136933	0.141977	0.0393087	-0.215556	-0.0182113	-0.224579	-0.0112721	-0.0714489	3
Lamb1	0.207454	-0.300411	-0.0133615	0.222138	-0.0592014	-0.0296365	-0.0143333	0.0876555	-0.100304	3
Nid1	0.134429	-0.0778645	0.251709	0.110601	-0.224006	-0.058574	-0.1239	0.0359896	-0.0483844	3
Sparc	0.273381	0.0950046	0.191569	0.375031	-0.3707	-0.0222564	0.102917	-0.36181	-0.283136	3
Lama4	0.240792	-0.0714047	0.664996	-0.192277	-0.222576	0.128648	0.0299663	-0.595058	0.0169136	3
Lama2	0.501644	0.245375	0.141669	0.100782	-0.440243	0.188202	-0.439413	-0.581122	0.283106	3
Ntn4	0.382201	-0.296864	-0.0255158	0.447317	-0.603973	-0.0594775	0.371779	-0.180113	-0.0353535	3
Col6a2	0.18742	0.0207332	-0.137615	0.109973	-0.00272444	0.0257661	0.0220866	-0.188736	-0.036903	3
Fn1	0.30241	-0.0758159	0.278981	0.0971954	-0.484029	-0.0787635	-0.031704	-0.0125316	0.0042583	3
Lamc1	0.361638	-0.21947	0.0790038	0.274445	-0.427513	-0.147094	0.124267	0.00562247	-0.0508993	3
Lamc2	0.411039	0.0104234	-0.32873	0.215665	-0.488442	-0.149987	0.612219	-0.230492	-0.0516951	3
Hspg2	0.285196	-0.35281	-0.11555	0.181626	-0.157658	-0.0571591	0.0308444	0.112732	0.0727786	3
Col4a6	0.273796	-0.186743	0.113119	0.200562	-0.442153	-0.132748	0.0251036	0.0365577	0.112505	3
Col4a5	0.238525	-0.196731	0.0076338	0.285523	-0.243162	-0.162943	0.206176	-0.0802077	-0.0548146	3
Agrn	0.178822	-0.234253	-0.391822	0.17845	-0.0984935	-0.201427	0.318632	0.121358	0.128733	3
Lamb2	0.163988	-0.361752	-0.26949	0.23606	0.0288454	-0.0558715	0.179457	-0.0560576	0.134821	3
Fbln2	0.286122	-0.230498	0.0759906	0.296239	-0.252766	-0.0513925	0.069015	-0.162759	-0.0299518	3

## Sheet: matrisome-log2fc
	logFC	AveExpr	t	P.Value	adj.P.Val	B	log10p
Aebp1	-0.29409	9.57152	-2.94474	0.0114982	0.101037	-3.71989	0.995521
Agrn	-0.330025	5.24197	-2.88605	0.0128636	0.108298	-3.71124	0.965378
Bmper	-0.523481	6.78706	-4.28471	0.000909248	0.0204293	-1.18475	1.68975
Cilp2	-1.35049	1.09285	-6.93781	1.08534404010959e-05	0.000968158	3.70766	3.01405
Cilp2.1	-1.35049	1.09285	-6.93781	1.08534404010959e-05	0.000968158	3.70766	3.01405
Creld1	0.264066	4.8091	1.65888	0.121312	0.377992	-5.71997	0.422517
Creld2	-0.0123532	6.25877	-0.154164	0.879873	0.952159	-7.22263	0.0212907
Crim1	-0.503944	7.23078	-2.64218	0.0204621	0.144811	-4.31656	0.8392
Ecm1	0.10683	7.70042	1.33203	0.205974	0.489095	-6.41849	0.310607
Efemp1	0.439054	6.10271	4.83052	0.000338442	0.0105085	-0.101341	1.97846
Efemp2	0.11848	8.26204	1.37117	0.193774	0.475129	-6.36914	0.323189
Emilin1	-0.217102	7.73491	-2.46863	0.0283822	0.175087	-4.63909	0.756745
Emilin2	0.480159	4.87766	4.43443	0.000690895	0.0170391	-0.697273	1.76855
Fbln1	0.599302	3.40241	2.72797	0.0173876	0.12995	-3.62564	0.886225
Fbln2	-0.316201	11.0057	-3.48291	0.00410461	0.0551546	-2.64667	1.25842
Fbln5	-0.844976	6.7066	-8.82614	8.13032054679841e-07	0.00022029	6.06639	3.65701
Fbn1	-0.613153	6.47334	-4.09122	0.00130139	0.0261708	-1.5336	1.58218
Fbn2	-0.480848	1.42822	-2.31341	0.0379044	0.204788	-4.04877	0.688696
Fggy	0.127649	2.39266	0.600874	0.558365	0.78813	-6.35654	0.103402
Fn1	-0.173472	12.0317	-1.37995	0.191119	0.471488	-6.22544	0.326529
Fras1	-0.807039	2.6959	-3.45328	0.00434346	0.0572911	-2.23981	1.24191
Gas6	-0.16443	8.54263	-2.20233	0.04651	0.229108	-5.09617	0.63996
Igfbp2	-1.16162	3.55347	-4.59962	0.000511831	0.0138355	-0.274222	1.859
Igfbp3	-1.16276	6.99176	-6.44093	2.31157864451183e-05	0.00175845	2.58893	2.75487
Igfbp4	-0.464511	9.99565	-6.04352	4.33531146765026e-05	0.00266885	1.97586	2.57368
Igfbp6	-0.16849	7.65936	-1.26704	0.227604	0.513991	-6.50047	0.289044
Igfbp7	0.0726757	9.00711	0.584979	0.568683	0.794812	-7.10981	0.0997356
Lama2	-0.153358	2.09303	-0.510198	0.618555	0.824161	-6.36076	0.0839879
Lama4	-0.0881731	1.68683	-0.293987	0.773459	0.905511	-6.35972	0.0431062
Lama5	-1.0357	8.15377	-7.62814	4.00490477913342e-06	0.000460506	4.4049	3.33676
Lamb1	-0.20094	7.85716	-2.1835	0.0481404	0.234429	-5.13924	0.629989
Lamb2	-0.283122	7.90242	-2.66128	0.019735	0.142493	-4.28949	0.846206
Lamc1	-0.376553	7.08464	-3.89181	0.00189043	0.0332229	-1.94112	1.47856
Lamc2	-0.716062	2.38172	-4.69259	0.000432954	0.0122632	0.09721	1.9114
Ltbp1	0.100347	7.22046	1.00738	0.332327	0.621451	-6.77214	0.206593
Ltbp2	-0.55704	7.62503	-4.2516	0.000966519	0.0213557	-1.27163	1.67049
Ltbp3	-0.192022	8.47475	-1.90733	0.079058	0.302975	-5.58625	0.518593
Ltbp4	-0.337367	6.21075	-3.02716	0.00982003	0.0923881	-3.53765	1.03438
Matn2	0.332734	4.94781	1.95537	0.0726207	0.290428	-5.28079	0.536961
Mfap1a	0.0259732	5.31563	0.334112	0.743681	0.890773	-7.07825	0.050233
Mfap1b	0.0111413	6.15161	0.149512	0.883469	0.953963	-7.21349	0.0204683
Mfap3	-0.213296	4.58929	-2.46938	0.0283424	0.175085	-4.38196	0.756751
Mfap5	-6.58875	-2.26215	-14.4505	2.50544656137599e-09	5.33660117573087e-06	9.31134	5.27274
Mfge8	0.133701	7.34733	1.44728	0.17175	0.448016	-6.25953	0.348707
Mgp	-0.315932	7.00201	-1.78507	0.0978392	0.339631	-5.76768	0.468993
Nell2	0.632628	2.24614	3.1932	0.00714434	0.0771809	-2.55083	1.11249
Nid1	-0.0515935	8.30046	-0.547869	0.593163	0.809434	-7.14977	0.0918188
Nid2	-2.18099	4.50452	-10.3185	1.37595528809202e-07	9.23981117632659e-05	7.96928	4.03434
Npnt	0.578067	6.45551	4.62514	0.000488798	0.0133823	-0.501048	1.87347
Ntn1	-0.141913	3.41401	-0.887392	0.391161	0.674852	-6.40169	0.170791
Ntn4	-0.649296	3.65975	-5.01331	0.000245129	0.00844861	0.474066	2.07321
Pcolce	-0.126108	9.75752	-0.961297	0.354128	0.642998	-6.78659	0.191791
Pcolce2	0.4676	4.72973	3.32058	0.00559782	0.066611	-2.77996	1.17645
Postn	-0.462968	1.7863	-1.46016	0.168238	0.443676	-5.41998	0.352934
Pxdn	-0.266879	7.31409	-2.86466	0.0134001	0.111348	-3.90428	0.953317
Rspo1	-3.54243	2.26984	-13.0654	8.47562582537424e-09	1.50442358400393e-05	10.437	4.82263
Slit2	-0.731578	5.97329	-6.22024	3.26891322569875e-05	0.00218996	2.28505	2.65956
Slit3	-1.38423	6.53386	-9.66607	2.91419142519628e-07	0.000128716	7.1263	3.89037
Sparc	-0.362559	10.872	-2.83904	0.0140717	0.114406	-3.87165	0.941552
Spon2	-0.701513	6.25661	-5.69075	7.71672705469301e-05	0.00395111	1.37909	2.40328
Spp1	-0.247024	10.3304	-1.26599	0.227968	0.51402	-6.43374	0.28902
Srpx	-0.478738	4.88258	-2.75489	0.0165196	0.126566	-3.91682	0.897682
Svep1	-2.03499	2.60795	-8.61038	1.0706873013898e-06	0.000237559	5.98194	3.62423
Tgfbi	0.559993	2.46695	3.46864	0.00421792	0.0562213	-2.0818	1.2501
Thbs1	0.00884587	9.90313	0.0371735	0.970917	0.988743	-7.2608	0.00491673
Thbs3	0.0815151	5.91994	0.875041	0.397599	0.680076	-6.80316	0.167443
Tinagl1	-0.331717	8.31717	-3.05179	0.00936771	0.0903678	-3.55335	1.04399
Tinagl1.1	-0.331717	8.31717	-3.05179	0.00936771	0.0903678	-3.55335	1.04399
Tnc	-0.296278	7.72321	-1.85351	0.0868822	0.319251	-5.6804	0.495868
Tnfaip6	-0.540997	1.74642	-3.19825	0.00707557	0.0768927	-2.52904	1.11411
Tnnt2	-0.0154842	3.51007	-0.0775296	0.939395	0.978474	-6.81941	0.00945073
Tnxb	0.150167	3.97875	1.09095	0.295311	0.587862	-6.30482	0.230725
Tsku	-0.10892	3.43154	-0.808386	0.433567	0.706223	-6.46856	0.151058
Vwa5a	-0.0761477	4.53281	-0.585577	0.568293	0.794783	-6.84886	0.0997512
Col11a1	-0.0517514	5.27859	-0.472306	0.644622	0.83827	-7.01829	0.0766161
Col11a2	-0.67305	2.2577	-2.53313	0.0251424	0.161812	-3.84252	0.790991
Col12a1	-0.40894	6.74648	-2.08766	0.0573011	0.258838	-5.26958	0.586973
Col15a1	0.474864	2.03516	2.46469	0.0285928	0.175613	-3.83668	0.755444
Col16a1	-0.3014	6.88412	-2.96192	0.0111265	0.0989952	-3.70488	1.00439
Col18a1	-0.0234467	4.32697	-0.208894	0.837803	0.933896	-6.96648	0.0297015
Col1a1	-0.571879	12.9878	-6.1266	3.7943638915262e-05	0.00243847	2.20626	2.61288
Col1a2	-0.340873	12.0043	-3.51676	0.00384793	0.0531703	-2.54381	1.27433
Col27a1	-1.53349	5.42287	-8.20914	1.81083973212512e-06	0.000292204	5.29606	3.53431
Col3a1	-0.559042	9.54332	-5.04684	0.000231155	0.00820599	0.236132	2.08587
Col4a1	-0.739837	9.2417	-7.12147	8.27558235720268e-06	0.000786919	3.67291	3.10407
Col4a2	-0.883692	8.29145	-7.37049	5.76940185059739e-06	0.000602393	4.02733	3.22012
Col4a5	-0.361331	7.06777	-5.27189	0.000156514	0.00641103	0.61191	2.19307
Col4a6	-0.252617	5.71038	-2.22767	0.0443981	0.223565	-4.94546	0.650596
Col5a1	-0.462794	8.87991	-5.65695	8.16242088280042e-05	0.00410046	1.29126	2.38717
Col5a2	-0.682312	9.88683	-6.7499	1.43898490615147e-05	0.00119728	3.11607	2.9218
Col5a3	-0.0553214	2.39764	-0.309792	0.761681	0.900922	-6.51221	0.0453126
Col6a1	-0.235487	10.1203	-3.18453	0.00726408	0.0775882	-3.24866	1.1102
Col6a2	-0.152063	9.44384	-1.95716	0.0723903	0.290379	-5.47798	0.537035
Col6a3	0.240325	4.74805	1.10056	0.291259	0.583175	-6.42534	0.234201
Col7a1	0.360691	4.72859	2.45512	0.02911	0.176826	-4.39511	0.752453
Col8a1	-0.63633	5.57686	-5.49854	0.000106426	0.00502036	1.09941	2.29926
Col8a2	-1.49654	1.71478	-4.64006	0.000475829	0.0132612	0.0635893	1.87742
Bgn	-0.0365115	11.7088	-0.495646	0.628505	0.8294	-7.06144	0.0812362
Dcn	-0.42717	8.06387	-2.61666	0.0214751	0.148803	-4.36885	0.827389
Fmod	-0.652593	5.40778	-2.53516	0.0250467	0.161469	-4.38452	0.79191
Hapln4	-0.482983	4.05333	-4.89058	0.000304258	0.00967103	0.201781	2.01453
Hspg2	-0.243506	10.2358	-2.37942	0.0335314	0.191843	-4.73378	0.717054
Ogn	-0.350355	4.52287	-2.77358	0.015942	0.123568	-3.82586	0.908094
Podnl1	0.149008	3.4434	1.06581	0.306108	0.598189	-6.21196	0.223161
Podnl1.1	0.149008	3.4434	1.06581	0.306108	0.598189	-6.21196	0.223161
Vcan	0.200847	7.56971	1.67344	0.118372	0.374249	-5.94728	0.426839
Anxa1	0.197856	10.5129	2.58818	0.022663	0.15276	-4.35416	0.815991
Anxa11	-0.119629	5.17385	-1.11058	0.287082	0.579605	-6.4962	0.236868
Anxa2	0.111416	10.6434	1.53648	0.14865	0.415458	-6.07438	0.381473
Anxa3	-0.401329	8.86828	-4.88899	0.000305114	0.00967103	-0.0697465	2.01453
Anxa4	0.212888	6.21915	2.96431	0.0110756	0.0988728	-3.64008	1.00492
Anxa5	0.0949545	8.70636	0.971538	0.349198	0.638676	-6.8115	0.19472
Anxa6	0.112076	9.06234	1.16393	0.265591	0.558009	-6.59886	0.253359
Anxa7	0.0837947	6.72239	1.02269	0.325307	0.615456	-6.72871	0.210803
Anxa8	-0.202309	7.66249	-2.05786	0.0604642	0.264936	-5.34951	0.57686
Anxa9	-0.0106686	2.38781	-0.0532493	0.958351	0.984505	-6.55536	0.00678193
C1qbp	0.0776604	8.3936	0.784373	0.447028	0.715432	-6.98538	0.145431
C1qtnf1	-0.179996	3.57769	-1.35134	0.199877	0.482567	-5.94023	0.316443
C1qtnf3	-1.13009	2.37966	-4.99671	0.000252367	0.00856305	0.618484	2.06737
C1qtnf5	-0.111314	1.68321	-0.476776	0.64152	0.836455	-6.28871	0.0775574
C1qtnf6	-0.0575561	5.25099	-0.437666	0.668888	0.851982	-7.03179	0.0695695
C1qtnf7	-1.08236	2.29587	-5.45297	0.000114941	0.00518697	1.40876	2.28509
Clec2d	-0.0239571	3.89908	-0.109187	0.914739	0.968869	-6.90029	0.0137351
Colec12	0.134359	6.17383	1.91265	0.0783203	0.301235	-5.4986	0.521095
Elfn1	-0.575858	2.39329	-3.56394	0.00351712	0.0502109	-1.96338	1.2992
Gpc1	0.280186	6.06465	2.83415	0.0142034	0.115115	-3.86811	0.938867
Gpc2	-0.0997883	2.79616	-0.571724	0.577365	0.798901	-6.48665	0.0975068
Gpc4	-0.576854	4.58466	-5.47327	0.000111064	0.00508929	1.15593	2.29334
Gpc6	-0.00867517	3.95056	-0.0739825	0.942163	0.979025	-6.91137	0.00920605
Grem1	0.621562	5.34885	4.42105	0.000707983	0.017298	-0.773717	1.762
Lgals1	0.159611	11.3189	1.42751	0.17726	0.454897	-6.19674	0.342087
Lgals3	0.0402544	6.71653	0.334553	0.743355	0.890773	-7.20903	0.050233
Lgals8	-0.0192406	4.55819	-0.189731	0.852481	0.941211	-7.011	0.0263129
Lgals9	-0.191104	6.80381	-1.93042	0.0759022	0.296357	-5.52619	0.528185
Lgalsl	0.0186431	4.85196	0.166379	0.870446	0.94846	-7.05959	0.0229809
Lman1	-0.0369434	7.3201	-0.581996	0.57063	0.795636	-7.12281	0.0992857
Muc16	-1.95749	1.71225	-7.15686	7.85817785097076e-06	0.000767794	4.04689	3.11476
Muc16.1	-1.95749	1.71225	-7.15686	7.85817785097076e-06	0.000767794	4.04689	3.11476
Ovgp1	0.155966	2.06839	0.628099	0.540932	0.778925	-6.27019	0.108504
Parm1	0.0931002	4.21525	0.579054	0.572555	0.796462	-6.78285	0.0988348
Plxdc2	-1.75552	4.77377	-10.0311	1.90588696326084e-07	0.000101488	7.63052	3.99358
Plxna1	-0.0532569	7.9667	-0.501856	0.624249	0.827618	-7.17925	0.08217
Plxna2	0.300317	1.98017	1.33228	0.205894	0.489095	-5.56899	0.310607
Plxna3	0.0548028	6.00959	0.426162	0.677035	0.856752	-7.11479	0.0671448
Plxna4	-0.49669	4.10622	-4.19264	0.00107787	0.0230509	-1.08931	1.63731
Plxnb1	-0.376353	5.58875	-3.16107	0.00759804	0.0799174	-3.23041	1.09736
Plxnb2	-0.179985	9.25902	-1.95335	0.0728821	0.290928	-5.48959	0.536215
Plxnb3	-1.87355	2.18163	-6.99159	1.00204966054858e-05	0.000912122	3.80657	3.03995
Plxnd1	0.523027	5.04796	5.18555	0.000181622	0.00705388	0.64619	2.15157
Sdc1	-0.146982	7.20507	-2.1301	0.0530599	0.245691	-5.21652	0.609611
Sdc2	-0.00420223	6.45782	-0.0450042	0.964795	0.986553	-7.24974	0.0058797
Sdc3	1.10949	4.09618	4.99348	0.000253802	0.00856305	0.485524	2.06737
Sdc4	-0.007318	8.04704	-0.0829879	0.935139	0.977929	-7.30889	0.00969267
Sema3a	-0.215784	8.38693	-2.73478	0.0171639	0.129091	-4.14678	0.889104
Sema3b	-0.498405	3.21497	-2.82312	0.0145056	0.116417	-3.50256	0.933985
Sema3c	-0.358467	7.92999	-3.43343	0.00451133	0.0583079	-2.83177	1.23427
Sema3d	-0.820195	5.03762	-5.05459	0.000228047	0.00815	0.361632	2.08884
Sema3e	0.129266	4.59212	1.29442	0.218279	0.503502	-6.18491	0.297998
Sema3f	-0.839955	5.7897	-7.98479	2.448701290883e-06	0.000343793	4.97239	3.4637
Sema4a	-0.262825	2.82228	-1.49217	0.159772	0.43056	-5.59405	0.365967
Sema4b	-0.0421865	4.6388	-0.338973	0.740101	0.889123	-6.98506	0.0510382
Sema4c	-0.344274	4.21989	-3.09119	0.00868656	0.0865126	-3.18533	1.06292
Sema4g	0.0318149	2.12275	0.137578	0.892704	0.958519	-6.48708	0.0183992
Sema5a	0.421597	1.65849	1.76587	0.101128	0.345973	-4.9043	0.460958
Sema6c	-0.0658302	1.56203	-0.29152	0.775303	0.906364	-6.33433	0.0426975
Sema6d	-0.515241	2.37986	-2.53189	0.0252011	0.161826	-3.85435	0.790953
Adam10	-0.0912057	7.116	-0.856907	0.40718	0.687455	-6.91227	0.162756
Adam12	-0.0305855	4.88463	-0.159094	0.876066	0.951363	-7.06943	0.021654
Adam15	-0.0943484	6.67844	-1.17181	0.262526	0.554521	-6.57009	0.256082
Adam17	-0.162535	5.61724	-1.76687	0.100954	0.345543	-5.68294	0.461498
Adam19	0.0294119	4.33801	0.177703	0.861724	0.945339	-6.9726	0.0244125
Adam9	-0.26027	7.7347	-1.77729	0.0991609	0.342655	-5.79843	0.465142
Adamts1	-0.687396	6.48286	-4.33275	0.000832329	0.0193967	-1.08015	1.71227
Adamts10	-0.231227	6.05377	-1.89234	0.08117	0.307739	-5.53245	0.511818
Adamts14	-0.239403	3.59833	-2.29817	0.0389888	0.20824	-4.50457	0.681436
Adamts2	-0.306428	6.70562	-2.86063	0.0135034	0.111829	-3.88442	0.951447
Adamts4	0.0983261	3.47909	0.708466	0.491298	0.747049	-6.53986	0.126651
Adamts5	-0.8904	7.49757	-9.3451	4.27752174475028e-07	0.000155518	6.71394	3.80822
Adamts6	-0.259484	2.04399	-0.882428	0.393739	0.677253	-6.1009	0.169249
Adamts7	-0.536357	3.84389	-4.99488	0.000253181	0.00856305	0.417932	2.06737
Adamts9	0.0655492	6.71641	0.605151	0.555606	0.787241	-7.07436	0.103892
Adamtsl3	0.696276	1.43337	3.272	0.00614338	0.0703866	-2.28401	1.15251
Adamtsl4	-0.263488	5.63307	-2.55511	0.0241223	0.157706	-4.3596	0.802152
Adamtsl5	-0.92103	4.01939	-6.81323	1.30781151820456e-05	0.00111426	3.39771	2.95302
Bmp1	-0.187511	6.83443	-2.08099	0.0579956	0.260064	-5.28171	0.584919
Cd109	0.0546609	3.07548	0.320659	0.75362	0.896628	-6.65479	0.0473878
Cela1	0.458181	3.17684	3.00436	0.0102583	0.0946713	-3.08198	1.02378
Cst3	-0.0329916	7.64075	-0.451414	0.659209	0.84738	-7.20198	0.0719217
Cstb	0.120282	7.12892	0.998262	0.336564	0.625223	-6.77674	0.203965
Ctsa	-0.0961268	7.87937	-1.01305	0.329716	0.619527	-6.78363	0.20794
Ctsb	0.11676	8.58443	1.76928	0.100538	0.345229	-5.80122	0.461893
Ctsc	0.236598	5.5303	2.65051	0.020142	0.143789	-4.15543	0.842273
Ctsd	0.0674032	8.36013	0.91133	0.378886	0.665551	-6.87666	0.176819
Ctsl	-0.572978	7.93537	-6.28857	2.9342598741e-05	0.00202921	2.33241	2.69267
Ctsz	0.0939362	7.48346	1.08494	0.297866	0.590409	-6.70106	0.228847
Egln1	-0.0533125	6.48291	-0.7828	0.447919	0.715734	-6.93331	0.145248
Egln2	0.0185813	5.93231	0.230948	0.820988	0.927695	-7.1764	0.0325947
Egln3	0.138238	3.45046	0.942704	0.363204	0.649975	-6.33631	0.187103
F2r	0.276657	7.55213	1.70232	0.112725	0.366532	-5.90283	0.435888
Fam20a	0.182884	2.44235	1.18146	0.258807	0.551105	-5.85325	0.258766
Fam20b	0.130383	5.37387	1.65596	0.121911	0.378754	-5.80916	0.421643
Fam20c	-0.988257	3.93226	-6.94542	1.07313041789434e-05	0.000968158	3.60743	3.01405
Htra1	-0.783076	5.28159	-6.12814	3.78507013916285e-05	0.00243847	2.18609	2.61288
Htra3	0.729552	2.28941	3.48899	0.00405729	0.0548502	-2.00537	1.26082
Hyal2	0.0317605	5.33294	0.274849	0.787798	0.911662	-7.09884	0.0401662
Itih2	0.621577	4.52929	5.5071	0.000104902	0.00498753	1.2807	2.30211
Lox	-1.11915	8.5926	-10.1867	1.59631687642721e-07	9.4448748521943e-05	7.73977	4.0248
Loxl1	-0.553962	8.16161	-6.30374	2.86500149243543e-05	0.00200739	2.36004	2.69737
Loxl2	-0.276633	7.93433	-3.00152	0.0103142	0.0950226	-3.65464	1.02217
Loxl3	-0.00106676	6.49381	-0.0116931	0.99085	0.996095	-7.25363	0.00169942
Loxl4	0.268664	2.72444	1.66512	0.120045	0.376243	-5.28118	0.424531
Masp1	-0.541389	1.89135	-2.59284	0.0224642	0.151901	-3.65068	0.818439
Mmp11	-0.244558	4.5157	-2.0673	0.059445	0.262475	-5.06688	0.580913
Mmp13	-0.131491	2.62049	-0.836366	0.418218	0.695071	-6.25798	0.157971
Mmp14	-0.133981	8.20159	-1.5407	0.147626	0.414286	-6.14207	0.382699
Mmp16	-0.424027	4.91453	-5.1833	0.000182329	0.00705388	0.615469	2.15157
Mmp17	-0.772056	3.97058	-3.8957	0.00187665	0.0330899	-1.63818	1.4803
Mmp19	-0.0103328	4.28513	-0.0999147	0.921953	0.971622	-6.97694	0.0125025
Mmp2	-0.137003	6.14787	-0.8331	0.419991	0.696338	-6.86719	0.15718
Mmp23	-0.0298678	5.37656	-0.22583	0.824882	0.929826	-7.12025	0.0315982
Mmp28	0.0966713	1.47543	0.461248	0.652324	0.843672	-6.23445	0.0738262
Mmp3	0.288881	2.40338	0.844158	0.414008	0.691745	-6.17255	0.160054
Ngly1	0.0709988	4.414	0.709957	0.490403	0.74688	-6.73542	0.126749
Ogfod1	-0.0609948	5.06635	-0.772642	0.4537	0.719997	-6.79787	0.142669
Ogfod2	-0.264719	3.84449	-1.76785	0.100784	0.345543	-5.42198	0.461498
P4ha1	-0.138343	7.7753	-1.3682	0.194679	0.47593	-6.37556	0.322457
P4ha2	-0.0760182	6.64796	-1.15821	0.267832	0.560325	-6.58289	0.25156
P4ha3	0.124592	5.97633	1.44334	0.172838	0.449067	-6.17105	0.347689
Pcsk6	-1.73444	2.60474	-8.55431	1.15103846458031e-06	0.000250175	5.91124	3.60176
Plat	0.218373	6.50019	2.40541	0.0319455	0.185709	-4.68825	0.731167
Plau	0.429372	5.82101	5.29526	0.000150361	0.00623089	0.755142	2.20545
Plgrkt	0.0735904	4.89352	0.860937	0.405037	0.685903	-6.69289	0.163737
Plod1	0.0216422	5.75702	0.216888	0.831698	0.93219	-7.16171	0.0304954
Plod2	-0.338893	6.77713	-4.42091	0.000708161	0.017298	-0.925825	1.762
Plod3	-0.237356	7.71159	-2.91579	0.0121527	0.104124	-3.81588	0.982448
Prss23	-1.0436	7.05317	-5.77667	6.69485230172155e-05	0.00363776	1.48567	2.43917
Serpinb1a	-0.131757	3.59653	-0.653444	0.524981	0.768317	-6.62521	0.11446
Serpinb6a	0.0980249	7.22815	1.67384	0.118292	0.374249	-5.93731	0.426839
Serpinb6b	-0.249378	7.63809	-2.64048	0.0205282	0.144939	-4.32654	0.838816
Serpinb9	0.0134982	6.79044	0.135778	0.894099	0.959314	-7.26443	0.0180393
Serpinb9b	-0.633676	5.04723	-6.3387	2.71182642453981e-05	0.00193832	2.55373	2.71257
Serpine1	-0.900717	6.89431	-3.46319	0.00426204	0.0566574	-2.7581	1.24674
Serpine2	0.919542	3.00444	3.36034	0.00518776	0.0637251	-2.34685	1.19569
Serpinf1	-0.780832	7.00952	-4.51818	0.000593166	0.0154834	-0.760096	1.81013
Serpinh1	-0.322288	11.2537	-3.13611	0.00797018	0.0819332	-3.29847	1.08654
Serpini1	-0.133542	2.88268	-0.861754	0.404604	0.685903	-6.29989	0.163737
Slpi	-0.333122	4.5107	-2.35871	0.0348484	0.196264	-4.57376	0.707159
Sulf1	-0.290634	6.32296	-4.49171	0.000622409	0.0161175	-0.763996	1.7927
Sulf2	-1.3924	4.19616	-10.2284	1.5227391485164e-07	9.4448748521943e-05	7.8809	4.0248
Tgm2	-0.701684	6.31271	-3.38253	0.0049722	0.061871	-2.87734	1.20851
Timp1	-0.00909192	7.41518	-0.135103	0.894622	0.959392	-7.29496	0.0180037
Timp2	-0.135104	8.90863	-1.71792	0.109775	0.360916	-5.86741	0.442594
Timp3	-0.55074	9.86172	-5.06318	0.000224652	0.00805569	0.274912	2.0939
Tll1	-0.98424	2.77193	-4.73272	0.000402912	0.0116921	0.100131	1.93211
Angptl2	0.235417	5.20224	1.76153	0.101886	0.347858	-5.62538	0.458598
Angptl4	0.0373094	5.40634	0.390112	0.702838	0.869423	-7.06701	0.060769
Angptl6	-0.704943	1.88352	-3.76592	0.00239713	0.038508	-1.51337	1.41445
Bdnf	-0.510071	5.42334	-4.26686	0.000939674	0.0209801	-1.11544	1.67819
Bmp2k	-0.00600427	4.80022	-0.0521951	0.959175	0.984599	-7.06701	0.00674055
Bmp4	-0.453774	7.30534	-3.14046	0.00790402	0.0817261	-3.38537	1.08764
Btc	1.13947	2.00856	3.90313	0.0018506	0.032903	-1.18687	1.48276
Ccl2	-0.0505087	5.89822	-0.377292	0.712109	0.874837	-7.12849	0.0580731
Ccl25	-0.106337	3.60975	-0.772028	0.45405	0.720339	-6.54228	0.142463
Ccl27a	-0.0599234	2.75683	-0.304866	0.765346	0.90255	-6.59812	0.0445287
Ccl5	0.715398	1.40288	2.03162	0.0633843	0.270152	-4.43041	0.568391
Ccl7	0.330706	3.36613	1.34623	0.201478	0.48459	-5.85122	0.314625
Ccl9	1.07175	1.86704	3.51302	0.00387552	0.0533949	-1.87858	1.2725
Chrd	-1.70105	2.05984	-7.99888	2.40232558164759e-06	0.000343793	5.18944	3.4637
Clcf1	-0.228459	6.03491	-1.16444	0.265391	0.557936	-6.53247	0.253416
Crlf1	0.89293	2.10806	5.01733	0.00024341	0.00843959	0.752989	2.07368
Crlf3	0.206377	4.77048	2.21116	0.0457632	0.227004	-4.83652	0.643966
Csf1	-0.211811	9.37305	-1.80682	0.0942298	0.333183	-5.7172	0.477317
Ctf1	-0.351126	3.2012	-2.46411	0.0286235	0.175701	-4.13711	0.755227
Cx3cl1	0.426066	1.99159	2.48763	0.027388	0.171175	-3.7921	0.766559
Cxcl1	0.0659616	6.51575	0.442862	0.665223	0.849878	-7.14914	0.0706434
Cxcl10	-0.0903098	2.45204	-0.471669	0.645065	0.838513	-6.46147	0.0764902
Cxcl12	-0.13824	10.515	-0.90137	0.38396	0.669623	-6.81532	0.17417
Cxcl15	1.05572	3.88031	3.3392	0.00540188	0.0651649	-2.54295	1.18599
Cxcl5	0.167824	5.00053	0.904328	0.382448	0.668158	-6.66434	0.175121
Egfr	-0.147164	7.12238	-1.94272	0.0742677	0.293815	-5.52237	0.531925
Ereg	0.522236	4.35854	1.4013	0.184791	0.463284	-5.98016	0.334153
Fgf10	-0.216979	4.39901	-1.50775	0.155784	0.425409	-5.89873	0.371193
Fgf18	-0.887766	2.43838	-3.40804	0.00473558	0.0600916	-2.27971	1.22119
Fgf2	-0.391971	4.16651	-3.28641	0.00597622	0.0691061	-2.80852	1.16048
Fgf5	-2.03127	0.772739	-9.58824	3.19548925997019e-07	0.000130892	6.80891	3.88309
Fgfbp3	0.110704	1.38581	0.424208	0.678423	0.857693	-6.23747	0.066668
Fst	-0.517527	2.89414	-2.43154	0.0304232	0.181327	-4.13713	0.741536
Fstl1	-0.271301	8.9417	-2.45141	0.0293129	0.177175	-4.64713	0.751598
Fstl3	0.770403	2.76823	3.38002	0.00499616	0.061871	-2.2819	1.20851
Gdf11	-0.0370914	4.23081	-0.415297	0.68477	0.861001	-6.88249	0.0649963
Gdf11.1	-0.0370914	4.23081	-0.415297	0.68477	0.861001	-6.88249	0.0649963
Gdf6	-1.69248	2.90343	-11.0329	6.31150196567367e-08	5.61171454089808e-05	8.71182	4.2509
Gdnf	-0.153493	1.64612	-0.521723	0.610731	0.820315	-6.26505	0.0860192
Hbegf	0.489654	4.63567	2.2675	0.0412603	0.214447	-4.69961	0.668681
Hcfc1	0.141473	7.77413	1.67424	0.118212	0.374249	-5.95088	0.426839
Hcfc2	0.0123502	4.56306	0.131154	0.897682	0.960351	-7.02054	0.0175699
Hgf	1.63634	2.01376	5.04856	0.000230463	0.00820599	0.82825	2.08587
Hhipl1	-1.01111	1.20986	-4.02663	0.00146807	0.0282019	-0.961023	1.54972
Igf1	-0.210948	5.59789	-2.32483	0.0371107	0.202994	-4.76457	0.692517
Igf2	-0.0628667	3.78899	-0.240217	0.813949	0.923607	-6.8606	0.0345129
Il10rb	-0.172317	5.09376	-1.73575	0.106486	0.355226	-5.67112	0.449495
Il11ra1	-0.0722035	5.20646	-0.533753	0.602615	0.815002	-6.97794	0.0888412
Il13ra1	0.100095	4.71415	1.03209	0.321047	0.612312	-6.50145	0.213028
Il16	-0.453264	5.58181	-5.69252	7.694033732762e-05	0.00395111	1.43754	2.40328
Il18	-0.37063	3.35439	-1.92023	0.0772802	0.299721	-5.09148	0.523283
Il1rn	0.340642	1.98878	1.54534	0.146507	0.413918	-5.28958	0.383085
Il20rb	0.120146	1.68898	0.34343	0.736824	0.887288	-6.33215	0.0519356
Il22ra1	-0.632368	1.57067	-2.16208	0.0500602	0.239399	-4.33547	0.620878
Il4ra	-0.21431	4.14726	-1.98755	0.0685816	0.2814	-5.13294	0.550676
Il6	-0.416964	2.20087	-2.13029	0.0530416	0.245691	-4.50514	0.609611
Inhba	-0.0671907	2.99541	-0.30637	0.764227	0.901862	-6.6514	0.04486
Inhbb	-0.906218	2.67339	-6.31926	2.79591659914774e-05	0.00198381	2.77853	2.7025
Kitl	0.0899588	4.48871	0.556873	0.587174	0.805328	-6.84821	0.0940273
Lefty1	-0.21655	3.5954	-1.65184	0.122757	0.379496	-5.53886	0.420792
Lif	-0.613414	3.97681	-2.95653	0.0112417	0.0995633	-3.40982	1.0019
Lta4h	0.0338758	6.19844	0.484624	0.636092	0.832819	-7.1039	0.0794493
Megf10	1.43287	1.44306	5.35349	0.000136109	0.005845	1.32888	2.23322
Megf6	-0.831172	1.50412	-2.92678	0.0119001	0.102595	-2.99877	0.988874
Megf8	-0.135985	6.88875	-1.45316	0.170139	0.446266	-6.23604	0.350406
Megf9	-0.263642	3.49273	-2.05936	0.0603016	0.264824	-4.88705	0.577043
Mst1r	-1.51675	2.70937	-8.31928	1.56478447728023e-06	0.000280655	5.6121	3.55183
Ngf	0.408484	3.06101	2.74777	0.016745	0.126978	-3.53598	0.896272
Nrg1	-0.0535588	4.67472	-0.424952	0.677895	0.857464	-6.95681	0.0667841
Nrg2	-1.19382	1.42558	-4.37018	0.000777069	0.0183498	-0.37552	1.73637
Osmr	-0.612095	6.08293	-5.49793	0.000106535	0.00502036	1.05956	2.29926
Pdgfa	-0.959663	4.41863	-8.27857	1.65129554103773e-06	0.000283644	5.46801	3.54723
Pdgfb	-1.41455	2.26727	-7.35955	5.86055632993421e-06	0.00060597	4.33004	3.21755
Pdgfc	0.212713	4.01398	1.32147	0.20937	0.49257	-6.03593	0.307532
Pgf	0.306812	1.5766	1.71301	0.110696	0.362742	-4.97554	0.440402
Pik3ip1	-0.254317	3.06631	-1.79636	0.0959508	0.33649	-5.20831	0.473028
Prl2c2	1.27498	1.95184	4.32723	0.000840807	0.0195515	-0.417058	1.70882
Prl2c2.1	1.27498	1.95184	4.32723	0.000840807	0.0195515	-0.417058	1.70882
Ptn	0.731305	8.30711	3.56123	0.00353533	0.0503359	-2.58244	1.29812
S100a1	0.135344	4.86536	0.841952	0.415197	0.692645	-6.70095	0.159489
S100a10	0.101523	9.18893	0.987397	0.341661	0.631291	-6.78161	0.199771
S100a11	-0.0305185	10.0888	-0.220153	0.829208	0.93191	-7.22873	0.0306258
S100a13	0.13368	4.45657	0.903316	0.382965	0.668722	-6.57982	0.174755
S100a16	-0.583478	3.24192	-2.53187	0.0252022	0.161826	-4.04019	0.790953
S100a4	-0.412178	9.14354	-3.85503	0.00202595	0.0347445	-1.99597	1.45911
S100a6	0.231021	10.8673	1.5828	0.137738	0.402443	-6.00231	0.395295
Scube3	-0.820782	3.39282	-4.54822	0.000561711	0.0149183	-0.327715	1.82628
Sfrp2	-0.495578	4.39073	-2.96197	0.0111253	0.0989952	-3.4626	1.00439
Sfrp4	-1.30373	1.2999	-5.0766	0.000219453	0.00798703	0.856408	2.09761
Tgfa	0.2079	2.11993	1.05949	0.308867	0.60136	-5.91618	0.220866
Tgfb1	0.192226	4.97861	1.87276	0.0840071	0.314032	-5.42654	0.503027
Tgfb2	-0.593334	5.10391	-3.71753	0.0026271	0.0408561	-2.12529	1.38874
Tgfb3	-0.58888	7.25036	-4.31403	0.000861478	0.0197306	-1.14841	1.70486
Tnfsf12	0.0386044	5.11257	0.320132	0.754009	0.896628	-7.05679	0.0473878
Tnfsf13	0.174758	1.99027	0.85677	0.407253	0.687469	-6.07698	0.162747
Tnfsf9	-0.278966	3.01196	-1.69135	0.114842	0.36906	-5.35473	0.432903
Vegfa	-0.283185	7.51905	-1.88752	0.0818612	0.30899	-5.62408	0.510055
Vegfb	0.064977	5.29719	0.464701	0.649914	0.842557	-7.01974	0.0744005
Vegfc	0.466025	3.33069	3.06662	0.00910528	0.0889401	-2.99752	1.0509
Wnt11	-1.50173	3.53388	-8.69428	9.6142391146612e-07	0.000232321	6.06665	3.63391
Wnt11.1	-1.50173	3.53388	-8.69428	9.6142391146612e-07	0.000232321	6.06665	3.63391
Wnt4	0.159338	5.70618	1.13571	0.2768	0.569317	-6.51819	0.244646
Wnt5a	-0.199005	4.20423	-1.88861	0.0817037	0.308671	-5.29968	0.510504
