# Supplementary material for: Temporally resolved proteomics identifies nidogen-2 as a cotarget in pancreatic cancer that modulates fibrosis and therapy response
Source: Sci Adv. 2024 Jul 3;10(27):eadl1197. doi: 10.1126/sciadv.adl1197 (PMC11221519; doi:10.1126/sciadv.adl1197)
Supplement: Supplementary file 2 — Tables S1 to S7 [file sciadv.adl1197_tables_s1_to_s7.zip › adl1197_table_s7.xlsx]

## Sheet: Sheet1
Significant	Description	negLOG(P-value)	Difference	Protein IDs	Protein names	Gene names
+	B500+C500 versus GFP	2.71055	1.26177	P24549;O35945	Retinal dehydrogenase 1	Aldh1a1
+	B500+C500 versus GFP	2.45135	1.8803	P28301	Protein-lysine 6-oxidase	Lox
+	B500+C500 versus GFP	2.82334	3.54155	P59383	Leucine-rich repeat neuronal protein 4	Lrrn4
+	B500+C500 versus GFP	3.0897	1.39647	Q61468	Mesothelin;Megakaryocyte-potentiating factor;Mesothelin, cleaved form	Msln
+	B500+C500 versus GFP	3.5644	1.99707	Q80YF6	Uroplakin-3b	Upk3b
+	B500+C500 versus GFP	2.54826	2.13438	Q80ZA4	Fibrocystin-L	Pkhd1l1
+	B500+C500 versus GFP	2.9634	1.68032	Q8CC35	Synaptopodin	Synpo
+	B500+C500 versus GFP	2.66664	1.52968	Q8CFD4	Sorting nexin-8	Snx8
+	B500+C500 versus GFP	3.44454	2.66543	Q8CHK3	Lysophospholipid acyltransferase 7	Mboat7
+	B500+C500 versus GFP	4.52664	-0.765115	Q9CQX4	PCNA-associated factor	Paf
+	B500+C500 versus GFP	2.5176	1.84767	Q9DC11	Plexin domain-containing protein 2	Plxdc2
+	B500+C500 versus GFP	5.29465	0.500598	Q9DCZ1	GMP reductase 1	Gmpr
+	B500+C500 versus GFP	3.35998	-2.36536	Q9JI18	Low-density lipoprotein receptor-related protein 1B	Lrp1b
+	B500+C500 versus GFP	2.64141	1.8618	Q9QYR9;O55137;Q32Q92;Q8BWN8;Q6Q2Z6;Q9QYR7	Acyl-coenzyme A thioesterase 2, mitochondrial;Acyl-coenzyme A thioesterase 1	Acot2;Acot1
	B500+C500 versus GFP	0.327036	-0.108537	A0A087WQ44		Srcap
	B500+C500 versus GFP	0.555703	0.109376	A0A087WRT4		Fat1
	B500+C500 versus GFP	0.268074	-0.190244	A0A0A6YVU8;Q9JKV1	Proteasomal ubiquitin receptor ADRM1	Gm9774;Adrm1
	B500+C500 versus GFP	0.779773	-0.150081	A0A0G2JG52;Q80W49
	B500+C500 versus GFP	0.0112401	0.0132599	A0A0J9YTR2
	B500+C500 versus GFP	0.809603	-0.811504	A0A1D5RLM8
	B500+C500 versus GFP	0.175469	-0.0958579	A0A1Y7VKT9;Q9EPV8	Ubiquitin-like protein 5	Ubl5
	B500+C500 versus GFP	0.106311	0.0365705	A0A286YCV9
	B500+C500 versus GFP	0.843445	0.718394	A0A286YCX6
	B500+C500 versus GFP	0.285138	0.246267	A0A2I3BR81
	B500+C500 versus GFP	0.0756447	-0.0587902	Q91VM5;A0A2I3BRL8;Q9DAE2	RNA binding motif protein, X-linked-like-1	Rbmxl1
	B500+C500 versus GFP	2.64205	0.541602	A0A494B9V8
	B500+C500 versus GFP	0.0954313	0.0656301	A0A571BF58
	B500+C500 versus GFP	0.193613	-0.0749985	A0A7N9VR94
	B500+C500 versus GFP	0.162549	-0.0868731	A0A7N9VSG0
	B500+C500 versus GFP	0.335873	-0.176569	A1L3P4	Sodium/hydrogen exchanger	Slc9a6
	B500+C500 versus GFP	0.158073	-0.0270106	A2A432	Cullin-4B	Cul4b
	B500+C500 versus GFP	0.527958	0.145717	A2A484		Zmynd8
	B500+C500 versus GFP	0.415929	0.404987	A2A4P0	ATP-dependent RNA helicase DHX8	Dhx8
	B500+C500 versus GFP	0.470178	0.374844	A2A4U6		Zfp334
	B500+C500 versus GFP	0.686728	0.883094	A2A5R2	Brefeldin A-inhibited guanine nucleotide-exchange protein 2	Arfgef2
	B500+C500 versus GFP	0.857208	0.27931	A2A5Z6	E3 ubiquitin-protein ligase SMURF2	Smurf2
	B500+C500 versus GFP	0.0992102	0.0885798	A2A654		Bptf
	B500+C500 versus GFP	0.186673	0.0817224	A2A6A1;A0A0G2JGH6;A2AKY4	G patch domain-containing protein 8	Gpatch8
	B500+C500 versus GFP	0.49092	0.188944	A2A6Q5	Cell division cycle protein 27 homolog	Cdc27
	B500+C500 versus GFP	0.266789	0.0765324	A2A6T1	Cerebellar degeneration-related protein 2-like	Cdr2l
	B500+C500 versus GFP	0.775276	0.403753	A2A791	Zinc finger MYM-type protein 4	Zmym4
	B500+C500 versus GFP	0.0522136	0.038717	A2A8U2	Transmembrane protein 201	Tmem201
	B500+C500 versus GFP	1.57667	0.524271	A2A8Z1	Oxysterol-binding protein-related protein 9	Osbpl9
	B500+C500 versus GFP	0.993815	-0.211136	A2AAY5	SH3 and PX domain-containing protein 2B	Sh3pxd2b
	B500+C500 versus GFP	0.634262	-0.116585	A2ABV5	Mediator of RNA polymerase II transcription subunit 14	Med14
	B500+C500 versus GFP	0.236839	-0.0928949	A2ADY9;Q9DAF3	Protein DDI1 homolog 2	Ddi2
	B500+C500 versus GFP	1.62829	0.311328	A2AF47;Q8BIK4	Dedicator of cytokinesis protein 11	Dock11
	B500+C500 versus GFP	0.621235	0.441172	A2AGH6	Mediator of RNA polymerase II transcription subunit 12	Med12
	B500+C500 versus GFP	1.23921	-0.212931	A2AGT5	Cytoskeleton-associated protein 5	Ckap5
	B500+C500 versus GFP	1.21958	0.524213	A2AHC3	Calmodulin-regulated spectrin-associated protein 1	Camsap1
	B500+C500 versus GFP	1.76613	0.546941	A2AIV2	Protein virilizer homolog	Kiaa1429
	B500+C500 versus GFP	0.0917743	-0.0516373	A2AJ15	Endoplasmic reticulum mannosyl-oligosaccharide 1,2-alpha-mannosidase	Man1b1
	B500+C500 versus GFP	1.11131	-0.1544	A2AJ72		Fubp3
	B500+C500 versus GFP	0.746624	-0.224346	A2AJI0	MAP7 domain-containing protein 1	Map7d1
	B500+C500 versus GFP	1.15208	0.72161	A2AKG8	Focadhesin	Focad
	B500+C500 versus GFP	2.13772	0.985783	A2ALU4	Protein Shroom2	Shroom2
	B500+C500 versus GFP	0.0971289	-0.00923665	A2AN08	E3 ubiquitin-protein ligase UBR4	Ubr4
	B500+C500 versus GFP	1.68604	-0.365571	A2APB8	Targeting protein for Xklp2	Tpx2
	B500+C500 versus GFP	0.0972156	0.16214	A2AQ07	Tubulin beta-1 chain	Tubb1
	B500+C500 versus GFP	0.605695	-0.123308	A2AQ19	RNA polymerase-associated protein RTF1 homolog	Rtf1
	B500+C500 versus GFP	0.54699	-0.204108	A2AR02	Peptidyl-prolyl cis-trans isomerase G	Ppig
	B500+C500 versus GFP	2.21648	1.05569	A2ARV4	Low-density lipoprotein receptor-related protein 2	Lrp2
	B500+C500 versus GFP	1.19498	-0.516633	A2ASS6	Titin	Ttn
	B500+C500 versus GFP	0.0224198	0.00977929	A2AT37		Upf2
	B500+C500 versus GFP	0	-0.161788	A2AUP5;Q6DTY7;P70266		Pfkfb3
	B500+C500 versus GFP	0.0529317	-0.0154314	A2AWA9;A6H6A9	Rab GTPase-activating protein 1	Rabgap1
	B500+C500 versus GFP	0.0325748	0.042222	A2BDX3	Adenylyltransferase and sulfurtransferase MOCS3;Molybdopterin-synthase adenylyltransferase;Molybdopterin-synthase sulfurtransferase	Mocs3
	B500+C500 versus GFP	0.321148	-0.125647	A2BE28	Ribosomal biogenesis protein LAS1L	Las1l
	B500+C500 versus GFP	0.794872	-0.19667	A2BH40	AT-rich interactive domain-containing protein 1A	Arid1a
	B500+C500 versus GFP	0.267665	-0.135422	A2RS43		Pcdh7
	B500+C500 versus GFP	0.843556	0.25073	A2RSY6	TRMT1-like protein	Trmt1l
	B500+C500 versus GFP	0.829722	0.58671	A2RTH5		Lcmt1
	B500+C500 versus GFP	1.05557	-0.842488	A2RTL5	Arginine/serine-rich coiled-coil protein 2	Rsrc2
	B500+C500 versus GFP	1.30196	0.250832	A3KGB4;Q9Z1A9	TBC1 domain family member 8B	Tbc1d8b
	B500+C500 versus GFP	0.302082	0.15859	A6H5Z3	Exocyst complex component 6B	Exoc6b
	B500+C500 versus GFP	0.0766053	0.0418005	A6H611	Mitochondrial intermediate peptidase	Mipep
	B500+C500 versus GFP	0	NaN	A6H630	Protein-glutamate O-methyltransferase	Armt1
	B500+C500 versus GFP	0.303698	0.179532	A6H8H2	DENN domain-containing protein 4C	Dennd4c
	B500+C500 versus GFP	0.420083	0.231081	A6PWY4	WD repeat-containing protein 76	Wdr76
	B500+C500 versus GFP	0.438352	0.555022	A6X919	Probable C-mannosyltransferase DPY19L1	Dpy19l1
	B500+C500 versus GFP	2.45378	0.411033	A8C756	Thyroid adenoma-associated protein homolog	Thada
	B500+C500 versus GFP	0	NaN	A8DUK4		Hbbt1
	B500+C500 versus GFP	0.168262	-0.0274433	A8Y5H7;B2RXM5		Sec14l1
	B500+C500 versus GFP	0.642676	0.312765	B0V2N1;A2A8L5	Receptor-type tyrosine-protein phosphatase S	Ptprs
	B500+C500 versus GFP	0.61893	-0.200818	B1AQJ2	Ubiquitin carboxyl-terminal hydrolase 36	Usp36
	B500+C500 versus GFP	0.28864	-0.118625	B1AR13	CDGSH iron-sulfur domain-containing protein 3, mitochondrial	Cisd3
	B500+C500 versus GFP	0.122262	0.14066	B1AR17		Chd3
	B500+C500 versus GFP	0.164127	-0.0589898	B1ARD6;B1ARD8		Slfn9
	B500+C500 versus GFP	0.133474	-0.0522588	B1AUN2		Eif2b3
	B500+C500 versus GFP	0.919108	0.286605	B1AVZ0	Uracil phosphoribosyltransferase homolog	Uprt
	B500+C500 versus GFP	0.0204152	0.0145464	B1AWC9;Q01063;O89084	cAMP-specific 3,5-cyclic phosphodiesterase 4D;cAMP-specific 3,5-cyclic phosphodiesterase 4A	Pde4b;Pde4d;Pde4a
	B500+C500 versus GFP	0.0848575	0.0941941	B1AWL2		Zfp462
	B500+C500 versus GFP	0.10173	-0.0933307	B1AXB9		Gm4907
	B500+C500 versus GFP	0.563766	-0.56882	B1AXD8;Q99LF1	Akirin-2	Akirin2
	B500+C500 versus GFP	0.280437	-0.286441	B1AXP6	Mitochondrial import receptor subunit TOM5 homolog	Tomm5
	B500+C500 versus GFP	0.19064	-0.147666	B1AY10	Transcriptional repressor NF-X1	Nfx1
	B500+C500 versus GFP	0.266108	0.0547759	B1AY13	Ubiquitin carboxyl-terminal hydrolase 24	Usp24
	B500+C500 versus GFP	0.273163	0.116747	B1AZA5	Transmembrane protein 245	Tmem245
	B500+C500 versus GFP	0.338137	-0.0799554	B1AZI6;E9Q5E2	THO complex subunit 2	Thoc2
	B500+C500 versus GFP	1.18004	0.35348	B1AZP2	Disks large-associated protein 4	Dlgap4
	B500+C500 versus GFP	0.274453	0.13958	B2RPU8;Q9D1L0	Coiled-coil-helix-coiled-coil-helix domain-containing protein 2	Zbed5;Chchd2
	B500+C500 versus GFP	0.60799	0.105483	B2RQC6;Q8C196	CAD protein;Glutamine-dependent carbamoyl-phosphate synthase;Aspartate carbamoyltransferase;Dihydroorotase	Cad
	B500+C500 versus GFP	0.620657	-0.407594	B2RQG2		Phf3
	B500+C500 versus GFP	0.321157	0.163765	B2RR83	Probable ATP-dependent RNA helicase YTHDC2	Ythdc2
	B500+C500 versus GFP	0.410277	-0.11552	B2RRE7	OTU domain-containing protein 4	Otud4
	B500+C500 versus GFP	0.346688	-0.132457	B2RSH2	Guanine nucleotide-binding protein G(i) subunit alpha-1	Gnai1
	B500+C500 versus GFP	0.091397	-0.0730982	B2RUR8;Q8R554	OTU domain-containing protein 7B	Otud7b
	B500+C500 versus GFP	1.28937	1.42906	B2RWS6	Histone acetyltransferase p300	Ep300
	B500+C500 versus GFP	1.68455	0.420494	B2RXC1	Trafficking protein particle complex subunit 11	Trappc11
	B500+C500 versus GFP	0.627621	0.235177	B2RXQ2;Q8BSS9;B8QI36		Ppfia1
	B500+C500 versus GFP	0.780742	0.11043	B2RXS4;Q9QZC2;Q8CJH3	Plexin-B2	Plxnb2
	B500+C500 versus GFP	0.050458	-0.0273767	B2RXT3		Ogdhl
	B500+C500 versus GFP	0.573054	0.411163	B2RY04	Dedicator of cytokinesis protein 5	Dock5
	B500+C500 versus GFP	0.969398	-0.281034	B2RY56	RNA-binding protein 25	Rbm25
	B500+C500 versus GFP	0.0101913	0.0104923	B7ZMP1	Probable Xaa-Pro aminopeptidase 3	Xpnpep3
	B500+C500 versus GFP	0.40952	0.203453	B8ZXI1	Queuine tRNA-ribosyltransferase subunit QTRTD1	Qtrtd1
	B500+C500 versus GFP	0.0538438	0.0128078	B9EJ54		Nup205
	B500+C500 versus GFP	0.869336	0.763688	B9EJ80		Pdzd8
	B500+C500 versus GFP	1.29108	0.621741	B9EJ86	Oxysterol-binding protein	Osbpl8
	B500+C500 versus GFP	1.12939	0.615226	B9EJR8	Dynein assembly factor 5, axonemal	Dnaaf5
	B500+C500 versus GFP	0.590298	0.262993	B9EKI3	TATA element modulatory factor	Tmf1
	B500+C500 versus GFP	0.880607	-0.384648	C0HKD9;C0HKD8
	B500+C500 versus GFP	0.424503	0.135489	C0HKG6;C0HKG5
	B500+C500 versus GFP	2.07552	-1.43268	D3YVF0	A-kinase anchor protein 5	Akap5
	B500+C500 versus GFP	1.18774	-0.395288	D3YXK2	Scaffold attachment factor B1	Safb
	B500+C500 versus GFP	1.72988	0.371686	D3YYU8	Obscurin-like protein 1	Obsl1
	B500+C500 versus GFP	0.189479	-0.137219	D3YZP9	Coiled-coil domain-containing protein 6	Ccdc6
	B500+C500 versus GFP	0.735348	0.589653	D3YZZ5		Tmed7
	B500+C500 versus GFP	1.00137	-0.272401	D3Z0M9		Ddx23
	B500+C500 versus GFP	0.100404	-0.120747	D3Z2H9		Tpm3-rs7
	B500+C500 versus GFP	0.433668	-0.0730669	D3Z2R5		Sepn1
	B500+C500 versus GFP	0.752136	-0.396475	D3Z2X2		Dnhd1
	B500+C500 versus GFP	0.161603	-0.0643015	D3Z3N4		Hnrnph3
	B500+C500 versus GFP	0.7664	0.249618	D3Z7P3	Glutaminase kidney isoform, mitochondrial	Gls
	B500+C500 versus GFP	1.00231	0.178552	D4AFX7		Dnajc13
	B500+C500 versus GFP	0.0829142	0.0391938	E0CYQ0		Kctd17
	B500+C500 versus GFP	0.327681	0.220462	E0CZ22		Mroh1
	B500+C500 versus GFP	0.384728	0.249961	E1U8D0	Protein SOGA1;N-terminal form;C-terminal 80 kDa form	Soga1
	B500+C500 versus GFP	0.759746	0.451293	E2JF22	Piezo-type mechanosensitive ion channel component 1	Piezo1
	B500+C500 versus GFP	0.533279	-0.187307	E9PUA5	Kinesin-like protein	Kifc5b
	B500+C500 versus GFP	0.300097	-0.0570103	E9PUR0		Ankhd1
	B500+C500 versus GFP	2.30587	1.38617	E9PV38;Q91WG0;Q6PDB7;Q08ED5;Q8BK48	Carboxylic ester hydrolase	Ces2g
	B500+C500 versus GFP	1.41573	0.191415	E9PVA8		Gcn1l1
	B500+C500 versus GFP	2.2788	-0.568218	E9PVX6		Mki67
	B500+C500 versus GFP	0.0681368	0.0293674	E9PVZ8		Golgb1
	B500+C500 versus GFP	0.0732049	-0.0291147	E9PWG6		Ncapg
	B500+C500 versus GFP	0.0520506	-0.0228252	E9PWQ3		Col6a3
	B500+C500 versus GFP	0.097389	-0.089086	E9PWW6		Zc3h7a
	B500+C500 versus GFP	0.778753	-0.714376	E9PWW9		Rsf1
	B500+C500 versus GFP	0.638272	0.205183	E9PX68		Slc4a1ap
	B500+C500 versus GFP	0.670207	-0.277084	E9PYF4		Lmo7
	B500+C500 versus GFP	0.122487	0.0831957	E9PYG6		Rasa1
	B500+C500 versus GFP	0.00710074	0.00465202	E9PYH6	Histone-lysine N-methyltransferase	Setd1a
	B500+C500 versus GFP	0.898265	0.19674	E9PZJ8	Activating signal cointegrator 1 complex subunit 3	Ascc3
	B500+C500 versus GFP	0.229323	0.295752	E9PZM4	Chromodomain-helicase-DNA-binding protein 2	Chd2
	B500+C500 versus GFP	0.515455	-0.201237	E9PZM7		Scaf11
	B500+C500 versus GFP	1.38002	0.612604	E9Q0S6		Tns1
	B500+C500 versus GFP	0.296505	0.38845	E9Q137		Tex264
	B500+C500 versus GFP	0.535319	0.218132	E9Q166		Atad2b
	B500+C500 versus GFP	0.134858	0.0569928	E9Q1A5;B1ASA5		Zfp384
	B500+C500 versus GFP	0.30438	-0.102012	E9Q1P8	Interferon regulatory factor 2-binding protein 2	Irf2bp2
	B500+C500 versus GFP	0.747295	0.298621	E9Q236		Abcc4
	B500+C500 versus GFP	0.592788	0.536401	E9Q238		Kank1
	B500+C500 versus GFP	0.734896	-0.474642	E9Q2I4		Elmsan1
	B500+C500 versus GFP	1.48168	0.732299	E9Q368		Gm17296
	B500+C500 versus GFP	0.26584	0.0682516	E9Q3G8		Nup153
	B500+C500 versus GFP	1.17362	0.358331	E9Q3L2		Pi4ka
	B500+C500 versus GFP	1.69006	1.07452	E9Q411		Nbas
	B500+C500 versus GFP	0.258627	-0.225344	E9Q414	Apolipoprotein B-100;Apolipoprotein B-48	Apob
	B500+C500 versus GFP	1.85136	0.276491	E9Q4N7		Arid1b
	B500+C500 versus GFP	0.351884	0.171037	E9Q4P1		Wdfy1
	B500+C500 versus GFP	1.06321	0.411867	E9Q512		Trip11
	B500+C500 versus GFP	3.35153	0.687665	E9Q555	E3 ubiquitin-protein ligase RNF213	Rnf213
	B500+C500 versus GFP	0.577152	-0.368195	E9Q5C9		Nolc1
	B500+C500 versus GFP	0.259081	0.125201	E9Q5F9	Histone-lysine N-methyltransferase SETD2	Setd2
	B500+C500 versus GFP	2.3779	-0.765156	E9Q5G3	Kinesin-like protein KIF23	Kif23
	B500+C500 versus GFP	0.104798	-0.0986315	E9Q5K9	YTH domain-containing protein 1	Ythdc1
	B500+C500 versus GFP	0.142459	-0.0429115	E9Q616		Ahnak
	B500+C500 versus GFP	0.0123339	-0.00507291	E9Q634;P70248	Unconventional myosin-Ie	Myo1e
	B500+C500 versus GFP	0.301626	0.165632	E9Q6D6		Zfp277
	B500+C500 versus GFP	0.696017	-0.316214	E9Q6H8		Plekha5
	B500+C500 versus GFP	0.300495	-0.172187	E9Q6J5;Q5SQY2		Bod1l
	B500+C500 versus GFP	0.680249	-0.138882	E9Q6R7;P11531;Q05AA6		Utrn
	B500+C500 versus GFP	0.123196	0.124905	E9Q735	Ubiquitin conjugation factor E4 A	Ube4a
	B500+C500 versus GFP	0.411522	0.120765	E9Q777		Akap11
	B500+C500 versus GFP	0.451161	-0.150765	E9Q784		Zc3h13
	B500+C500 versus GFP	2.33604	0.883678	E9Q7D5		Arhgef5
	B500+C500 versus GFP	0.580798	0.151942	E9Q7E2		Arid2
	B500+C500 versus GFP	1.37491	-0.3568	E9Q7G0		Numa1
	B500+C500 versus GFP	0.0380494	0.0256389	E9Q7L1		Urb2
	B500+C500 versus GFP	0.368039	-0.439088	E9Q7M2		Tsc22d2
	B500+C500 versus GFP	0	NaN	E9Q876		Abca12
	B500+C500 versus GFP	0.0808015	0.0620225	E9Q8D0		Dnajc21
	B500+C500 versus GFP	0.417337	0.157503	E9Q8I7		Nfxl1
	B500+C500 versus GFP	0.444097	0.141898	E9Q912		Rap1gds1
	B500+C500 versus GFP	1.61157	0.735561	E9Q9B7		Kidins220
	B500+C500 versus GFP	1.10456	-0.371526	E9QA15;REV__B2RXQ2		Cald1
	B500+C500 versus GFP	0.313647	0.095329	E9QAE3		Btaf1
	B500+C500 versus GFP	0.347016	-0.119581	E9QAP7		Taf4a
	B500+C500 versus GFP	0.724881	0.154613	E9QAT4		Sec16a
	B500+C500 versus GFP	1.99375	0.306345	F2Z3U3		Raph1
	B500+C500 versus GFP	0.423994	-0.18329	P62270;F6YVP7;A0A1Y7VKY1	40S ribosomal protein S18	Rps18;Gm10260
	B500+C500 versus GFP	1.12527	-0.342318	F6ZDS4	Nucleoprotein TPR	Tpr
	B500+C500 versus GFP	0.0664187	0.0265986	F7BJB9		Morc3
	B500+C500 versus GFP	1.23094	0.197069	F8VPK0		Ttc37
	B500+C500 versus GFP	0.16423	-0.043094	F8VPN4		Agl
	B500+C500 versus GFP	0.347266	-0.145543	F8VPP8		Zc3h7b
	B500+C500 versus GFP	0.0215343	-0.0064942	F8VPU2	FERM, RhoGEF and pleckstrin domain-containing protein 1	Farp1
	B500+C500 versus GFP	0.0544254	-0.0696812	F8VPZ3	Ubiquitin carboxyl-terminal hydrolase	Usp32
	B500+C500 versus GFP	1.86483	0.399577	F8VQ05		Fryl
	B500+C500 versus GFP	0.177357	-0.0621599	F8VQ29		Iqgap3
	B500+C500 versus GFP	0.295636	0.0464767	F8VQC1	Signal recognition particle subunit SRP72	Srp72
	B500+C500 versus GFP	0.0241689	-0.00633812	G3UW40		Mcc
	B500+C500 versus GFP	0.16448	0.093612	G3UXL2;Q9D7G0	Ribose-phosphate pyrophosphokinase 1	Prps1l3;Prps1
	B500+C500 versus GFP	0.614631	0.569573	G3X8U3		2210016F16Rik
	B500+C500 versus GFP	0.323991	0.437263	G3X8X0		Dhx16
	B500+C500 versus GFP	0.370163	0.139812	G3X972		Sec24c
	B500+C500 versus GFP	0.186937	-0.0684919	G3X9B1		Heatr1
	B500+C500 versus GFP	0.946897	0.241591	G3X9K3	Brefeldin A-inhibited guanine nucleotide-exchange protein 1	Arfgef1
	B500+C500 versus GFP	0	NaN	G3X9X1		Kbtbd2
	B500+C500 versus GFP	0.105152	-0.0548318	G3X9Z4		Pcf11
	B500+C500 versus GFP	1.3354	-0.269945	G5E829;Q6Q477	Plasma membrane calcium-transporting ATPase 1	Atp2b1
	B500+C500 versus GFP	0.176233	0.0308673	G5E870	E3 ubiquitin-protein ligase TRIP12	Trip12
	B500+C500 versus GFP	0.250265	0.284052	G5E895		Akr1b10
	B500+C500 versus GFP	1.44066	0.818172	G5E897		Kdelc2
	B500+C500 versus GFP	1.49456	-0.794835	G5E8K5	Ankyrin-3	Ank3
	B500+C500 versus GFP	0.30883	-0.201457	G5E8P1;B2KF05		Brd1
	B500+C500 versus GFP	1.1884	0.515025	G5E8V9		Arfip1
	B500+C500 versus GFP	0.617037	-0.227279	I3ITR1;Q9D924	Iron-sulfur cluster assembly 1 homolog, mitochondrial	AK157302;Isca1
	B500+C500 versus GFP	0.723498	0.191685	J3QMC5;REV__Q04690		Mdn1
	B500+C500 versus GFP	0.587446	-0.0864112	O08528;Q3TRM8	Hexokinase-2	Hk2
	B500+C500 versus GFP	0.0640001	0.0482581	O08529	Calpain-2 catalytic subunit	Capn2
	B500+C500 versus GFP	0.210338	0.119458	O08532	Voltage-dependent calcium channel subunit alpha-2/delta-1;Voltage-dependent calcium channel subunit alpha-2-1;Voltage-dependent calcium channel subunit delta-1	Cacna2d1
	B500+C500 versus GFP	0.723593	-0.360745	O08539;D3Z6Q9;Q7TQF7	Myc box-dependent-interacting protein 1	Bin1
	B500+C500 versus GFP	0.612351	-0.268653	O08547	Vesicle-trafficking protein SEC22b	Sec22b
	B500+C500 versus GFP	0.418286	-0.158655	O08553	Dihydropyrimidinase-related protein 2	Dpysl2
	B500+C500 versus GFP	1.86091	0.508047	O08573	Galectin-9	Lgals9
	B500+C500 versus GFP	2.16679	-0.402015	O08579	Emerin	Emd
	B500+C500 versus GFP	0.0907265	0.0470012	O08582	GTP-binding protein 1	Gtpbp1
	B500+C500 versus GFP	0.549186	-0.221532	O08583;Q9JJW6	THO complex subunit 4	Alyref
	B500+C500 versus GFP	1.27369	-0.755594	O08585	Clathrin light chain A	Clta
	B500+C500 versus GFP	0.382632	0.158119	O08586	Phosphatidylinositol 3,4,5-trisphosphate 3-phosphatase and dual-specificity protein phosphatase PTEN	Pten
	B500+C500 versus GFP	0.448067	0.0862172	O08599	Syntaxin-binding protein 1	Stxbp1
	B500+C500 versus GFP	0	NaN	O08638	Myosin-11	Myh11
	B500+C500 versus GFP	0.94485	0.443751	O08648	Mitogen-activated protein kinase kinase kinase 4	Map3k4
	B500+C500 versus GFP	0.509015	0.179319	O08663	Methionine aminopeptidase 2	Metap2
	B500+C500 versus GFP	0.31013	0.166629	O08665;O88632	Semaphorin-3A	Sema3a
	B500+C500 versus GFP	2.20956	0.407576	O08709;Q8BG37	Peroxiredoxin-6	Prdx6
	B500+C500 versus GFP	0.0490021	-0.0263796	O08715	A-kinase anchor protein 1, mitochondrial	Akap1
	B500+C500 versus GFP	0.448056	0.198785	O08734	Bcl-2 homologous antagonist/killer	Bak1
	B500+C500 versus GFP	0	-0.543707	O08736	Caspase-12	Casp12
	B500+C500 versus GFP	0.00040308	0.000313759	O08738	Caspase-6;Caspase-6 subunit p18;Caspase-6 subunit p11	Casp6
	B500+C500 versus GFP	1.23363	0.798197	O08740	DNA-directed RNA polymerase II subunit RPB11	Polr2j
	B500+C500 versus GFP	0.19906	0.122733	O08749	Dihydrolipoyl dehydrogenase, mitochondrial	Dld
	B500+C500 versus GFP	0.204543	-0.104549	O08756	3-hydroxyacyl-CoA dehydrogenase type-2	Hsd17b10
	B500+C500 versus GFP	0.571657	-0.276017	O08759	Ubiquitin-protein ligase E3A	Ube3a
	B500+C500 versus GFP	0	-0.324828	O08760	N-glycosylase/DNA lyase;8-oxoguanine DNA glycosylase;DNA-(apurinic or apyrimidinic site) lyase	Ogg1
	B500+C500 versus GFP	1.65318	-0.393519	O08784	Treacle protein	Tcof1
	B500+C500 versus GFP	0.186518	-0.0372394	O08788	Dynactin subunit 1	Dctn1
	B500+C500 versus GFP	0.355101	-0.245575	O08795	Glucosidase 2 subunit beta	Prkcsh
	B500+C500 versus GFP	0.915733	0.248717	O08797;Q8VHQ1;Q8BMT0;Q80UK5;O08806;F6V5V4		Serpinb9
	B500+C500 versus GFP	1.75346	0.482586	O08804;I7HJI3		Serpinb6b
	B500+C500 versus GFP	0.0862026	-0.0306762	O08807	Peroxiredoxin-4	Prdx4
	B500+C500 versus GFP	0.0761204	-0.00727971	O08808	Protein diaphanous homolog 1	Diaph1
	B500+C500 versus GFP	0.220642	0.0759649	O08810	116 kDa U5 small nuclear ribonucleoprotein component	Eftud2
	B500+C500 versus GFP	0.731729	0.311052	O08848	60 kDa SS-A/Ro ribonucleoprotein	Trove2
	B500+C500 versus GFP	0.698164	0.285296	O08856	RNA polymerase II elongation factor ELL	Ell
	B500+C500 versus GFP	0.920336	0.384149	O08908	Phosphatidylinositol 3-kinase regulatory subunit beta	Pik3r2
	B500+C500 versus GFP	0.946106	-0.425255	O08912;Q8CF93	Polypeptide N-acetylgalactosaminyltransferase 1;Polypeptide N-acetylgalactosaminyltransferase 1 soluble form	Galnt1
	B500+C500 versus GFP	0.0416371	-0.0590913	O08915	AH receptor-interacting protein	Aip
	B500+C500 versus GFP	0.766589	0.202045	O08917	Flotillin-1	Flot1
	B500+C500 versus GFP	0	-0.346106	O08919	Numb-like protein	Numbl
	B500+C500 versus GFP	1.83717	0.6502	O08970	Tuftelin	Tuft1
	B500+C500 versus GFP	0.998627	0.431569	O08989	Ras-related protein M-Ras	Mras
	B500+C500 versus GFP	0.333706	-0.146603	O08992	Syntenin-1	Sdcbp
	B500+C500 versus GFP	0.0948701	-0.099356	O08997	Copper transport protein ATOX1	Atox1
	B500+C500 versus GFP	0.480601	0.288467	O09005	Sphingolipid delta(4)-desaturase DES1	Degs1
	B500+C500 versus GFP	0.0975342	0.059535	O09012	Peroxisomal targeting signal 1 receptor	Pex5
	B500+C500 versus GFP	0.846396	-0.245555	O09044;P60879	Synaptosomal-associated protein 23	Snap23
	B500+C500 versus GFP	0.543573	0.677375	O09061	Proteasome subunit beta type-1	Psmb1
	B500+C500 versus GFP	0.0269351	-0.00864283	O09106	Histone deacetylase 1	Hdac1
	B500+C500 versus GFP	0.328657	0.129574	O09110;P70236	Dual specificity mitogen-activated protein kinase kinase 3	Map2k3
	B500+C500 versus GFP	0.0447834	-0.0195274	O09111	NADH dehydrogenase [ubiquinone] 1 beta subcomplex subunit 11, mitochondrial	Ndufb11
	B500+C500 versus GFP	0.0077992	-0.00985877	O09117	Synaptophysin-like protein 1	Sypl1
	B500+C500 versus GFP	0.105509	-0.0680888	O09131;Q8K2Q2	Glutathione S-transferase omega-1	Gsto1
	B500+C500 versus GFP	1.14183	1.08145	O09159	Lysosomal alpha-mannosidase	Man2b1
	B500+C500 versus GFP	0.683342	0.46045	O09164	Extracellular superoxide dismutase [Cu-Zn]	Sod3
	B500+C500 versus GFP	0.246645	0.143781	O09167	60S ribosomal protein L21	Rpl21
	B500+C500 versus GFP	0.549058	0.228416	O09172	Glutamate--cysteine ligase regulatory subunit	Gclm
	B500+C500 versus GFP	0.378365	0.363781	O09174	Alpha-methylacyl-CoA racemase	Amacr
	B500+C500 versus GFP	0.000261493	-0.000605138	O35071	Kinesin-like protein KIF1C	Kif1c
	B500+C500 versus GFP	1.54393	0.370309	O35074	Prostacyclin synthase	Ptgis
	B500+C500 versus GFP	0	-0.635194	O35075	Down syndrome critical region protein 3 homolog	Dscr3
	B500+C500 versus GFP	0.378791	0.15039	O35083	1-acyl-sn-glycerol-3-phosphate acyltransferase alpha	Agpat1
	B500+C500 versus GFP	1.40262	0.879758	O35114	Lysosome membrane protein 2	Scarb2
	B500+C500 versus GFP	0.0474884	0.0250079	O35126	Atrophin-1	Atn1
	B500+C500 versus GFP	0.506329	-0.152613	O35129	Prohibitin-2	Phb2
	B500+C500 versus GFP	0.271569	0.150032	O35130	Ribosomal RNA small subunit methyltransferase NEP1	Emg1
	B500+C500 versus GFP	0.282428	-0.09471	O35134	DNA-directed RNA polymerase I subunit RPA1	Polr1a
	B500+C500 versus GFP	0.127117	-0.158392	O35143	ATPase inhibitor, mitochondrial	Atpif1
	B500+C500 versus GFP	0.0207332	-0.0126241	O35144	Telomeric repeat-binding factor 2	Terf2
	B500+C500 versus GFP	0.871105	0.310147	O35166	Golgi SNAP receptor complex member 2	Gosr2
	B500+C500 versus GFP	0	-0.26562	O35215	D-dopachrome decarboxylase	Ddt
	B500+C500 versus GFP	0.339251	-0.0394258	O35218	Cleavage and polyadenylation specificity factor subunit 2	Cpsf2
	B500+C500 versus GFP	0.205581	-0.0711432	O35226	26S proteasome non-ATPase regulatory subunit 4	Psmd4
	B500+C500 versus GFP	0.411724	0.0763391	O35239	Tyrosine-protein phosphatase non-receptor type 9	Ptpn9
	B500+C500 versus GFP	0.13083	0.0907453	O35242	Protein FAN	Nsmaf
	B500+C500 versus GFP	0.476659	-0.17969	O35245	Polycystin-2	Pkd2
	B500+C500 versus GFP	0.485117	0.189931	O35250	Exocyst complex component 7	Exoc7
	B500+C500 versus GFP	0.00432515	-0.00343672	O35280	Serine/threonine-protein kinase Chk1	Chek1
	B500+C500 versus GFP	0.00742195	0.00313505	O35286	Pre-mRNA-splicing factor ATP-dependent RNA helicase DHX15	Dhx15
	B500+C500 versus GFP	1.37386	-0.577898	O35295	Transcriptional activator protein Pur-beta	Purb
	B500+C500 versus GFP	1.40604	0.604561	O35309	N-myc-interactor	Nmi
	B500+C500 versus GFP	0.825994	-0.507397	O35316;P31649;P31651;O55192;Q61327;Q8VBW1	Sodium- and chloride-dependent taurine transporter	Slc6a6
	B500+C500 versus GFP	0.775066	-0.190281	O35317	Pre-B-cell leukemia transcription factor 3	Pbx3
	B500+C500 versus GFP	1.24488	-0.321882	O35326	Serine/arginine-rich splicing factor 5	Srsf5
	B500+C500 versus GFP	0.382654	0.130592	O35343	Importin subunit alpha-3	Kpna4
	B500+C500 versus GFP	0.607199	-0.142709	O35344	Importin subunit alpha-4	Kpna3
	B500+C500 versus GFP	0.688137	0.246986	O35345	Importin subunit alpha-7	Kpna6
	B500+C500 versus GFP	0.822641	0.177184	O35350	Calpain-1 catalytic subunit	Capn1
	B500+C500 versus GFP	0.194781	-0.0896885	O35375	Neuropilin-2	Nrp2
	B500+C500 versus GFP	0.713039	0.159445	O35379	Multidrug resistance-associated protein 1	Abcc1
	B500+C500 versus GFP	1.10543	-0.235752	O35381;Q64G17	Acidic leucine-rich nuclear phosphoprotein 32 family member A	Anp32a
	B500+C500 versus GFP	1.65868	0.833577	O35382	Exocyst complex component 4	Exoc4
	B500+C500 versus GFP	0.416524	0.438185	O35387	HCLS1-associated protein X-1	Hax1
	B500+C500 versus GFP	0	NaN	O35405	Phospholipase D3	Pld3
	B500+C500 versus GFP	0.00103127	-0.00102838	O35435	Dihydroorotate dehydrogenase (quinone), mitochondrial	Dhodh
	B500+C500 versus GFP	1.29432	0.607029	O35448	Lysosomal thioesterase PPT2	Ppt2
	B500+C500 versus GFP	0.229979	0.198826	O35459	Delta(3,5)-Delta(2,4)-dienoyl-CoA isomerase, mitochondrial	Ech1
	B500+C500 versus GFP	1.11875	-0.209178	O35465	Peptidyl-prolyl cis-trans isomerase FKBP8	Fkbp8
	B500+C500 versus GFP	0.0280828	0.0240151	O35492	Dual specificity protein kinase CLK3	Clk3
	B500+C500 versus GFP	0.0488169	-0.0256391	O35495	Cyclin-dependent kinase 14	Cdk14
	B500+C500 versus GFP	0.532058	-0.132026	O35516;Q01705	Neurogenic locus notch homolog protein 2;Notch 2 extracellular truncation;Notch 2 intracellular domain	Notch2
	B500+C500 versus GFP	0.381945	-0.51913	O35551	Rab GTPase-binding effector protein 1	Rabep1
	B500+C500 versus GFP	0.608116	-0.330569	O35566	CD151 antigen	Cd151
	B500+C500 versus GFP	0.782024	0.174874	O35593	26S proteasome non-ATPase regulatory subunit 14	Psmd14
	B500+C500 versus GFP	1.0169	0.212348	O35598	Disintegrin and metalloproteinase domain-containing protein 10	Adam10
	B500+C500 versus GFP	0.639699	-0.52106	O35604	Niemann-Pick C1 protein	Npc1
	B500+C500 versus GFP	0.267287	-0.0895821	O35609	Secretory carrier-associated membrane protein 3	Scamp3
	B500+C500 versus GFP	1.1507	-0.393856	O35613	Death domain-associated protein 6	Daxx
	B500+C500 versus GFP	0.0790697	-0.0286694	O35615	Zinc finger protein ZFPM1	Zfpm1
	B500+C500 versus GFP	0.849649	-0.440291	O35621	Phosphomannomutase 1	Pmm1
	B500+C500 versus GFP	0.417301	-0.103152	O35638	Cohesin subunit SA-2	Stag2
	B500+C500 versus GFP	0.665622	0.215158	O35639	Annexin A3	Anxa3
	B500+C500 versus GFP	1.13774	0.401396	O35640	Annexin A8	Anxa8
	B500+C500 versus GFP	1.24807	0.255346	O35643	AP-1 complex subunit beta-1	Ap1b1
	B500+C500 versus GFP	0.638999	0.278966	O35654	DNA polymerase delta subunit 2	Pold2
	B500+C500 versus GFP	0.318706	-0.204828	O35658	Complement component 1 Q subcomponent-binding protein, mitochondrial	C1qbp
	B500+C500 versus GFP	2.05233	1.10877	O35678	Monoglyceride lipase	Mgll
	B500+C500 versus GFP	0.891307	-0.330692	O35680	28S ribosomal protein S12, mitochondrial	Mrps12
	B500+C500 versus GFP	0.259889	0.265344	O35682	Myeloid-associated differentiation marker	Myadm
	B500+C500 versus GFP	0.433718	-0.146228	O35685	Nuclear migration protein nudC	Nudc
	B500+C500 versus GFP	0.566211	-0.225346	O35691	Pinin	Pnn
	B500+C500 versus GFP	0.282682	-0.0929683	O35704	Serine palmitoyltransferase 1	Sptlc1
	B500+C500 versus GFP	0.462012	0.106324	O35730	E3 ubiquitin-protein ligase RING1	Ring1
	B500+C500 versus GFP	1.67444	-0.238627	O35737	Heterogeneous nuclear ribonucleoprotein H;Heterogeneous nuclear ribonucleoprotein H, N-terminally processed	Hnrnph1
	B500+C500 versus GFP	0.219569	-0.0504446	O35841	Apoptosis inhibitor 5	Api5
	B500+C500 versus GFP	0.785583	0.297276	O35855	Branched-chain-amino-acid aminotransferase, mitochondrial	Bcat2
	B500+C500 versus GFP	0.0161698	0.00566196	O35857	Mitochondrial import inner membrane translocase subunit TIM44	Timm44
	B500+C500 versus GFP	0.489313	0.176563	O35864	COP9 signalosome complex subunit 5	Cops5
	B500+C500 versus GFP	0.106801	-0.100447	O35874	Neutral amino acid transporter A	Slc1a4
	B500+C500 versus GFP	0.732747	-0.653701	O35887	Calumenin	Calu
	B500+C500 versus GFP	0.349736	0.433113	O35900	U6 snRNA-associated Sm-like protein LSm2	Lsm2
	B500+C500 versus GFP	1.43889	0.624761	O35914;Q8BMQ3	Zinc finger protein basonuclin-1	Bnc1
	B500+C500 versus GFP	1.04118	-0.432717	O35954	Membrane-associated phosphatidylinositol transfer protein 1	Pitpnm1
	B500+C500 versus GFP	0.971335	0.350664	O35963;P97950	Ras-related protein Rab-33B	Rab33b
	B500+C500 versus GFP	0.279709	0.195319	O35969	Guanidinoacetate N-methyltransferase	Gamt
	B500+C500 versus GFP	1.22693	-0.638871	O35988	Syndecan-4	Sdc4
	B500+C500 versus GFP	1.09562	0.163942	O54692	Centromere/kinetochore protein zw10 homolog	Zw10
	B500+C500 versus GFP	1.19685	-0.215497	O54724	Polymerase I and transcript release factor	Ptrf
	B500+C500 versus GFP	0.552472	0.190086	O54734	Dolichyl-diphosphooligosaccharide--protein glycosyltransferase 48 kDa subunit	Ddost
	B500+C500 versus GFP	0.223192	0.0869312	O54774	AP-3 complex subunit delta-1	Ap3d1
	B500+C500 versus GFP	0.155056	-0.0701008	O54781;Q9Z0G2	SRSF protein kinase 2;SRSF protein kinase 2 N-terminal;SRSF protein kinase 2 C-terminal	Srpk2
	B500+C500 versus GFP	1.1315	0.98484	O54782	Epididymis-specific alpha-mannosidase	Man2b2
	B500+C500 versus GFP	1.11757	0.327043	O54784;Q8VDF3	Death-associated protein kinase 3	Dapk3
	B500+C500 versus GFP	0.059881	0.0482426	O54790	Transcription factor MafG	Mafg
	B500+C500 versus GFP	0.466343	-0.285274	O54791	Transcription factor MafF	Maff
	B500+C500 versus GFP	0.143178	0.12256	O54824	Pro-interleukin-16;Interleukin-16	Il16
	B500+C500 versus GFP	0.902981	-0.250113	O54825	Bystin	Bysl
	B500+C500 versus GFP	1.0438	0.116149	O54833	Casein kinase II subunit alpha	Csnk2a2
	B500+C500 versus GFP	1.53803	-0.486293	O54864	Histone-lysine N-methyltransferase SUV39H1	Suv39h1
	B500+C500 versus GFP	0.274777	0.138053	O54879	High mobility group protein B3	Hmgb3
	B500+C500 versus GFP	1.58028	-0.353348	O54890	Integrin beta-3	Itgb3
	B500+C500 versus GFP	0.0812292	0.0438633	O54916;Q80XA6	RalBP1-associated Eps domain-containing protein 1	Reps1
	B500+C500 versus GFP	0.0419019	-0.0254157	O54931	A-kinase anchor protein 2	Akap2
	B500+C500 versus GFP	0.720295	0.412697	O54940	BCL2/adenovirus E1B 19 kDa protein-interacting protein 2	Bnip2
	B500+C500 versus GFP	0.330582	-0.322494	O54941	SWI/SNF-related matrix-associated actin-dependent regulator of chromatin subfamily E member 1	Smarce1
	B500+C500 versus GFP	1.14616	-0.385404	O54946;Q9QYI8	DnaJ homolog subfamily B member 6	Dnajb6
	B500+C500 versus GFP	0.616975	-0.142509	O54950	5-AMP-activated protein kinase subunit gamma-1	Prkag1
	B500+C500 versus GFP	0.0872368	0.0461995	O54956	DNA polymerase epsilon subunit 2	Pole2
	B500+C500 versus GFP	0.718954	0.51617	O54962	Barrier-to-autointegration factor;Barrier-to-autointegration factor, N-terminally processed	Banf1
	B500+C500 versus GFP	0.00215697	-0.00104237	O54984	ATPase Asna1	Asna1
	B500+C500 versus GFP	1.02314	-0.266677	O54988	STE20-like serine/threonine-protein kinase	Slk
	B500+C500 versus GFP	0.268872	0.497458	O54998	Peptidyl-prolyl cis-trans isomerase FKBP7	Fkbp7
	B500+C500 versus GFP	0.108992	-0.0624374	O55013	Trafficking protein particle complex subunit 3	Trappc3
	B500+C500 versus GFP	0.0381651	0.0261443	O55022	Membrane-associated progesterone receptor component 1	Pgrmc1
	B500+C500 versus GFP	0.520166	-0.16282	O55023	Inositol monophosphatase 1	Impa1
	B500+C500 versus GFP	0.0522404	0.027463	O55028	[3-methyl-2-oxobutanoate dehydrogenase [lipoamide]] kinase, mitochondrial	Bckdk
	B500+C500 versus GFP	0.0592759	0.0291719	O55029	Coatomer subunit beta	Copb2
	B500+C500 versus GFP	0.877031	0.50726	O55047	Serine/threonine-protein kinase tousled-like 2	Tlk2
	B500+C500 versus GFP	0.0954478	-0.119127	O55057	Retinal rod rhodopsin-sensitive cGMP 3,5-cyclic phosphodiesterase subunit delta	Pde6d
	B500+C500 versus GFP	0.998752	-0.303696	O55091	Protein IMPACT	Impact
	B500+C500 versus GFP	0.125882	-0.0796264	O55098	Serine/threonine-protein kinase 10	Stk10
	B500+C500 versus GFP	0.506522	-0.215008	O55106	Striatin	Strn
	B500+C500 versus GFP	0.388975	0.552814	O55125	Protein NipSnap homolog 1	Nipsnap1
	B500+C500 versus GFP	0.76955	0.518613	O55126	Protein NipSnap homolog 2	Gbas
	B500+C500 versus GFP	0.78179	-0.449293	O55128	Histone deacetylase complex subunit SAP18	Sap18
	B500+C500 versus GFP	1.41692	-0.262276	O55131;Q9DA97;P28661	Septin-7	39326
	B500+C500 versus GFP	0.440286	-0.0859712	O55135	Eukaryotic translation initiation factor 6	Eif6
	B500+C500 versus GFP	0.710749	-0.435733	O55142	60S ribosomal protein L35a	Rpl35a
	B500+C500 versus GFP	0.725973	-0.155451	O55143;Q8R429;Q64518	Sarcoplasmic/endoplasmic reticulum calcium ATPase 2	Atp2a2
	B500+C500 versus GFP	0.0269753	-0.0322824	O55176	E3 ubiquitin-protein ligase Praja-1	Pja1
	B500+C500 versus GFP	0.340141	0.155617	O55187	E3 SUMO-protein ligase CBX4	Cbx4
	B500+C500 versus GFP	1.00122	-0.207642	O55201	Transcription elongation factor SPT5	Supt5h
	B500+C500 versus GFP	0.598567	0.0951598	O55222	Integrin-linked protein kinase	Ilk
	B500+C500 versus GFP	0.120555	0.069054	O55229	Choline/ethanolamine kinase	Chkb
	B500+C500 versus GFP	0.623634	0.636059	O55234	Proteasome subunit beta type-5	Psmb5
	B500+C500 versus GFP	0.391744	0.249521	O55236	mRNA-capping enzyme;Polynucleotide 5-triphosphatase;mRNA guanylyltransferase	Rngtt
	B500+C500 versus GFP	0.656193	-0.475283	O55242	Sigma non-opioid intracellular receptor 1	Sigmar1
	B500+C500 versus GFP	0.227673	0.163576	O70126	Aurora kinase B	Aurkb
	B500+C500 versus GFP	0.279831	0.0849508	O70133	ATP-dependent RNA helicase A	Dhx9
	B500+C500 versus GFP	0.985998	0.33964	O70152	Dolichol-phosphate mannosyltransferase subunit 1	Dpm1
	B500+C500 versus GFP	0.101744	-0.0916843	O70161	Phosphatidylinositol 4-phosphate 5-kinase type-1 gamma	Pip5k1c
	B500+C500 versus GFP	0.267856	0.0771738	O70172	Phosphatidylinositol 5-phosphate 4-kinase type-2 alpha	Pip4k2a
	B500+C500 versus GFP	0.59842	-0.110548	O70194	Eukaryotic translation initiation factor 3 subunit D	Eif3d
	B500+C500 versus GFP	2.11432	0.47374	O70230;Q8BMU0	Zinc finger protein 143;Zinc finger protein 76	Znf143;Znf76
	B500+C500 versus GFP	0.78841	-0.385953	O70251	Elongation factor 1-beta	Eef1b
	B500+C500 versus GFP	0.854906	0.254597	O70252	Heme oxygenase 2	Hmox2
	B500+C500 versus GFP	0.366618	0.242062	O70274	Protein tyrosine phosphatase type IVA 2	Ptp4a2
	B500+C500 versus GFP	0.0936075	0.0545022	O70293;O70291;Q8VEB1	G protein-coupled receptor kinase 6	Grk6
	B500+C500 versus GFP	0.27828	-0.093318	O70305	Ataxin-2	Atxn2
	B500+C500 versus GFP	0.861971	0.163171	O70310	Glycylpeptide N-tetradecanoyltransferase 1	Nmt1
	B500+C500 versus GFP	1.29518	-0.302256	O70311	Glycylpeptide N-tetradecanoyltransferase 2	Nmt2
	B500+C500 versus GFP	2.87816	-0.257943	O70318	Band 4.1-like protein 2	Epb41l2
	B500+C500 versus GFP	0.107512	-0.0633227	O70325	Phospholipid hydroperoxide glutathione peroxidase, mitochondrial	Gpx4
	B500+C500 versus GFP	0.11891	0.0351671	O70378	ER membrane protein complex subunit 8	Emc8
	B500+C500 versus GFP	0.993174	1.31656	O70400	PDZ and LIM domain protein 1	Pdlim1
	B500+C500 versus GFP	1.32938	-0.460736	O70404	Vesicle-associated membrane protein 8	Vamp8
	B500+C500 versus GFP	0.128206	-0.10086	O70433	Four and a half LIM domains protein 2	Fhl2
	B500+C500 versus GFP	0.637833	0.616261	O70435	Proteasome subunit alpha type-3	Psma3
	B500+C500 versus GFP	0.633751	-0.244984	O70439	Syntaxin-7	Stx7
	B500+C500 versus GFP	1.28502	0.586998	O70458	Oncostatin-M-specific receptor subunit beta	Osmr
	B500+C500 versus GFP	0.138978	0.105529	O70472	Transmembrane protein 131	Tmem131
	B500+C500 versus GFP	2.34223	0.335042	O70475	UDP-glucose 6-dehydrogenase	Ugdh
	B500+C500 versus GFP	0	NaN	O70479	BTB/POZ domain-containing adapter for CUL3-mediated RhoA degradation protein 2	Tnfaip1
	B500+C500 versus GFP	1.32866	0.383076	O70481	E3 ubiquitin-protein ligase UBR1	Ubr1
	B500+C500 versus GFP	0.0126362	-0.00391102	O70492	Sorting nexin-3	Snx3
	B500+C500 versus GFP	0.167146	0.0310869	O70493	Sorting nexin-12	Snx12
	B500+C500 versus GFP	1.40192	-0.953906	O70494	Transcription factor Sp3	Sp3
	B500+C500 versus GFP	0.03572	0.0420806	O70496	H(+)/Cl(-) exchange transporter 7	Clcn7
	B500+C500 versus GFP	0.269333	0.0658162	O70503	Very-long-chain 3-oxoacyl-CoA reductase	Hsd17b12
	B500+C500 versus GFP	0.750106	-0.25858	O70551	SRSF protein kinase 1	Srpk1
	B500+C500 versus GFP	1.4553	0.945427	O70572	Sphingomyelin phosphodiesterase 2	Smpd2
	B500+C500 versus GFP	0.118241	0.128332	O70579	Peroxisomal membrane protein PMP34	Slc25a17
	B500+C500 versus GFP	0.254853	0.0853278	O70589	Peripheral plasma membrane protein CASK	Cask
	B500+C500 versus GFP	0.0485506	-0.0616067	O70591	Prefoldin subunit 2	Pfdn2
	B500+C500 versus GFP	0.321566	0.105969	O88207;Q9JLI2;Q64739	Collagen alpha-1(V) chain	Col5a1
	B500+C500 versus GFP	0.758716	-0.204043	O88271	Craniofacial development protein 1	Cfdp1
	B500+C500 versus GFP	1.04733	-0.380974	O88286	Protein Wiz	Wiz
	B500+C500 versus GFP	1.04213	-0.289325	O88291	DBIRD complex subunit ZNF326	Znf326
	B500+C500 versus GFP	0.474551	0.289998	O88325		Naglu
	B500+C500 versus GFP	0.718953	0.179101	O88342	WD repeat-containing protein 1	Wdr1
	B500+C500 versus GFP	0.649968	0.641295	O88351	Inhibitor of nuclear factor kappa-B kinase subunit beta	Ikbkb
	B500+C500 versus GFP	0.28626	0.0950642	O88379	Bromodomain adjacent to zinc finger domain protein 1A	Baz1a
	B500+C500 versus GFP	0.522547	-0.227051	O88384	Vesicle transport through interaction with t-SNAREs homolog 1B	Vti1b
	B500+C500 versus GFP	0	-0.314376	O88393	Transforming growth factor beta receptor type 3	Tgfbr3
	B500+C500 versus GFP	0.0330217	0.0133292	O88413	Tubby-related protein 3	Tulp3
	B500+C500 versus GFP	2.17556	1.29816	O88428	Bifunctional 3-phosphoadenosine 5-phosphosulfate synthase 2;Sulfate adenylyltransferase;Adenylyl-sulfate kinase	Papss2
	B500+C500 versus GFP	0.0441028	-0.0404552	O88441	Metaxin-2	Mtx2
	B500+C500 versus GFP	1.20502	0.348193	O88447;Q91W40	Kinesin light chain 1	Klc1
	B500+C500 versus GFP	0.377247	-0.23823	O88448	Kinesin light chain 2	Klc2
	B500+C500 versus GFP	0.0255443	0.0237783	O88455	7-dehydrocholesterol reductase	Dhcr7
	B500+C500 versus GFP	0.135504	-0.117586	O88456;Q9D7J7	Calpain small subunit 1	Capns1
	B500+C500 versus GFP	0.27452	-0.0276047	O88477	Insulin-like growth factor 2 mRNA-binding protein 1	Igf2bp1
	B500+C500 versus GFP	1.11878	1.10339	O88485	Cytoplasmic dynein 1 intermediate chain 1	Dync1i1
	B500+C500 versus GFP	0.793367	-0.418711	O88487	Cytoplasmic dynein 1 intermediate chain 2	Dync1i2
	B500+C500 versus GFP	1.00714	-0.507783	O88508;P0DOY1;O88509	DNA (cytosine-5)-methyltransferase 3A	Dnmt3a
	B500+C500 versus GFP	0.501059	0.510678	O88520	Leucine-rich repeat protein SHOC-2	Shoc2
	B500+C500 versus GFP	0.437112	0.606193	O88522	NF-kappa-B essential modulator	Ikbkg
	B500+C500 versus GFP	0.71727	0.405797	O88531	Palmitoyl-protein thioesterase 1	Ppt1
	B500+C500 versus GFP	1.43273	-0.240177	O88532	Zinc finger RNA-binding protein	Zfr
	B500+C500 versus GFP	0.183426	0.0875889	O88543	COP9 signalosome complex subunit 3	Cops3
	B500+C500 versus GFP	0.139451	0.057833	O88544	COP9 signalosome complex subunit 4	Cops4
	B500+C500 versus GFP	0.927893	0.342792	O88545	COP9 signalosome complex subunit 6	Cops6
	B500+C500 versus GFP	0.557253	0.432364	O88554	Poly [ADP-ribose] polymerase 2	Parp2
	B500+C500 versus GFP	1.07886	-0.165672	O88569	Heterogeneous nuclear ribonucleoproteins A2/B1	Hnrnpa2b1
	B500+C500 versus GFP	0.119901	-0.0673008	O88572	Low-density lipoprotein receptor-related protein 6	Lrp6
	B500+C500 versus GFP	0.00632986	0.00498374	O88574	Histone deacetylase complex subunit SAP30	Sap30
	B500+C500 versus GFP	0.135731	0.0345294	O88587	Catechol O-methyltransferase	Comt
	B500+C500 versus GFP	0.203291	-0.124719	O88622	Poly(ADP-ribose) glycohydrolase	Parg
	B500+C500 versus GFP	0.717739	0.399574	O88630	Golgi SNAP receptor complex member 1	Gosr1
	B500+C500 versus GFP	0.0946553	0.0175893	O88643	Serine/threonine-protein kinase PAK 1	Pak1
	B500+C500 versus GFP	0.0160774	-0.00957394	O88653	Ragulator complex protein LAMTOR3	Lamtor3
	B500+C500 versus GFP	0.0170056	0.0113064	O88665	Bromodomain-containing protein 7	Brd7
	B500+C500 versus GFP	0.373339	-0.253182	O88667	GTP-binding protein RAD	Rrad
	B500+C500 versus GFP	1.03109	-0.229605	O88685	26S protease regulatory subunit 6A	Psmc3
	B500+C500 versus GFP	0.0665921	-0.027902	O88696	ATP-dependent Clp protease proteolytic subunit, mitochondrial	Clpp
	B500+C500 versus GFP	0.508006	0.184206	O88708;CON__Q2YDI2	Origin recognition complex subunit 4	Orc4
	B500+C500 versus GFP	1.07601	0.292703	O88712	C-terminal-binding protein 1	Ctbp1
	B500+C500 versus GFP	0.267743	0.10115	O88736	3-keto-steroid reductase	Hsd17b7
	B500+C500 versus GFP	0.698977	0.113169	O88738;REV__Q5NCS9	Baculoviral IAP repeat-containing protein 6	Birc6
	B500+C500 versus GFP	1.14687	0.40058	O88746	Target of Myb protein 1	Tom1
	B500+C500 versus GFP	1.69612	1.35871	O88792	Junctional adhesion molecule A	F11r
	B500+C500 versus GFP	0.316575	0.100757	O88796	Ribonuclease P protein subunit p30	Rpp30
	B500+C500 versus GFP	0.649971	0.3167	O88811	Signal transducing adapter molecule 2	Stam2
	B500+C500 versus GFP	0.00583864	0.00494925	O88829	Lactosylceramide alpha-2,3-sialyltransferase	St3gal5
	B500+C500 versus GFP	0.59742	0.245969	O88844	Isocitrate dehydrogenase [NADP] cytoplasmic	Idh1
	B500+C500 versus GFP	0.490224	0.172808	O88845	A-kinase anchor protein 10, mitochondrial	Akap10
	B500+C500 versus GFP	0.527001	0.148705	O88848	ADP-ribosylation factor-like protein 6	Arl6
	B500+C500 versus GFP	0.70151	0.561245	O88851	Putative hydrolase RBBP9	Rbbp9
	B500+C500 versus GFP	0.0357867	0.0307598	O88856	Protein-tyrosine sulfotransferase 2	Tpst2
	B500+C500 versus GFP	0.188485	-0.183414	O88874	Cyclin-K	Ccnk
	B500+C500 versus GFP	1.35459	2.54654	O88879	Apoptotic protease-activating factor 1	Apaf1
	B500+C500 versus GFP	0.763746	0.316989	O88895	Histone deacetylase 3	Hdac3
	B500+C500 versus GFP	0.749667	0.25944	O88939	Zinc finger and BTB domain-containing protein 7A	Zbtb7a
	B500+C500 versus GFP	0.315212	-0.229529	O88952;Q8JZS0;O88951	Protein lin-7 homolog C	Lin7c
	B500+C500 versus GFP	0.120894	-0.270342	O88958	Glucosamine-6-phosphate isomerase 1	Gnpda1
	B500+C500 versus GFP	1.15445	-0.258078	O88967	ATP-dependent zinc metalloprotease YME1L1	Yme1l1
	B500+C500 versus GFP	0.0886165	0.028252	O88974	Histone-lysine N-methyltransferase SETDB1	Setdb1
	B500+C500 versus GFP	0.907829	-0.209813	O88986	2-amino-3-ketobutyrate coenzyme A ligase, mitochondrial	Gcat
	B500+C500 versus GFP	0.0604914	0.02049	O89001	Carboxypeptidase D	Cpd
	B500+C500 versus GFP	0.37286	-0.173558	O89017	Legumain	Lgmn
	B500+C500 versus GFP	1.08146	0.81811	O89023	Tripeptidyl-peptidase 1	Tpp1
	B500+C500 versus GFP	0.707865	0.224748	O89032	SH3 and PX domain-containing protein 2A	Sh3pxd2a
	B500+C500 versus GFP	0.23978	-0.0794754	O89050	Muskelin	Mkln1
	B500+C500 versus GFP	0.639961	0.274014	O89051	Integral membrane protein 2B;BRI2, membrane form;BRI2 intracellular domain;BRI2C, soluble form;Bri23 peptide	Itm2b
	B500+C500 versus GFP	0.088736	0.0538276	O89079	Coatomer subunit epsilon	Cope
	B500+C500 versus GFP	0.238649	0.11359	O89086	RNA-binding protein 3	Rbm3
	B500+C500 versus GFP	0.0716177	-0.056716	O89090	Transcription factor Sp1	Sp1
	B500+C500 versus GFP	0.401804	0.19111	O89110	Caspase-8;Caspase-8 subunit p18;Caspase-8 subunit p10	Casp8
	B500+C500 versus GFP	0.672896	-0.180835	O89112	LanC-like protein 1	Lancl1
	B500+C500 versus GFP	0.439761	0.346604	O89116	Vesicle transport through interaction with t-SNAREs homolog 1A	Vti1a
	B500+C500 versus GFP	0.782595	-0.116219	P00375	Dihydrofolate reductase	Dhfr
	B500+C500 versus GFP	1.00017	0.930213	P00397	Cytochrome c oxidase subunit 1	Mtco1
	B500+C500 versus GFP	0.212604	0.100561	P00405	Cytochrome c oxidase subunit 2	Mtco2
	B500+C500 versus GFP	0	0.275565	P01027	Complement C3;Complement C3 beta chain;C3-beta-c;Complement C3 alpha chain;C3a anaphylatoxin;Acylation stimulating protein;Complement C3b alpha chain;Complement C3c alpha chain fragment 1;Complement C3dg fragment;Complement C3g fragment;Complement C3d fragment;Complement C3f fragment;Complement C3c alpha chain fragment 2	C3
	B500+C500 versus GFP	0.43622	-0.297442	P01887	Beta-2-microglobulin	B2m
	B500+C500 versus GFP	0.583779	-0.677481	P01942	Hemoglobin subunit alpha	Hba
	B500+C500 versus GFP	0.615172	0.698216	P84244;P02301	Histone H3.3;Histone H3.3C	H3f3a;H3f3c
	B500+C500 versus GFP	1.09933	0.519399	P02463	Collagen alpha-1(IV) chain;Arresten	Col4a1
	B500+C500 versus GFP	0.0103132	-0.00618553	P02468;Q9R0B6	Laminin subunit gamma-1	Lamc1
	B500+C500 versus GFP	0.757215	0.300891	P02469	Laminin subunit beta-1	Lamb1
	B500+C500 versus GFP	1.45291	3.45734	P03911	NADH-ubiquinone oxidoreductase chain 4	Mtnd4
	B500+C500 versus GFP	0.0723272	0.0499954	P03958	Adenosine deaminase	Ada
	B500+C500 versus GFP	0.0361298	-0.0184027	P04184	Thymidine kinase, cytosolic	Tk1
	B500+C500 versus GFP	1.23127	0.159302	P04627	Serine/threonine-protein kinase A-Raf	Araf
	B500+C500 versus GFP	0.637467	-0.265516	P05064;A6ZI46;A6ZI47;P05063;Q91Y97	Fructose-bisphosphate aldolase A;Fructose-bisphosphate aldolase	Aldoa;Aldoart1
	B500+C500 versus GFP	0.210522	0.0703529	P05132	cAMP-dependent protein kinase catalytic subunit alpha	Prkaca
	B500+C500 versus GFP	0.604479	0.3489	P05201	Aspartate aminotransferase, cytoplasmic	Got1
	B500+C500 versus GFP	0.587155	0.752021	P05202	Aspartate aminotransferase, mitochondrial	Got2
	B500+C500 versus GFP	0.669846	0.173068	P05213	Tubulin alpha-1B chain	Tuba1b
	B500+C500 versus GFP	0.136341	-0.0898228	P05480;Q62270;P06240;P25911;P08103;Q62190	Neuronal proto-oncogene tyrosine-protein kinase Src	Src
	B500+C500 versus GFP	0.379034	-0.0821285	P05622	Platelet-derived growth factor receptor beta	Pdgfrb
	B500+C500 versus GFP	0.253488	-0.222156	P05977;P09542	Myosin light chain 1/3, skeletal muscle isoform;Myosin light chain 3	Myl1;Myl3
	B500+C500 versus GFP	1.17305	0.230799	P06151;P00342	L-lactate dehydrogenase A chain	Ldha
	B500+C500 versus GFP	0.45091	0.25762	P06537	Glucocorticoid receptor	Nr3c1
	B500+C500 versus GFP	0.374071	0.430271	P06745;CON__Q3ZBD7	Glucose-6-phosphate isomerase	Gpi
	B500+C500 versus GFP	0.0781621	0.0640354	P06795;P21447;P21440	Multidrug resistance protein 1B;Multidrug resistance protein 1A	Abcb1b;Abcb1a
	B500+C500 versus GFP	0.0635806	0.0607649	P06797	Cathepsin L1;Cathepsin L1 heavy chain;Cathepsin L1 light chain	Ctsl
	B500+C500 versus GFP	0.600171	0.105934	P06801	NADP-dependent malic enzyme	Me1
	B500+C500 versus GFP	0.511606	0.560428	P07091	Protein S100-A4	S100a4
	B500+C500 versus GFP	0.114915	-0.125285	P07141	Macrophage colony-stimulating factor 1;Processed macrophage colony-stimulating factor 1	Csf1
	B500+C500 versus GFP	0.779682	0.486434	P07214	SPARC	Sparc
	B500+C500 versus GFP	2.14231	-0.220742	P07356;REV__Q8BND4	Annexin A2	Anxa2
	B500+C500 versus GFP	0.536062	0.157272	P07607	Thymidylate synthase	Tyms
	B500+C500 versus GFP	0.141368	-0.147404	P07724	Serum albumin	Alb
	B500+C500 versus GFP	1.81932	0.308872	P07742	Ribonucleoside-diphosphate reductase large subunit	Rrm1
	B500+C500 versus GFP	2.16012	0.210829	P07901	Heat shock protein HSP 90-alpha	Hsp90aa1
	B500+C500 versus GFP	0.736668	0.563575	P07903	DNA excision repair protein ERCC-1	Ercc1
	B500+C500 versus GFP	0.653272	-0.14583	P08003	Protein disulfide-isomerase A4	Pdia4
	B500+C500 versus GFP	1.09419	0.330448	P08030	Adenine phosphoribosyltransferase	Aprt
	B500+C500 versus GFP	0.690719	-0.0992419	P08113	Endoplasmin	Hsp90b1
	B500+C500 versus GFP	0.975664	0.334062	P08121;CON__P04258	Collagen alpha-1(III) chain	Col3a1
	B500+C500 versus GFP	2.22408	0.627075	P08122	Collagen alpha-2(IV) chain;Canstatin	Col4a2
	B500+C500 versus GFP	0.0259267	0.0210082	P08207	Protein S100-A10	S100a10
	B500+C500 versus GFP	0.517544	-0.634381	P08228	Superoxide dismutase [Cu-Zn]	Sod1
	B500+C500 versus GFP	0.355071	0.619106	P08249	Malate dehydrogenase, mitochondrial	Mdh2
	B500+C500 versus GFP	0.124701	0.0727723	P08752;P18872;P20612;Q3V3I2;P50149	Guanine nucleotide-binding protein G(i) subunit alpha-2	Gnai2
	B500+C500 versus GFP	0.868525	-0.137566	P08775	DNA-directed RNA polymerase II subunit RPB1	Polr2a
	B500+C500 versus GFP	0.332827	-0.150023	P09055	Integrin beta-1	Itgb1
	B500+C500 versus GFP	0.018976	-0.010498	P09103	Protein disulfide-isomerase	P4hb
	B500+C500 versus GFP	1.79126	-0.429911	P09405	Nucleolin	Ncl
	B500+C500 versus GFP	0.65506	-0.179049	P09411	Phosphoglycerate kinase 1	Pgk1
	B500+C500 versus GFP	0.115858	0.0585587	P09450	Transcription factor jun-B	Junb
	B500+C500 versus GFP	0.632731	-0.498409	P09528	Ferritin heavy chain;Ferritin heavy chain, N-terminally processed	Fth1
	B500+C500 versus GFP	0.0802153	-0.0513598	P09602	Non-histone chromosomal protein HMG-17	Hmgn2
	B500+C500 versus GFP	0.0410096	0.0220769	P09671	Superoxide dismutase [Mn], mitochondrial	Sod2
	B500+C500 versus GFP	0.00667353	-0.00574271	P09925	Surfeit locus protein 1	Surf1
	B500+C500 versus GFP	0.371166	0.144958	P09926	Surfeit locus protein 2	Surf2
	B500+C500 versus GFP	0.252809	0.1671	P0C0A3	Charged multivesicular body protein 6	Chmp6
	B500+C500 versus GFP	0.515952	0.555767	Q3THW5;P0C0S6	Histone H2A.V;Histone H2A.Z	H2afv;H2afz
	B500+C500 versus GFP	0.117778	0.027428	P0CG15	Chromosome transmission fidelity protein 8 homolog	Chtf8
	B500+C500 versus GFP	0.152288	-0.0927264	P0DOV1
	B500+C500 versus GFP	0.0681452	-0.0265694	P0DOV2;E9Q3L4;G3UZV2;Q504N7;O35368;Q8BV49
	B500+C500 versus GFP	0.654165	-0.855335	P0DP28;P0DP27;P0DP26;Q9D6P8
	B500+C500 versus GFP	0.297306	0.220074	P10077;Q32P14;H3BLB0	Zinc finger protein 27	Zfp27
	B500+C500 versus GFP	0.823278	-0.185961	P10107	Annexin A1	Anxa1
	B500+C500 versus GFP	0.0353608	-0.0153987	P10126;P62631	Elongation factor 1-alpha 1	Eef1a1
	B500+C500 versus GFP	0.686861	0.231107	P10287	Cadherin-3	Cdh3
	B500+C500 versus GFP	0.274827	-0.161914	P10404	MLV-related proviral Env polyprotein;Surface protein;Transmembrane protein
	B500+C500 versus GFP	0.875906	0.559899	P10493	Nidogen-1	Nid1
	B500+C500 versus GFP	0.00366894	0.0045201	P10518	Delta-aminolevulinic acid dehydratase	Alad
	B500+C500 versus GFP	0.284934	-0.0831938	P10605	Cathepsin B;Cathepsin B light chain;Cathepsin B heavy chain	Ctsb
	B500+C500 versus GFP	0.257209	0.0976693	P10630	Eukaryotic initiation factor 4A-II;Eukaryotic initiation factor 4A-II, N-terminally processed	Eif4a2
	B500+C500 versus GFP	0.12327	0.105277	P10639	Thioredoxin	Txn
	B500+C500 versus GFP	1.09542	-0.488684	P10649	Glutathione S-transferase Mu 1	Gstm1
	B500+C500 versus GFP	0.76381	-0.316103	P10711;Q9QVN7	Transcription elongation factor A protein 1	Tcea1
	B500+C500 versus GFP	0.238775	0.241996	P10810	Monocyte differentiation antigen CD14	Cd14
	B500+C500 versus GFP	0.52645	-0.501511	P10833	Ras-related protein R-Ras	Rras
	B500+C500 versus GFP	1.88263	0.416837	P10852	4F2 cell-surface antigen heavy chain	Slc3a2
	B500+C500 versus GFP	0.770763	-0.224639	Q6ZWY9;Q64525;Q64478;P10854	Histone H2B type 1-C/E/G;Histone H2B type 2-B;Histone H2B type 1-H;Histone H2B type 1-M	Hist1h2bc;Hist2h2bb;Hist1h2bh;Hist1h2bm
	B500+C500 versus GFP	0.0392188	-0.0375417	P10922	Histone H1.0;Histone H1.0, N-terminally processed	H1f0
	B500+C500 versus GFP	0.73274	-0.21002	P11031	Activated RNA polymerase II transcriptional coactivator p15	Sub1
	B500+C500 versus GFP	0.151731	0.0923818	P11087;CON__Q862S4	Collagen alpha-1(I) chain	Col1a1
	B500+C500 versus GFP	0.54214	-0.118801	P11103	Poly [ADP-ribose] polymerase 1	Parp1
	B500+C500 versus GFP	1.1663	-0.31175	P11157;Q6PEE3	Ribonucleoside-diphosphate reductase subunit M2	Rrm2
	B500+C500 versus GFP	0.234598	0.0717627	P11276	Fibronectin;Anastellin	Fn1
	B500+C500 versus GFP	2.04733	0.82986	P11352	Glutathione peroxidase 1	Gpx1
	B500+C500 versus GFP	0.153223	-0.0972948	P11438	Lysosome-associated membrane glycoprotein 1	Lamp1
	B500+C500 versus GFP	0.120311	-0.0350987	P11440	Cyclin-dependent kinase 1	Cdk1
	B500+C500 versus GFP	0.661224	-0.0772654	P11499;REV__Q8BL66	Heat shock protein HSP 90-beta	Hsp90ab1
	B500+C500 versus GFP	0	NaN	P11679	Keratin, type II cytoskeletal 8	Krt8
	B500+C500 versus GFP	0.203157	0.115032	P11688	Integrin alpha-5;Integrin alpha-5 heavy chain;Integrin alpha-5 light chain	Itga5
	B500+C500 versus GFP	0.478677	0.317852	P11881	Inositol 1,4,5-trisphosphate receptor type 1	Itpr1
	B500+C500 versus GFP	1.64768	-0.167636	P11983	T-complex protein 1 subunit alpha	Tcp1
	B500+C500 versus GFP	0.242742	0.119148	P12023	Amyloid beta A4 protein;N-APP;Soluble APP-alpha;Soluble APP-beta;C99;Beta-amyloid protein 42;Beta-amyloid protein 40;C83;P3(42);P3(40);C80;Gamma-secretase C-terminal fragment 59;Gamma-secretase C-terminal fragment 57;Gamma-secretase C-terminal fragment 50;C31	App
	B500+C500 versus GFP	0.01639	0.0114485	P12032	Metalloproteinase inhibitor 1	Timp1
	B500+C500 versus GFP	0.362295	0.438258	P12265	Beta-glucuronidase	Gusb
	B500+C500 versus GFP	0.0571565	-0.132682	P12367	cAMP-dependent protein kinase type II-alpha regulatory subunit	Prkar2a
	B500+C500 versus GFP	1.53735	0.303572	P12382	ATP-dependent 6-phosphofructokinase, liver type	Pfkl
	B500+C500 versus GFP	0.329946	0.247296	P12388	Plasminogen activator inhibitor 2, macrophage	Serpinb2
	B500+C500 versus GFP	0.234506	0.267083	P12787	Cytochrome c oxidase subunit 5A, mitochondrial	Cox5a
	B500+C500 versus GFP	0	-0.491193	P12815	Programmed cell death protein 6	Pdcd6
	B500+C500 versus GFP	0.318023	-0.0924352	P12970	60S ribosomal protein L7a	Rpl7a
	B500+C500 versus GFP	0.229355	0.164842	P13011;Q99PL7;Q6T707	Acyl-CoA desaturase 2	Scd2
	B500+C500 versus GFP	0.0142203	-0.00658258	P13020;CON__Q3SX14	Gelsolin	Gsn
	B500+C500 versus GFP	0.0337379	-0.00804647	P13439	Uridine 5-monophosphate synthase;Orotate phosphoribosyltransferase;Orotidine 5-phosphate decarboxylase	Umps
	B500+C500 versus GFP	0.0190789	0.0170024	P13516	Acyl-CoA desaturase 1	Scd1
	B500+C500 versus GFP	0.28701	0.133729	P13595	Neural cell adhesion molecule 1	Ncam1
	B500+C500 versus GFP	0.83833	0.434478	P13808;P16283	Anion exchange protein 2	Slc4a2
	B500+C500 versus GFP	1.71634	-0.313624	P13864	DNA (cytosine-5)-methyltransferase 1	Dnmt1
	B500+C500 versus GFP	0.623871	-0.837702	P14069	Protein S100-A6	S100a6
	B500+C500 versus GFP	0.83092	0.272142	P14094	Sodium/potassium-transporting ATPase subunit beta-1	Atp1b1
	B500+C500 versus GFP	0.257537	0.109893	P14115	60S ribosomal protein L27a	Rpl27a
	B500+C500 versus GFP	0.0114941	0.00447718	P14131	40S ribosomal protein S16	Rps16
	B500+C500 versus GFP	0.485263	-0.197272	P14148	60S ribosomal protein L7	Rpl7
	B500+C500 versus GFP	0.109435	-0.0331704	P14152	Malate dehydrogenase, cytoplasmic	Mdh1
	B500+C500 versus GFP	0.369287	0.125506	P14206	40S ribosomal protein SA	Rpsa
	B500+C500 versus GFP	0.143585	-0.0696793	P14211	Calreticulin	Calr
	B500+C500 versus GFP	0.0747889	0.0166613	P14576;E9PXC0	Signal recognition particle 54 kDa protein	Srp54;Srp54c
	B500+C500 versus GFP	0.965226	0.51489	P14602	Heat shock protein beta-1	Hspb1
	B500+C500 versus GFP	0.764425	-0.119538	P14685	26S proteasome non-ATPase regulatory subunit 3	Psmd3
	B500+C500 versus GFP	1.64843	-0.381708	P14733	Lamin-B1	Lmnb1
	B500+C500 versus GFP	0.0609858	-0.0254243	P14824	Annexin A6	Anxa6
	B500+C500 versus GFP	3.82763	-0.32976	P14869	60S acidic ribosomal protein P0	Rplp0
	B500+C500 versus GFP	0.0608402	-0.0233491	P14873	Microtubule-associated protein 1B;MAP1B heavy chain;MAP1 light chain LC1	Map1b
	B500+C500 versus GFP	0.300675	0.145027	P14901	Heme oxygenase 1	Hmox1
	B500+C500 versus GFP	0.609047	0.293311	P15066;P05627	Transcription factor jun-D	Jund
	B500+C500 versus GFP	0.820349	-0.420318	P15116;P39038	Cadherin-2	Cdh2
	B500+C500 versus GFP	1.67472	0.695231	P15306	Thrombomodulin	Thbd
	B500+C500 versus GFP	0.991018	0.530613	P15307	Proto-oncogene c-Rel	Rel
	B500+C500 versus GFP	0.0405436	-0.0327209	P15379	CD44 antigen	Cd44
	B500+C500 versus GFP	0.17962	0.277173	P15532	Nucleoside diphosphate kinase A	Nme1
	B500+C500 versus GFP	0.00304129	0.00121657	P15535	Beta-1,4-galactosyltransferase 1;Lactose synthase A protein;N-acetyllactosamine synthase;Beta-N-acetylglucosaminylglycopeptide beta-1,4-galactosyltransferase;Beta-N-acetylglucosaminyl-glycolipid beta-1,4-galactosyltransferase;Processed beta-1,4-galactosyltransferase 1	B4galt1
	B500+C500 versus GFP	0.00020633	9.72748e-05	P15626;Q8R5I6;O35660	Glutathione S-transferase Mu 2	Gstm2
	B500+C500 versus GFP	0.543304	-0.456143	P15864;Q07133	Histone H1.2	Hist1h1c
	B500+C500 versus GFP	0.0748717	0.0486118	P15920	V-type proton ATPase 116 kDa subunit a isoform 2	Atp6v0a2
	B500+C500 versus GFP	0.0471957	-0.0374928	P16045	Galectin-1	Lgals1
	B500+C500 versus GFP	0.727376	0.225362	P16056	Hepatocyte growth factor receptor	Met
	B500+C500 versus GFP	0.675237	0.439775	P16110	Galectin-3	Lgals3
	B500+C500 versus GFP	2.1708	-0.613455	P16125	L-lactate dehydrogenase B chain	Ldhb
	B500+C500 versus GFP	0.138114	-0.0844034	P16254	Signal recognition particle 14 kDa protein;Signal recognition particle 14 kDa protein, N-terminally processed	Srp14
	B500+C500 versus GFP	0.257841	0.0507374	P16332	Methylmalonyl-CoA mutase, mitochondrial	Mut
	B500+C500 versus GFP	0.0661573	0.0521784	P16546;P08032	Spectrin alpha chain, non-erythrocytic 1	Sptan1
	B500+C500 versus GFP	0.747533	0.25682	P16675	Lysosomal protective protein;Lysosomal protective protein 32 kDa chain;Lysosomal protective protein 20 kDa chain	Ctsa
	B500+C500 versus GFP	0.105538	-0.0306263	P16858;A0A1D5RLD8;Q64467	Glyceraldehyde-3-phosphate dehydrogenase	Gapdh
	B500+C500 versus GFP	0.0642126	-0.0690325	P23607;P17012;P20662;P10925	Zinc finger autosomal protein;Zinc finger X-chromosomal protein	Zfa;Zfx
	B500+C500 versus GFP	0.178225	0.123865	P17047	Lysosome-associated membrane glycoprotein 2	Lamp2
	B500+C500 versus GFP	1.46144	-0.585163	P17095	High mobility group protein HMG-I/HMG-Y	Hmga1
	B500+C500 versus GFP	0.114955	0.0521723	P17156	Heat shock-related 70 kDa protein 2	Hspa2
	B500+C500 versus GFP	0.95871	-0.54351	P17182	Alpha-enolase	Eno1
	B500+C500 versus GFP	0.210054	0.0329049	P17225	Polypyrimidine tract-binding protein 1	Ptbp1
	B500+C500 versus GFP	0.0670672	-0.0198456	P17426	AP-2 complex subunit alpha-1	Ap2a1
	B500+C500 versus GFP	1.7231	0.343846	P17427	AP-2 complex subunit alpha-2	Ap2a2
	B500+C500 versus GFP	0.381647	0.368062	P17439	Glucosylceramidase	Gba
	B500+C500 versus GFP	1.436	-0.319991	P17710	Hexokinase-1	Hk1
	B500+C500 versus GFP	0.401162	-0.363071	P17742	Peptidyl-prolyl cis-trans isomerase A;Peptidyl-prolyl cis-trans isomerase A, N-terminally processed	Ppia
	B500+C500 versus GFP	0.0236796	0.0182915	P17751	Triosephosphate isomerase	Tpi1
	B500+C500 versus GFP	0.314368	-0.176236	P17809	Solute carrier family 2, facilitated glucose transporter member 1	Slc2a1
	B500+C500 versus GFP	0.117094	0.0400817	P17879;Q61696	Heat shock 70 kDa protein 1B;Heat shock 70 kDa protein 1A	Hspa1b;Hspa1a
	B500+C500 versus GFP	0.538832	-0.134157	P17918	Proliferating cell nuclear antigen	Pcna
	B500+C500 versus GFP	0	NaN	P17932	Putative 60S ribosomal protein L32	Rpl32-ps
	B500+C500 versus GFP	0.243538	0.134479	P18052	Receptor-type tyrosine-protein phosphatase alpha	Ptpra
	B500+C500 versus GFP	0.683154	0.154466	P18155	Bifunctional methylenetetrahydrofolate dehydrogenase/cyclohydrolase, mitochondrial;NAD-dependent methylenetetrahydrofolate dehydrogenase;Methenyltetrahydrofolate cyclohydrolase	Mthfd2
	B500+C500 versus GFP	0.0212996	0.0143598	P18242	Cathepsin D	Ctsd
	B500+C500 versus GFP	0.447344	0.337439	P18406	Protein CYR61	Cyr61
	B500+C500 versus GFP	0.168088	-0.169911	P18572	Basigin	Bsg
	B500+C500 versus GFP	0.857916	0.503607	P18581	Cationic amino acid transporter 2	Slc7a2
	B500+C500 versus GFP	1.08347	-1.42556	P18608	Non-histone chromosomal protein HMG-14	Hmgn1
	B500+C500 versus GFP	0.205641	-0.0661907	P18653	Ribosomal protein S6 kinase alpha-1	Rps6ka1
	B500+C500 versus GFP	1.93791	0.217823	P18654;Q9WUT3;Q7TPS0;Q3U214;Q9R1L5;Q60592	Ribosomal protein S6 kinase alpha-3	Rps6ka3
	B500+C500 versus GFP	1.1927	-0.342879	P18760	Cofilin-1	Cfl1
	B500+C500 versus GFP	0.619535	0.523826	P18828	Syndecan-1	Sdc1
	B500+C500 versus GFP	0.214218	0.0442861	P19096	Fatty acid synthase;[Acyl-carrier-protein] S-acetyltransferase;[Acyl-carrier-protein] S-malonyltransferase;3-oxoacyl-[acyl-carrier-protein] synthase;3-oxoacyl-[acyl-carrier-protein] reductase;3-hydroxyacyl-[acyl-carrier-protein] dehydratase;Enoyl-[acyl-carrier-protein] reductase;Oleoyl-[acyl-carrier-protein] hydrolase	Fasn
	B500+C500 versus GFP	0.4453	0.0998363	P19157;P46425;F6RWR5	Glutathione S-transferase P 1;Glutathione S-transferase P 2	Gstp1;Gstp2
	B500+C500 versus GFP	0.560142	0.633424	P19182	Interferon-related developmental regulator 1	Ifrd1
	B500+C500 versus GFP	0.980537	-0.236232	P19253	60S ribosomal protein L13a	Rpl13a
	B500+C500 versus GFP	2.47121	0.444091	P19324	Serpin H1	Serpinh1
	B500+C500 versus GFP	0.125883	-0.0548684	P19426	Negative elongation factor E	Nelfe
	B500+C500 versus GFP	0.50421	-0.264778	P19536	Cytochrome c oxidase subunit 5B, mitochondrial	Cox5b
	B500+C500 versus GFP	0.0245568	0.0110372	P19783	Cytochrome c oxidase subunit 4 isoform 1, mitochondrial	Cox4i1
	B500+C500 versus GFP	0.670608	0.601746	P19788	Matrix Gla protein	Mgp
	B500+C500 versus GFP	0.0469063	0.0242335	P20029	78 kDa glucose-regulated protein	Hspa5
	B500+C500 versus GFP	0.0727189	-0.0239782	P20060	Beta-hexosaminidase subunit beta	Hexb
	B500+C500 versus GFP	1.05886	-0.948474	P20065	Thymosin beta-4;Hematopoietic system regulatory peptide	Tmsb4x
	B500+C500 versus GFP	0.0991538	0.0611588	P20108	Thioredoxin-dependent peroxide reductase, mitochondrial	Prdx3
	B500+C500 versus GFP	1.97472	-0.37094	P20152;P15331;E9Q1Y9;CON__Q61726;CON__Q6NT21;CON__P78385;CON__Q14533;CON__P78386;Q9ERE2;P97861;Q6IMF0;P46660;Q9Z2T6;P08551	Vimentin	Vim
	B500+C500 versus GFP	0.121756	-0.0790593	P20352	Tissue factor	F3
	B500+C500 versus GFP	0.161641	0.0653515	P20357	Microtubule-associated protein 2	Map2
	B500+C500 versus GFP	0.0307057	-0.0237306	P20444;P63318	Protein kinase C alpha type	Prkca
	B500+C500 versus GFP	1.0211	-0.405461	P20664	DNA primase small subunit	Prim1
	B500+C500 versus GFP	0.210333	0.221622	P21107	Tropomyosin alpha-3 chain	Tpm3
	B500+C500 versus GFP	0.30235	0.109164	P21126	Ubiquitin-like protein 4A	Ubl4a
	B500+C500 versus GFP	0.078275	0.0295881	P21278	Guanine nucleotide-binding protein subunit alpha-11	Gna11
	B500+C500 versus GFP	0.0164394	0.00754706	P21279	Guanine nucleotide-binding protein G(q) subunit alpha	Gnaq
	B500+C500 versus GFP	1.56419	0.554045	P21300	Aldose reductase-related protein 1	Akr1b7
	B500+C500 versus GFP	0.530877	-0.400537	P21550	Beta-enolase	Eno3
	B500+C500 versus GFP	0.767168	-0.182281	P21619	Lamin-B2	Lmnb2
	B500+C500 versus GFP	0.230701	-0.134575	P21956	Lactadherin	Mfge8
	B500+C500 versus GFP	1.1167	0.514762	P21981	Protein-glutamine gamma-glutamyltransferase 2	Tgm2
	B500+C500 versus GFP	0.723814	-0.116214	P22315	Ferrochelatase, mitochondrial	Fech
	B500+C500 versus GFP	0.490487	-0.131268	P22366	Myeloid differentiation primary response protein MyD88	Myd88
	B500+C500 versus GFP	1.41851	0.624626	P22437	Prostaglandin G/H synthase 1	Ptgs1
	B500+C500 versus GFP	1.75537	0.940134	P22561	Wilms tumor protein homolog	Wt1
	B500+C500 versus GFP	1.19582	0.155628	P22682;Q3TTA7	E3 ubiquitin-protein ligase CBL	Cbl
	B500+C500 versus GFP	0.819689	0.499865	P22777	Plasminogen activator inhibitor 1	Serpine1
	B500+C500 versus GFP	1.91303	0.472498	P22892	AP-1 complex subunit gamma-1	Ap1g1
	B500+C500 versus GFP	0.139469	0.0782925	P22907	Porphobilinogen deaminase	Hmbs
	B500+C500 versus GFP	0.473415	-0.0973612	P23116	Eukaryotic translation initiation factor 3 subunit A	Eif3a
	B500+C500 versus GFP	1.55623	-0.803682	P23198	Chromobox protein homolog 3	Cbx3
	B500+C500 versus GFP	0.612033	0.165346	P23249	Putative helicase MOV-10	Mov10
	B500+C500 versus GFP	0.700035	0.183267	P23475	X-ray repair cross-complementing protein 6	Xrcc6
	B500+C500 versus GFP	0.101543	0.0566015	P23492;Q9D8C9	Purine nucleoside phosphorylase	Pnp
	B500+C500 versus GFP	0.00787159	0.00533803	P23506	Protein-L-isoaspartate(D-aspartate) O-methyltransferase	Pcmt1
	B500+C500 versus GFP	1.47592	0.422957	P23591	GDP-L-fucose synthase	Tsta3
	B500+C500 versus GFP	0.41041	0.398305	P23780	Beta-galactosidase	Glb1
	B500+C500 versus GFP	0.137933	0.0446548	P23927	Alpha-crystallin B chain	Cryab
	B500+C500 versus GFP	0.0964531	0.0221491	P23949	Zinc finger protein 36, C3H1 type-like 2	Zfp36l2
	B500+C500 versus GFP	0.467508	0.26663	P24270	Catalase	Cat
	B500+C500 versus GFP	0.599727	0.330155	P24288	Branched-chain-amino-acid aminotransferase, cytosolic	Bcat1
	B500+C500 versus GFP	0.571611	0.179195	P24369	Peptidyl-prolyl cis-trans isomerase B	Ppib
	B500+C500 versus GFP	0.841032	0.390995	P24452	Macrophage-capping protein	Capg
	B500+C500 versus GFP	0.123481	-0.15267	P24472;Q6P8Q0;P30115;P13745	Glutathione S-transferase A4	Gsta4
	B500+C500 versus GFP	0.420074	0.209814	P24527	Leukotriene A-4 hydrolase	Lta4h
	B500+C500 versus GFP	0.228998	0.0349445	P24547	Inosine-5-monophosphate dehydrogenase 2	Impdh2
	B500+C500 versus GFP	0.0530761	-0.0338567	P24638	Lysosomal acid phosphatase	Acp2
	B500+C500 versus GFP	0.328585	-0.204471	P24668	Cation-dependent mannose-6-phosphate receptor	M6pr
	B500+C500 versus GFP	0.653115	0.223454	P24788;Q64434	Cyclin-dependent kinase 11B	Cdk11b
	B500+C500 versus GFP	1.61281	-0.696694	P24860	G2/mitotic-specific cyclin-B1	Ccnb1
	B500+C500 versus GFP	2.92894	-0.221075	P25206	DNA replication licensing factor MCM3	Mcm3
	B500+C500 versus GFP	0.493617	-0.100152	P25444	40S ribosomal protein S2	Rps2
	B500+C500 versus GFP	0.220285	-0.0617835	P25799	Nuclear factor NF-kappa-B p105 subunit;Nuclear factor NF-kappa-B p50 subunit	Nfkb1
	B500+C500 versus GFP	0.776996	-0.324413	P25916;P23798	Polycomb complex protein BMI-1	Bmi1
	B500+C500 versus GFP	0.0426855	0.0208559	P25976	Nucleolar transcription factor 1	Ubtf
	B500+C500 versus GFP	0.209099	-0.0602862	P26039	Talin-1	Tln1
	B500+C500 versus GFP	0.717623	0.243694	P26040	Ezrin	Ezr
	B500+C500 versus GFP	0.465441	-0.132328	P26041	Moesin	Msn
	B500+C500 versus GFP	0.27897	-0.165171	P26043	Radixin	Rdx
	B500+C500 versus GFP	0.901397	-0.0942818	P26231	Catenin alpha-1	Ctnna1
	B500+C500 versus GFP	0.883466	-1.16119	P26350	Prothymosin alpha;Prothymosin alpha, N-terminally processed;Thymosin alpha	Ptma
	B500+C500 versus GFP	0.693038	-0.200098	P26369	Splicing factor U2AF 65 kDa subunit	U2af2
	B500+C500 versus GFP	0.194216	0.0489292	P26443	Glutamate dehydrogenase 1, mitochondrial	Glud1
	B500+C500 versus GFP	0.260541	0.0796585	P26450;Q64143	Phosphatidylinositol 3-kinase regulatory subunit alpha	Pik3r1
	B500+C500 versus GFP	0.655848	0.163378	P26516	26S proteasome non-ATPase regulatory subunit 7	Psmd7
	B500+C500 versus GFP	0.245552	0.176365	P26618	Platelet-derived growth factor receptor alpha	Pdgfra
	B500+C500 versus GFP	0.08451	-0.0339718	P26638	Serine--tRNA ligase, cytoplasmic	Sars
	B500+C500 versus GFP	1.97886	-1.34618	P26645	Myristoylated alanine-rich C-kinase substrate	Marcks
	B500+C500 versus GFP	0.041763	0.0408761	P26883	Peptidyl-prolyl cis-trans isomerase FKBP1A	Fkbp1a
	B500+C500 versus GFP	1.25924	0.542003	P27046;Q8BRK9	Alpha-mannosidase 2	Man2a1
	B500+C500 versus GFP	0.743952	0.10833	P27048;P63163	Small nuclear ribonucleoprotein-associated protein B;Small nuclear ribonucleoprotein-associated protein N	Snrpb;Snrpn
	B500+C500 versus GFP	0.248329	-0.127304	P27546	Microtubule-associated protein 4	Map4
	B500+C500 versus GFP	0.066938	0.0311101	P27601	Guanine nucleotide-binding protein subunit alpha-13	Gna13
	B500+C500 versus GFP	0.825927	-0.165643	P27612	Phospholipase A-2-activating protein	Plaa
	B500+C500 versus GFP	0.304149	0.0680081	P27641	X-ray repair cross-complementing protein 5	Xrcc5
	B500+C500 versus GFP	0.0436494	0.0187486	P27659;E9PWZ3	60S ribosomal protein L3	Rpl3
	B500+C500 versus GFP	0.139747	-0.133204	P27661	Histone H2AX	H2afx
	B500+C500 versus GFP	0.113702	0.0355562	P27773	Protein disulfide-isomerase A3	Pdia3
	B500+C500 versus GFP	0.0563359	0.0319471	P27808	Alpha-1,3-mannosyl-glycoprotein 2-beta-N-acetylglucosaminyltransferase	Mgat1
	B500+C500 versus GFP	1.99939	0.548114	P28028	Serine/threonine-protein kinase B-raf	Braf
	B500+C500 versus GFP	1.32948	-0.374953	P28033	CCAAT/enhancer-binding protein beta	Cebpb
	B500+C500 versus GFP	0.787443	0.121053	P28271;Q811J3	Cytoplasmic aconitate hydratase	Aco1
	B500+C500 versus GFP	0.532758	-0.232189	P28352	DNA-(apurinic or apyrimidinic site) lyase;DNA-(apurinic or apyrimidinic site) lyase, mitochondrial	Apex1
	B500+C500 versus GFP	0.169321	0.102359	P28474;Q64437	Alcohol dehydrogenase class-3	Adh5
	B500+C500 versus GFP	0	0.0521402	P28571	Sodium- and chloride-dependent glycine transporter 1	Slc6a9
	B500+C500 versus GFP	0.0808273	0.086058	P28574	Protein max	Max
	B500+C500 versus GFP	0.198983	-0.0745265	P28653	Biglycan	Bgn
	B500+C500 versus GFP	1.15104	0.742332	P28654	Decorin	Dcn
	B500+C500 versus GFP	0.935117	0.457076	P28656	Nucleosome assembly protein 1-like 1	Nap1l1
	B500+C500 versus GFP	1.20757	0.17389	P28658	Ataxin-10	Atxn10
	B500+C500 versus GFP	0.949747	0.220195	P28659	CUGBP Elav-like family member 1	Celf1
	B500+C500 versus GFP	0.742975	0.142417	P28660;Q8K1X4	Nck-associated protein 1	Nckap1
	B500+C500 versus GFP	1.78287	-1.27521	P28667	MARCKS-related protein	Marcksl1
	B500+C500 versus GFP	0.966819	0.504635	P28704;P28700	Retinoic acid receptor RXR-beta	Rxrb
	B500+C500 versus GFP	2.24413	-0.360962	P28740	Kinesin-like protein KIF2A	Kif2a
	B500+C500 versus GFP	1.17744	-0.56883	P28741	Kinesin-like protein KIF3A	Kif3a
	B500+C500 versus GFP	1.02718	0.403727	P28867	Protein kinase C delta type;Protein kinase C delta type regulatory subunit;Protein kinase C delta type catalytic subunit	Prkcd
	B500+C500 versus GFP	1.60867	1.02111	P29268	Connective tissue growth factor	Ctgf
	B500+C500 versus GFP	0.532235	-0.0756582	P29341;Q9D4E6;Q8C7D3	Polyadenylate-binding protein 1	Pabpc1
	B500+C500 versus GFP	0.196266	0.276893	P29391;P49945	Ferritin light chain 1;Ferritin light chain 2	Ftl1;Ftl2
	B500+C500 versus GFP	0.751381	0.408231	P29416	Beta-hexosaminidase subunit alpha	Hexa
	B500+C500 versus GFP	0.00644593	-0.00190067	P29533	Vascular cell adhesion protein 1	Vcam1
	B500+C500 versus GFP	0.110646	-0.0514193	P29594	Caspase-2;Caspase-2 subunit p18;Caspase-2 subunit p13;Caspase-2 subunit p12	Casp2
	B500+C500 versus GFP	0.0299199	0.0366475	P29595	NEDD8	Nedd8
	B500+C500 versus GFP	0.267432	0.138893	P29758	Ornithine aminotransferase, mitochondrial	Oat
	B500+C500 versus GFP	0.597956	0.559759	P30051;P48301;Q62296	Transcriptional enhancer factor TEF-1;Transcriptional enhancer factor TEF-4	Tead1;Tead2
	B500+C500 versus GFP	0.37084	0.349475	P30276	G2/mitotic-specific cyclin-B2	Ccnb2
	B500+C500 versus GFP	1.33475	-0.246332	P30285	Cyclin-dependent kinase 4	Cdk4
	B500+C500 versus GFP	0.0992599	-0.13133	P30412	Peptidyl-prolyl cis-trans isomerase C	Ppic
	B500+C500 versus GFP	0.772577	-0.19997	P30416	Peptidyl-prolyl cis-trans isomerase FKBP4;Peptidyl-prolyl cis-trans isomerase FKBP4, N-terminally processed	Fkbp4
	B500+C500 versus GFP	0.0215071	-0.00852458	P30681	High mobility group protein B2	Hmgb2
	B500+C500 versus GFP	0.835326	-0.0947142	P30999	Catenin delta-1	Ctnnd1
	B500+C500 versus GFP	1.85556	0.871715	P31001	Desmin	Des
	B500+C500 versus GFP	0.24745	-0.111348	P31230	Aminoacyl tRNA synthase complex-interacting multifunctional protein 1;Endothelial monocyte-activating polypeptide 2	Aimp1
	B500+C500 versus GFP	0.453471	0.130775	P31266;O08674	Recombining binding protein suppressor of hairless	Rbpj
	B500+C500 versus GFP	0.365965	0.0679445	P31324	cAMP-dependent protein kinase type II-beta regulatory subunit	Prkar2b
	B500+C500 versus GFP	0.492127	0.283999	P31650	Sodium- and chloride-dependent GABA transporter 3	Slc6a11
	B500+C500 versus GFP	0.733598	0.111799	P31750	RAC-alpha serine/threonine-protein kinase	Akt1
	B500+C500 versus GFP	0.227095	-0.238109	P31786	Acyl-CoA-binding protein	Dbi
	B500+C500 versus GFP	0.943656	0.31559	P31938	Dual specificity mitogen-activated protein kinase kinase 1	Map2k1
	B500+C500 versus GFP	0.214215	0.0535301	P32020	Non-specific lipid-transfer protein	Scp2
	B500+C500 versus GFP	1.52516	-0.274408	P32067	Lupus La protein homolog	Ssb
	B500+C500 versus GFP	2.54651	-0.365974	P32233	Developmentally-regulated GTP-binding protein 1	Drg1
	B500+C500 versus GFP	0.514203	0.198307	P32507	Nectin-2	Pvrl2
	B500+C500 versus GFP	0.0018745	-0.00295957	P32883	GTPase KRas;GTPase KRas, N-terminally processed	Kras
	B500+C500 versus GFP	0.471039	0.13938	P32921	Tryptophan--tRNA ligase, cytoplasmic;T1-TrpRS;T2-TrpRS	Wars
	B500+C500 versus GFP	1.29484	-0.373252	P33174	Chromosome-associated kinesin KIF4	Kif4
	B500+C500 versus GFP	0.0350601	-0.0171372	P33215	Protein NEDD1	Nedd1
	B500+C500 versus GFP	1.49429	-0.259492	P33609	DNA polymerase alpha catalytic subunit	Pola1
	B500+C500 versus GFP	0.472414	0.195848	P33610	DNA primase large subunit	Prim2
	B500+C500 versus GFP	0.0905459	0.028252	P33611	DNA polymerase alpha subunit B	Pola2
	B500+C500 versus GFP	0.00507077	-0.00404962	P34022	Ran-specific GTPase-activating protein	Ranbp1
	B500+C500 versus GFP	0.245108	-0.0638523	P34152	Focal adhesion kinase 1	Ptk2
	B500+C500 versus GFP	0.00179393	-0.00179704	P34884	Macrophage migration inhibitory factor	Mif
	B500+C500 versus GFP	0.946558	0.356029	P35123	Ubiquitin carboxyl-terminal hydrolase 4	Usp4
	B500+C500 versus GFP	0.743976	0.155407	P35235	Tyrosine-protein phosphatase non-receptor type 11	Ptpn11
	B500+C500 versus GFP	0.997863	0.443092	P35278	Ras-related protein Rab-5C	Rab5c
	B500+C500 versus GFP	0.150926	0.0380236	P35279;P61294	Ras-related protein Rab-6A;Ras-related protein Rab-6B	Rab6a;Rab6b
	B500+C500 versus GFP	0.443369	0.275472	P35282	Ras-related protein Rab-21	Rab21
	B500+C500 versus GFP	0.450317	0.238362	P35283	Ras-related protein Rab-12	Rab12
	B500+C500 versus GFP	0.214334	0.162524	P35285	Ras-related protein Rab-22A	Rab22a
	B500+C500 versus GFP	0.896481	-0.532639	P35288	Ras-related protein Rab-23	Rab23
	B500+C500 versus GFP	0.123099	0.0294921	P35293	Ras-related protein Rab-18	Rab18
	B500+C500 versus GFP	0.156241	-0.0813023	P35441	Thrombospondin-1	Thbs1
	B500+C500 versus GFP	0.724447	-0.12811	P35486;P35487	Pyruvate dehydrogenase E1 component subunit alpha, somatic form, mitochondrial	Pdha1
	B500+C500 versus GFP	0	NaN	P35505	Fumarylacetoacetase	Fah
	B500+C500 versus GFP	0.145421	0.050808	P35550	rRNA 2-O-methyltransferase fibrillarin	Fbl
	B500+C500 versus GFP	0.0941515	0.0292002	P35564	Calnexin	Canx
	B500+C500 versus GFP	1.11592	0.594354	P35569	Insulin receptor substrate 1	Irs1
	B500+C500 versus GFP	0.442645	0.0969261	P35585;Q9WVP1	AP-1 complex subunit mu-1	Ap1m1
	B500+C500 versus GFP	0.460852	0.0908175	P35601	Replication factor C subunit 1	Rfc1
	B500+C500 versus GFP	0.246242	0.145956	P35700	Peroxiredoxin-1	Prdx1
	B500+C500 versus GFP	1.34046	-0.389224	P35761	Dual specificity protein kinase TTK	Ttk
	B500+C500 versus GFP	0.399364	0.532454	P35762	CD81 antigen	Cd81
	B500+C500 versus GFP	1.24241	0.703962	P35802	Neuronal membrane glycoprotein M6-a	Gpm6a
	B500+C500 versus GFP	0.116297	-0.0264921	P35821	Tyrosine-protein phosphatase non-receptor type 1	Ptpn1
	B500+C500 versus GFP	1.16656	0.752963	P35822	Receptor-type tyrosine-protein phosphatase kappa	Ptprk
	B500+C500 versus GFP	0.00305753	-0.000981331	P35831	Tyrosine-protein phosphatase non-receptor type 12	Ptpn12
	B500+C500 versus GFP	1.73548	-0.275354	P35922	Fragile X mental retardation protein 1 homolog	Fmr1
	B500+C500 versus GFP	0.100569	-0.0262225	P35951	Low-density lipoprotein receptor	Ldlr
	B500+C500 versus GFP	0.889422	-0.497477	P35979	60S ribosomal protein L12	Rpl12
	B500+C500 versus GFP	0.36262	0.242099	P35980	60S ribosomal protein L18	Rpl18
	B500+C500 versus GFP	0.216092	0.10693	P36536	GTP-binding protein SAR1a	Sar1a
	B500+C500 versus GFP	1.20563	1.04709	P36552	Oxygen-dependent coproporphyrinogen-III oxidase, mitochondrial	Cpox
	B500+C500 versus GFP	0.0798162	-0.0250518	P36916	Guanine nucleotide-binding protein-like 1	Gnl1
	B500+C500 versus GFP	0.35633	0.122452	P36993	Protein phosphatase 1B	Ppm1b
	B500+C500 versus GFP	0.587549	-0.164517	P37040	NADPH--cytochrome P450 reductase	Por
	B500+C500 versus GFP	0.273717	0.154501	P37172	Activin receptor type-1	Acvr1
	B500+C500 versus GFP	0.963553	0.325267	P37804	Transgelin	Tagln
	B500+C500 versus GFP	0.0876333	0.0419118	P37889	Fibulin-2	Fbln2
	B500+C500 versus GFP	0.405977	-0.0595121	P37913	DNA ligase 1	Lig1
	B500+C500 versus GFP	0.448806	0.29366	P38060	Hydroxymethylglutaryl-CoA lyase, mitochondrial	Hmgcl
	B500+C500 versus GFP	0.801774	-0.224539	P38647	Stress-70 protein, mitochondrial	Hspa9
	B500+C500 versus GFP	0.949585	-0.148737	P39053	Dynamin-1	Dnm1
	B500+C500 versus GFP	1.03356	0.165679	P39054	Dynamin-2	Dnm2
	B500+C500 versus GFP	0.460196	0.395541	P39098	Mannosyl-oligosaccharide 1,2-alpha-mannosidase IB	Man1a2
	B500+C500 versus GFP	0.659907	0.193476	P39429	TNF receptor-associated factor 2	Traf2
	B500+C500 versus GFP	0.475964	0.0780595	P39447	Tight junction protein ZO-1	Tjp1
	B500+C500 versus GFP	0.00647537	-0.00384045	P39688	Tyrosine-protein kinase Fyn	Fyn
	B500+C500 versus GFP	0.34971	0.132691	P39749	Flap endonuclease 1	Fen1
	B500+C500 versus GFP	1.14282	1.0819	P39876	Metalloproteinase inhibitor 3	Timp3
	B500+C500 versus GFP	0.0718342	-0.0258487	P40124	Adenylyl cyclase-associated protein 1	Cap1
	B500+C500 versus GFP	0.392391	0.191897	P40142	Transketolase	Tkt
	B500+C500 versus GFP	0.911309	-0.300212	P40201	Chromodomain-helicase-DNA-binding protein 1	Chd1
	B500+C500 versus GFP	0.315435	-0.114266	P40224	Stromal cell-derived factor 1	Cxcl12
	B500+C500 versus GFP	0.214773	-0.109007	P40237	CD82 antigen	Cd82
	B500+C500 versus GFP	1.26229	-0.524846	P40240	CD9 antigen	Cd9
	B500+C500 versus GFP	0.387245	0.143662	P40336	Vacuolar protein sorting-associated protein 26A	Vps26a
	B500+C500 versus GFP	0	NaN	P40338	Von Hippel-Lindau disease tumor suppressor	Vhl
	B500+C500 versus GFP	0.408557	0.369975	P40630	Transcription factor A, mitochondrial	Tfam
	B500+C500 versus GFP	1.48236	0.438796	P40694	DNA-binding protein SMUBP-2	Ighmbp2
	B500+C500 versus GFP	0.403991	-0.29392	P41105	60S ribosomal protein L28	Rpl28
	B500+C500 versus GFP	0	-0.28825	P41216	Long-chain-fatty-acid--CoA ligase 1	Acsl1
	B500+C500 versus GFP	0.727556	-0.286519	P41230	Lysine-specific demethylase 5C	Kdm5c
	B500+C500 versus GFP	0.303253	0.0835956	P41241;P41242	Tyrosine-protein kinase CSK	Csk
	B500+C500 versus GFP	0.250394	-0.231228	P41731	CD63 antigen	Cd63
	B500+C500 versus GFP	1.34094	-0.580755	P41778;O35984	Pre-B-cell leukemia transcription factor 1;Pre-B-cell leukemia transcription factor 2	Pbx1;Pbx2
	B500+C500 versus GFP	0.577124	0.209477	P42125	Enoyl-CoA delta isomerase 1, mitochondrial	Eci1
	B500+C500 versus GFP	0.945386	0.366573	P42128	Forkhead box protein K1	Foxk1
	B500+C500 versus GFP	0.00677819	-0.00489775	P42208	Septin-2	37500
	B500+C500 versus GFP	0.146768	0.102142	P42225	Signal transducer and activator of transcription 1	Stat1
	B500+C500 versus GFP	2.40373	0.270175	P42227	Signal transducer and activator of transcription 3	Stat3
	B500+C500 versus GFP	1.68382	0.558199	P42232;P42230	Signal transducer and activator of transcription 5B;Signal transducer and activator of transcription 5A	Stat5b;Stat5a
	B500+C500 versus GFP	0.318711	-0.126279	P42567	Epidermal growth factor receptor substrate 15	Eps15
	B500+C500 versus GFP	1.91844	-0.403878	P42669	Transcriptional activator protein Pur-alpha	Pura
	B500+C500 versus GFP	1.55089	0.427429	P42859	Huntingtin	Htt
	B500+C500 versus GFP	0.528648	-0.104458	P42932	T-complex protein 1 subunit theta	Cct8
	B500+C500 versus GFP	0.624243	0.969617	P43024	Cytochrome c oxidase subunit 6A1, mitochondrial	Cox6a1
	B500+C500 versus GFP	1.04259	-0.271316	P43247	DNA mismatch repair protein Msh2	Msh2
	B500+C500 versus GFP	0.717049	-0.406343	P43274	Histone H1.4	Hist1h1e
	B500+C500 versus GFP	0.0543646	0.0370159	P43275	Histone H1.1	Hist1h1a
	B500+C500 versus GFP	0.532021	-0.288248	P43276	Histone H1.5	Hist1h1b
	B500+C500 versus GFP	0.756704	-0.547114	P43277	Histone H1.3	Hist1h1d
	B500+C500 versus GFP	0.723299	0.320335	P43346	Deoxycytidine kinase	Dck
	B500+C500 versus GFP	1.36436	0.299579	P43406	Integrin alpha-V;Integrin alpha-V heavy chain;Integrin alpha-V light chain	Itgav
	B500+C500 versus GFP	0	-1.50351	P43407	Syndecan-2	Sdc2
	B500+C500 versus GFP	1.6789	0.40598	P43883	Perilipin-2	Plin2
	B500+C500 versus GFP	0.696389	-0.456865	P45376	Aldose reductase	Akr1b1
	B500+C500 versus GFP	0.885579	-0.288923	P45377	Aldose reductase-related protein 2	Akr1b8
	B500+C500 versus GFP	1.19283	0.560847	P45481	CREB-binding protein	Crebbp
	B500+C500 versus GFP	0.0659274	0.037454	P45591	Cofilin-2	Cfl2
	B500+C500 versus GFP	0.456594	0.25442	P45700	Mannosyl-oligosaccharide 1,2-alpha-mannosidase IA	Man1a1
	B500+C500 versus GFP	0.0237703	-0.0175149	P45878	Peptidyl-prolyl cis-trans isomerase FKBP2	Fkbp2
	B500+C500 versus GFP	1.06627	-0.400058	P45952	Medium-chain specific acyl-CoA dehydrogenase, mitochondrial	Acadm
	B500+C500 versus GFP	1.00374	-0.129083	P46061	Ran GTPase-activating protein 1	Rangap1
	B500+C500 versus GFP	2.14544	0.330006	P46062	Signal-induced proliferation-associated protein 1	Sipa1
	B500+C500 versus GFP	0.293942	-0.152109	P46414	Cyclin-dependent kinase inhibitor 1B	Cdkn1b
	B500+C500 versus GFP	0.250419	0.0605987	P46460	Vesicle-fusing ATPase	Nsf
	B500+C500 versus GFP	1.63531	0.429909	P46467	Vacuolar protein sorting-associated protein 4B	Vps4b
	B500+C500 versus GFP	0.349685	-0.0676765	P46471	26S protease regulatory subunit 7	Psmc2
	B500+C500 versus GFP	0.0616728	-0.0617708	P46638;P62492;Q9WTL2	Ras-related protein Rab-11B;Ras-related protein Rab-11A	Rab11b;Rab11a
	B500+C500 versus GFP	0.529122	-0.400142	P46656	Adrenodoxin, mitochondrial	Fdx1
	B500+C500 versus GFP	0.0920864	-0.036891	P46664;P28650	Adenylosuccinate synthetase isozyme 2	Adss
	B500+C500 versus GFP	0.196597	-0.123511	P46718	Programmed cell death protein 2	Pdcd2
	B500+C500 versus GFP	0.969467	0.333097	P46735;O88329	Unconventional myosin-Ib	Myo1b
	B500+C500 versus GFP	0.252588	-0.086964	P46737;Q7M757	Lys-63-specific deubiquitinase BRCC36	Brcc3
	B500+C500 versus GFP	0.155276	-0.030468	P46935	E3 ubiquitin-protein ligase NEDD4	Nedd4
	B500+C500 versus GFP	0.289849	0.209573	P46938	Transcriptional coactivator YAP1	Yap1
	B500+C500 versus GFP	0.621486	0.213286	P46978	Dolichyl-diphosphooligosaccharide--protein glycosyltransferase subunit STT3A	Stt3a
	B500+C500 versus GFP	0.429954	0.109172	P47199	Quinone oxidoreductase	Cryz
	B500+C500 versus GFP	0.244025	-0.136312	P47226;A2ALC6	Testin	Tes
	B500+C500 versus GFP	1.07917	0.324325	P47713	Cytosolic phospholipase A2;Phospholipase A2;Lysophospholipase	Pla2g4a
	B500+C500 versus GFP	1.08718	-0.167574	P47738;Q62148;Q9JHW9;Q9CZS1	Aldehyde dehydrogenase, mitochondrial	Aldh2
	B500+C500 versus GFP	0.588381	0.240117	P47740;P47739	Fatty aldehyde dehydrogenase	Aldh3a2
	B500+C500 versus GFP	1.32329	-0.285032	P47753	F-actin-capping protein subunit alpha-1	Capza1
	B500+C500 versus GFP	0.557974	-0.130452	P47754	F-actin-capping protein subunit alpha-2	Capza2
	B500+C500 versus GFP	0.160815	-0.0695705	P47757	F-actin-capping protein subunit beta	Capzb
	B500+C500 versus GFP	0.584605	-0.125842	P47758	Signal recognition particle receptor subunit beta	Srprb
	B500+C500 versus GFP	0.49369	0.380921	P47791	Glutathione reductase, mitochondrial	Gsr
	B500+C500 versus GFP	0.601382	0.123639	P47802	Metaxin-1	Mtx1
	B500+C500 versus GFP	0.147751	-0.0397593	P47809	Dual specificity mitogen-activated protein kinase kinase 4	Map2k4
	B500+C500 versus GFP	0.487992	0.0948985	P47811	Mitogen-activated protein kinase 14	Mapk14
	B500+C500 versus GFP	0.514815	0.0935946	P47856	Glutamine--fructose-6-phosphate aminotransferase [isomerizing] 1	Gfpt1
	B500+C500 versus GFP	0.0872125	0.0233161	P47857	ATP-dependent 6-phosphofructokinase, muscle type	Pfkm
	B500+C500 versus GFP	0.582753	-0.252818	P47911	60S ribosomal protein L6	Rpl6
	B500+C500 versus GFP	0.051351	-0.0563542	P47915;W4VSN7	60S ribosomal protein L29	Rpl29;Gm3550
	B500+C500 versus GFP	0.847478	-0.328641	P47934	Carnitine O-acetyltransferase	Crat
	B500+C500 versus GFP	0.135865	0.0704467	P47941	Crk-like protein	Crkl
	B500+C500 versus GFP	0.113274	-0.144166	P47955	60S acidic ribosomal protein P1	Rplp1
	B500+C500 versus GFP	0.586475	-0.160248	P47962	60S ribosomal protein L5	Rpl5
	B500+C500 versus GFP	0.327974	-0.0668462	P47963	60S ribosomal protein L13	Rpl13
	B500+C500 versus GFP	0.231781	-0.0986207	P47964	60S ribosomal protein L36	Rpl36
	B500+C500 versus GFP	0.58214	0.820159	P47968	Ribose-5-phosphate isomerase	Rpia
	B500+C500 versus GFP	0.492427	-0.20232	P48024;Q9CXU9	Eukaryotic translation initiation factor 1;Eukaryotic translation initiation factor 1b	Eif1;Eif1b
	B500+C500 versus GFP	0.172397	-0.046737	P48036	Annexin A5	Anxa5
	B500+C500 versus GFP	1.18425	-0.230933	P48193	Protein 4.1	Epb41
	B500+C500 versus GFP	0.236557	0.0872726	P48377;P48379;P48381	MHC class II regulatory factor RFX1	Rfx1
	B500+C500 versus GFP	1.02359	-0.769095	P48428	Tubulin-specific chaperone A	Tbca
	B500+C500 versus GFP	0.179225	-0.0746444	P48453	Serine/threonine-protein phosphatase 2B catalytic subunit beta isoform	Ppp3cb
	B500+C500 versus GFP	2.05651	-0.47467	P48678	Prelamin-A/C;Lamin-A/C	Lmna
	B500+C500 versus GFP	1.8459	-0.445631	P48722	Heat shock 70 kDa protein 4L	Hspa4l
	B500+C500 versus GFP	0.687535	1.04983	P48725	Pericentrin	Pcnt
	B500+C500 versus GFP	0.0815237	-0.0599985	P48758;A0A1B0GRG8	Carbonyl reductase [NADPH] 1	Cbr1
	B500+C500 versus GFP	0.60667	0.285381	P48760	Folylpolyglutamate synthase, mitochondrial	Fpgs
	B500+C500 versus GFP	0.0605026	0.0654812	P48774	Glutathione S-transferase Mu 5	Gstm5
	B500+C500 versus GFP	0.227112	0.100409	P48962	ADP/ATP translocase 1	Slc25a4
	B500+C500 versus GFP	0.179339	-0.166799	P49025	Citron Rho-interacting kinase	Cit
	B500+C500 versus GFP	0.524986	0.50769	P49070	Calcium signal-modulating cyclophilin ligand	Camlg
	B500+C500 versus GFP	0.18976	-0.107226	P49135	TFIIH basal transcription factor complex helicase XPB subunit	Ercc3
	B500+C500 versus GFP	0.624536	0.201295	P49138;Q3UMW7;Q9D2E1	MAP kinase-activated protein kinase 2	Mapkapk2
	B500+C500 versus GFP	1.09718	-0.10955	P49312	Heterogeneous nuclear ribonucleoprotein A1;Heterogeneous nuclear ribonucleoprotein A1, N-terminally processed	Hnrnpa1
	B500+C500 versus GFP	0.0187153	0.00774384	P49443	Protein phosphatase 1A	Ppm1a
	B500+C500 versus GFP	0.0431695	0.0285734	P49586;Q811Q9	Choline-phosphate cytidylyltransferase A	Pcyt1a
	B500+C500 versus GFP	0.0612896	-0.0212644	P49615;Q3V3A1	Cyclin-dependent-like kinase 5	Cdk5
	B500+C500 versus GFP	0.711887	-0.0972134	P49717;Q9CWV1	DNA replication licensing factor MCM4	Mcm4
	B500+C500 versus GFP	0.534908	-0.0746222	P49718	DNA replication licensing factor MCM5	Mcm5
	B500+C500 versus GFP	0.446881	0.561631	P49722	Proteasome subunit alpha type-2	Psma2
	B500+C500 versus GFP	0.013683	0.0148185	P49769;Q61144	Presenilin-1;Presenilin-1 NTF subunit;Presenilin-1 CTF subunit;Presenilin-1 CTF12;Presenilin-2;Presenilin-2 NTF subunit;Presenilin-2 CTF subunit	Psen1;Psen2
	B500+C500 versus GFP	0.530939	-0.207708	P49817;P51637	Caveolin-1	Cav1
	B500+C500 versus GFP	0.637368	0.250262	P49962	Signal recognition particle 9 kDa protein	Srp9
	B500+C500 versus GFP	0.786265	0.204548	P50096	Inosine-5-monophosphate dehydrogenase 1	Impdh1
	B500+C500 versus GFP	0.398605	-0.228375	P50136	2-oxoisovalerate dehydrogenase subunit alpha, mitochondrial	Bckdha
	B500+C500 versus GFP	0.665335	-0.105137	P50247	Adenosylhomocysteinase	Ahcy
	B500+C500 versus GFP	0.104618	-0.063048	P50396	Rab GDP dissociation inhibitor alpha	Gdi1
	B500+C500 versus GFP	0.667199	0.221765	P50431	Serine hydroxymethyltransferase, cytosolic	Shmt1
	B500+C500 versus GFP	0.622604	0.202475	P50516	V-type proton ATPase catalytic subunit A	Atp6v1a
	B500+C500 versus GFP	1.9754	0.277853	P50518;Q9D593	V-type proton ATPase subunit E 1	Atp6v1e1
	B500+C500 versus GFP	1.08626	-1.22159	P50543	Protein S100-A11	S100a11
	B500+C500 versus GFP	0.189837	0.0386152	P50544	Very long-chain specific acyl-CoA dehydrogenase, mitochondrial	Acadvl
	B500+C500 versus GFP	1.19007	-0.109976	P50580	Proliferation-associated protein 2G4	Pa2g4
	B500+C500 versus GFP	0.0566875	-0.0414578	P51125	Calpastatin	Cast
	B500+C500 versus GFP	0.477253	0.246852	P51150	Ras-related protein Rab-7a	Rab7a
	B500+C500 versus GFP	0.34635	0.22091	P51174	Long-chain specific acyl-CoA dehydrogenase, mitochondrial	Acadl
	B500+C500 versus GFP	1.25719	0.475521	P51175	Protoporphyrinogen oxidase	Ppox
	B500+C500 versus GFP	0.157654	0.103015	P51410;A0A140T8T4	60S ribosomal protein L9	Rpl9
	B500+C500 versus GFP	0.0825887	0.0331526	P51432	1-phosphatidylinositol 4,5-bisphosphate phosphodiesterase beta-3	Plcb3
	B500+C500 versus GFP	0.57684	0.411483	P51569	Alpha-galactosidase A	Gla
	B500+C500 versus GFP	1.44715	1.15273	P51655	Glypican-4;Secreted glypican-4	Gpc4
	B500+C500 versus GFP	0.17425	0.0623589	P51660	Peroxisomal multifunctional enzyme type 2;(3R)-hydroxyacyl-CoA dehydrogenase;Enoyl-CoA hydratase 2	Hsd17b4
	B500+C500 versus GFP	0.0192037	-0.0183516	P51807	Dynein light chain Tctex-type 1	Dynlt1
	B500+C500 versus GFP	0.174216	0.106215	P51855	Glutathione synthetase	Gss
	B500+C500 versus GFP	0.972135	-0.527782	P51859	Hepatoma-derived growth factor	Hdgf
	B500+C500 versus GFP	0.135744	-0.0394541	P51863	V-type proton ATPase subunit d 1	Atp6v0d1
	B500+C500 versus GFP	0.311265	0.0959187	P51881	ADP/ATP translocase 2;ADP/ATP translocase 2, N-terminally processed	Slc25a5
	B500+C500 versus GFP	0.708731	-0.216375	P51912	Neutral amino acid transporter B(0)	Slc1a5
	B500+C500 versus GFP	0.790497	-0.424154	P51943	Cyclin-A2	Ccna2
	B500+C500 versus GFP	0.10182	0.046704	P51949	CDK-activating kinase assembly factor MAT1	Mnat1
	B500+C500 versus GFP	1.55865	0.840867	P52019	Squalene monooxygenase	Sqle
	B500+C500 versus GFP	0.123483	-0.030385	P52196	Thiosulfate sulfurtransferase	Tst
	B500+C500 versus GFP	0.371606	-0.154028	P52293	Importin subunit alpha-1	Kpna2
	B500+C500 versus GFP	0.406111	-0.140196	P52332;Q62120	Tyrosine-protein kinase JAK1	Jak1
	B500+C500 versus GFP	0.855707	0.483655	P52431	DNA polymerase delta catalytic subunit	Pold1
	B500+C500 versus GFP	0.84138	-0.29537	P52432	DNA-directed RNA polymerases I and III subunit RPAC1	Polr1c
	B500+C500 versus GFP	1.28007	0.181892	P52479	Ubiquitin carboxyl-terminal hydrolase 10	Usp10
	B500+C500 versus GFP	0.855852	-0.241328	P52480;P53657	Pyruvate kinase PKM	Pkm
	B500+C500 versus GFP	0	NaN	P52482	Ubiquitin-conjugating enzyme E2 E1	Ube2e1
	B500+C500 versus GFP	0.413568	0.107343	P52623	Uridine-cytidine kinase 1	Uck1
	B500+C500 versus GFP	0.44817	0.0615228	P52633	Signal transducer and transcription activator 6	Stat6
	B500+C500 versus GFP	0.298083	-0.165689	P52760	Ribonuclease UK114	Hrsp12
	B500+C500 versus GFP	1.82777	0.515858	P52795	Ephrin-B1	Efnb1
	B500+C500 versus GFP	0.491261	-0.794648	P52800	Ephrin-B2	Efnb2
	B500+C500 versus GFP	0.419781	0.137355	P52825	Carnitine O-palmitoyltransferase 2, mitochondrial	Cpt2
	B500+C500 versus GFP	0.406964	-0.108628	P52875	Transmembrane protein 165	Tmem165
	B500+C500 versus GFP	0.141641	0.0409762	P52912	Nucleolysin TIA-1	Tia1
	B500+C500 versus GFP	0.80683	-0.562624	P52927	High mobility group protein HMGI-C	Hmga2
	B500+C500 versus GFP	0.00565785	0.00416787	P52963	Band 4.1-like protein 4A	Epb41l4a
	B500+C500 versus GFP	0.546963	0.19728	P53026	60S ribosomal protein L10a	Rpl10a
	B500+C500 versus GFP	0.969119	0.78285	P53395	Lipoamide acyltransferase component of branched-chain alpha-keto acid dehydrogenase complex, mitochondrial	Dbt
	B500+C500 versus GFP	1.48662	0.205967	P53564	Homeobox protein cut-like 1	Cux1
	B500+C500 versus GFP	0.307494	0.153316	P53569	CCAAT/enhancer-binding protein zeta	Cebpz
	B500+C500 versus GFP	0.522385	0.172846	P53612	Geranylgeranyl transferase type-2 subunit beta	Rabggtb
	B500+C500 versus GFP	0.704103	-0.274033	P53690	Matrix metalloproteinase-14	Mmp14
	B500+C500 versus GFP	0.575718	-0.227839	P53702	Cytochrome c-type heme lyase	Hccs
	B500+C500 versus GFP	0.131384	-0.142701	P53762	Aryl hydrocarbon receptor nuclear translocator	Arnt
	B500+C500 versus GFP	0.670065	-0.425014	P53798	Squalene synthase	Fdft1
	B500+C500 versus GFP	0.240091	0.134354	P53810	Phosphatidylinositol transfer protein alpha isoform	Pitpna
	B500+C500 versus GFP	1.87403	0.277969	P53811	Phosphatidylinositol transfer protein beta isoform	Pitpnb
	B500+C500 versus GFP	0.72553	-0.295939	P53986	Monocarboxylate transporter 1	Slc16a1
	B500+C500 versus GFP	0.581051	0.196721	P53994;P59279	Ras-related protein Rab-2A;Ras-related protein Rab-2B	Rab2a;Rab2b
	B500+C500 versus GFP	1.31134	0.339868	P53995	Anaphase-promoting complex subunit 1	Anapc1
	B500+C500 versus GFP	0.41056	0.186671	P53996;Q9D548	Cellular nucleic acid-binding protein	Cnbp
	B500+C500 versus GFP	1.19838	-0.170322	P54071	Isocitrate dehydrogenase [NADP], mitochondrial	Idh2
	B500+C500 versus GFP	0.404992	0.438307	P54099	DNA polymerase subunit gamma-1	Polg
	B500+C500 versus GFP	0.928499	-0.299999	P54103	DnaJ homolog subfamily C member 2;DnaJ homolog subfamily C member 2, N-terminally processed	Dnajc2
	B500+C500 versus GFP	0.810679	-0.385226	P54116	Erythrocyte band 7 integral membrane protein	Stom
	B500+C500 versus GFP	0.559571	-0.448231	P54227	Stathmin	Stmn1
	B500+C500 versus GFP	0.711187	0.109044	P54276	DNA mismatch repair protein Msh6	Msh6
	B500+C500 versus GFP	0.28733	-0.229559	P54726	UV excision repair protein RAD23 homolog A	Rad23a
	B500+C500 versus GFP	0.0996361	-0.0681448	P54728	UV excision repair protein RAD23 homolog B	Rad23b
	B500+C500 versus GFP	0.318201	-0.0759494	P54729	NEDD8 ultimate buster 1	Nub1
	B500+C500 versus GFP	0.0902158	0.0225951	P54731	FAS-associated factor 1	Faf1
	B500+C500 versus GFP	0.744471	0.609338	P54751	CMP-N-acetylneuraminate-beta-galactosamide-alpha-2,3-sialyltransferase 1	St3gal1
	B500+C500 versus GFP	0	-0.0852702	P54754;Q8CBF3;Q62413	Ephrin type-B receptor 3;Ephrin type-B receptor 1	Ephb3;Ephb1
	B500+C500 versus GFP	0.710246	-0.105153	P54775	26S protease regulatory subunit 6B	Psmc4
	B500+C500 versus GFP	0.527076	0.086861	P54822	Adenylosuccinate lyase	Adsl
	B500+C500 versus GFP	0.391851	-0.122786	P54823	Probable ATP-dependent RNA helicase DDX6	Ddx6
	B500+C500 versus GFP	0.281234	0.0650167	P54923	[Protein ADP-ribosylarginine] hydrolase	Adprh
	B500+C500 versus GFP	1.96849	-0.380428	P55012;P55014	Solute carrier family 12 member 2	Slc12a2
	B500+C500 versus GFP	0.440563	0.183328	P55096	ATP-binding cassette sub-family D member 3	Abcd3
	B500+C500 versus GFP	0.643314	-0.249459	P55194	SH3 domain-binding protein 1	Sh3bp1
	B500+C500 versus GFP	0.502068	-0.401865	P55258	Ras-related protein Rab-8A	Rab8a
	B500+C500 versus GFP	0.897817	0.314701	P55264	Adenosine kinase	Adk
	B500+C500 versus GFP	0.778834	-0.253646	P55288	Cadherin-11	Cdh11
	B500+C500 versus GFP	0.297359	0.34781	P55302	Alpha-2-macroglobulin receptor-associated protein	Lrpap1
	B500+C500 versus GFP	1.44458	-0.811751	P55821	Stathmin-2	Stmn2
	B500+C500 versus GFP	0.508112	0.151574	P55937	Golgin subfamily A member 3	Golga3
	B500+C500 versus GFP	0.164645	0.0688604	P56135	ATP synthase subunit f, mitochondrial	Atp5j2
	B500+C500 versus GFP	0.0950166	-0.0954612	P56183	Ribosomal RNA processing protein 1 homolog A	Rrp1
	B500+C500 versus GFP	0.608901	-0.434708	P56212;P60840	cAMP-regulated phosphoprotein 19	Arpp19
	B500+C500 versus GFP	0.150234	-0.105028	P56213	FAD-linked sulfhydryl oxidase ALR	Gfer
	B500+C500 versus GFP	0.0447306	-0.0433868	P56376	Acylphosphatase-1	Acyp1
	B500+C500 versus GFP	0.364958	0.154234	P56380	Bis(5-nucleosyl)-tetraphosphatase [asymmetrical]	Nudt2
	B500+C500 versus GFP	0.0178087	-0.016511	P56382	ATP synthase subunit epsilon, mitochondrial	Atp5e
	B500+C500 versus GFP	0.0342958	-0.0504583	P56390	Cyclin-dependent kinases regulatory subunit 2	Cks2
	B500+C500 versus GFP	0.416476	0.354091	P56391	Cytochrome c oxidase subunit 6B1	Cox6b1
	B500+C500 versus GFP	1.07343	-0.398099	P56395	Cytochrome b5	Cyb5a
	B500+C500 versus GFP	0.243262	-0.197429	P56399	Ubiquitin carboxyl-terminal hydrolase 5	Usp5
	B500+C500 versus GFP	0.120725	-0.0323315	P56480	ATP synthase subunit beta, mitochondrial	Atp5b
	B500+C500 versus GFP	0.00431706	0.00503254	P56546	C-terminal-binding protein 2	Ctbp2
	B500+C500 versus GFP	1.28634	0.637695	P56695	Wolframin	Wfs1
	B500+C500 versus GFP	0.0921345	-0.0828085	P56812	Programmed cell death protein 5	Pdcd5
	B500+C500 versus GFP	0.998894	-0.746341	P56873	Sjoegren syndrome/scleroderma autoantigen 1 homolog	Sssca1
	B500+C500 versus GFP	0.0985036	-0.0497328	P56959	RNA-binding protein FUS	Fus
	B500+C500 versus GFP	0.365183	0.101788	P56960	Exosome component 10	Exosc10
	B500+C500 versus GFP	0.289541	-0.140107	P57080	Ubiquitin carboxyl-terminal hydrolase 25	Usp25
	B500+C500 versus GFP	0.46871	0.876453	P57716	Nicastrin	Ncstn
	B500+C500 versus GFP	0.0627083	-0.0564499	P57722	Poly(rC)-binding protein 3	Pcbp3
	B500+C500 versus GFP	0.340677	0.294391	P57724	Poly(rC)-binding protein 4	Pcbp4
	B500+C500 versus GFP	1.73703	0.490554	P57746	V-type proton ATPase subunit D	Atp6v1d
	B500+C500 versus GFP	0.121413	-0.050347	P57759	Endoplasmic reticulum resident protein 29	Erp29
	B500+C500 versus GFP	1.01766	-0.253252	P57776	Elongation factor 1-delta	Eef1d
	B500+C500 versus GFP	0.0978614	0.0273196	P57780	Alpha-actinin-4	Actn4
	B500+C500 versus GFP	0.414196	-0.117209	P57784	U2 small nuclear ribonucleoprotein A	Snrpa1
	B500+C500 versus GFP	1.28728	-0.532178	P57787	Monocarboxylate transporter 4	Slc16a3
	B500+C500 versus GFP	0.327189	0.172103	P58021	Transmembrane 9 superfamily member 2	Tm9sf2
	B500+C500 versus GFP	0.688593	0.610061	P58022	Lysyl oxidase homolog 2	Loxl2
	B500+C500 versus GFP	0.454955	-0.376136	P58044	Isopentenyl-diphosphate Delta-isomerase 1	Idi1
	B500+C500 versus GFP	0.44224	-0.189817	P58058	NAD kinase	Nadk
	B500+C500 versus GFP	0.913199	-0.327412	P58059	28S ribosomal protein S21, mitochondrial	Mrps21
	B500+C500 versus GFP	0.617656	-0.178322	P58064	28S ribosomal protein S6, mitochondrial	Mrps6
	B500+C500 versus GFP	0.494971	0.360261	P58242	Acid sphingomyelinase-like phosphodiesterase 3b	Smpdl3b
	B500+C500 versus GFP	0.0640805	-0.0123386	P58252	Elongation factor 2	Eef2
	B500+C500 versus GFP	0.349482	-0.0715688	P58281;P58682	Dynamin-like 120 kDa protein, mitochondrial;Dynamin-like 120 kDa protein, form S1	Opa1
	B500+C500 versus GFP	0.662693	-0.0914179	P58389	Serine/threonine-protein phosphatase 2A activator	Ppp2r4
	B500+C500 versus GFP	0.156726	-0.161538	P58404	Striatin-4	Strn4
	B500+C500 versus GFP	0.437924	0.276266	P58462	Forkhead box protein P1	Foxp1
	B500+C500 versus GFP	1.21057	-0.254162	P58468	Protein FAM207A	Fam207a
	B500+C500 versus GFP	1.22726	-0.512655	P58501	PAX3- and PAX7-binding protein 1	Paxbp1
	B500+C500 versus GFP	0.744022	0.259366	P58742	Aladin	Aaas
	B500+C500 versus GFP	0.0382962	0.0712417	P58771	Tropomyosin alpha-1 chain	Tpm1
	B500+C500 versus GFP	0.159213	0.265402	P58774	Tropomyosin beta chain	Tpm2
	B500+C500 versus GFP	0.16213	-0.0502055	P58801	Receptor-interacting serine/threonine-protein kinase 2	Ripk2
	B500+C500 versus GFP	0.627678	0.153805	P58802	TBC1 domain family member 10A	Tbc1d10a
	B500+C500 versus GFP	0.0650522	0.0193548	P58854	Gamma-tubulin complex component 3	Tubgcp3
	B500+C500 versus GFP	0.0311916	-0.0194995	P58871	182 kDa tankyrase-1-binding protein	Tnks1bp1
	B500+C500 versus GFP	0.655017	-0.175151	P59017	Bcl-2-like protein 13	Bcl2l13
	B500+C500 versus GFP	1.10774	-0.493682	P59108	Copine-2	Cpne2
	B500+C500 versus GFP	1.11891	0.738046	P59110	Sentrin-specific protease 1	Senp1
	B500+C500 versus GFP	1.1926	0.645439	P59114	Phosphorylated CTD-interacting factor 1	Pcif1
	B500+C500 versus GFP	0.550362	-0.107463	P59235	Nucleoporin Nup43	Nup43
	B500+C500 versus GFP	0.640205	-0.807285	P59242	Cingulin	Cgn
	B500+C500 versus GFP	0.289134	0.053847	P59325	Eukaryotic translation initiation factor 5	Eif5
	B500+C500 versus GFP	0.32406	-0.0921469	P59326	YTH domain-containing family protein 1	Ythdf1
	B500+C500 versus GFP	0.0456509	0.0272903	P59328	WD repeat and HMG-box DNA-binding protein 1	Wdhd1
	B500+C500 versus GFP	0.195541	-0.222708	P59481	VIP36-like protein	Lman2l
	B500+C500 versus GFP	0.0763127	0.0520083	P59708	Splicing factor 3B subunit 6	Sf3b6
	B500+C500 versus GFP	0.0107423	0.00394376	P59759	MKL/myocardin-like protein 2	Mkl2
	B500+C500 versus GFP	0.04635	-0.028964	P59997	Lysine-specific demethylase 2A	Kdm2a
	B500+C500 versus GFP	0.406169	0.193027	P59999	Actin-related protein 2/3 complex subunit 4	Arpc4
	B500+C500 versus GFP	2.10564	-0.201804	P60122	RuvB-like 1	Ruvbl1
	B500+C500 versus GFP	0.123014	-0.024231	P60229	Eukaryotic translation initiation factor 3 subunit E	Eif3e
	B500+C500 versus GFP	1.08221	-0.346102	P60330	Separin	Espl1
	B500+C500 versus GFP	0.000378742	-0.000114441	P60335	Poly(rC)-binding protein 1	Pcbp1
	B500+C500 versus GFP	1.26548	-0.542585	P60487	Pyridoxal phosphate phosphatase	Pdxp
	B500+C500 versus GFP	0.118995	0.0447283	P60521	Gamma-aminobutyric acid receptor-associated protein-like 2	Gabarapl2
	B500+C500 versus GFP	0.624455	-0.0692174	P60670	Nuclear protein localization protein 4 homolog	Nploc4
	B500+C500 versus GFP	0.642133	-0.659926	P60710	Actin, cytoplasmic 1;Actin, cytoplasmic 1, N-terminally processed	Actb
	B500+C500 versus GFP	0.301729	-0.110547	P60762	Mortality factor 4-like protein 1	Morf4l1
	B500+C500 versus GFP	0.452067	0.229305	P60766;Q8R527	Cell division control protein 42 homolog	Cdc42
	B500+C500 versus GFP	0.530673	0.0495974	P60843	Eukaryotic initiation factor 4A-I	Eif4a1
	B500+C500 versus GFP	1.28622	-0.239487	P60867	40S ribosomal protein S20	Rps20
	B500+C500 versus GFP	0.391563	-0.103093	P60904	DnaJ homolog subfamily C member 5	Dnajc5
	B500+C500 versus GFP	0.183946	0.188968	P61021	Ras-related protein Rab-5B	Rab5b
	B500+C500 versus GFP	0.319697	-0.261511	P61022	Calcineurin B homologous protein 1	Chp1
	B500+C500 versus GFP	0.0291706	-0.0208289	P61027	Ras-related protein Rab-10	Rab10
	B500+C500 versus GFP	1.61147	-0.759259	P61028;P62823	Ras-related protein Rab-8B	Rab8b
	B500+C500 versus GFP	0.210684	0.124646	P61079	Ubiquitin-conjugating enzyme E2 D3	Ube2d3
	B500+C500 versus GFP	0.746038	-0.359471	P61082	NEDD8-conjugating enzyme Ubc12	Ube2m
	B500+C500 versus GFP	0.0722477	-0.0276534	P61087	Ubiquitin-conjugating enzyme E2 K	Ube2k
	B500+C500 versus GFP	0.634602	0.223251	P61089;Q9CQ37	Ubiquitin-conjugating enzyme E2 N	Ube2n
	B500+C500 versus GFP	0.374525	0.157998	P61161	Actin-related protein 2	Actr2
	B500+C500 versus GFP	0.437096	-0.186874	P61164	Alpha-centractin	Actr1a
	B500+C500 versus GFP	0.640637	0.108478	P61202	COP9 signalosome complex subunit 2	Cops2
	B500+C500 versus GFP	0.0211756	-0.0162455	P61205;P84078;Q8BSL7	ADP-ribosylation factor 3;ADP-ribosylation factor 1;ADP-ribosylation factor 2	Arf3;Arf1;Arf2
	B500+C500 versus GFP	1.29661	0.405935	P61211	ADP-ribosylation factor-like protein 1	Arl1
	B500+C500 versus GFP	0.192592	-0.0378472	P61222	ATP-binding cassette sub-family E member 1	Abce1
	B500+C500 versus GFP	0.871862	0.771597	P61226;Q80ZJ1	Ras-related protein Rap-2b	Rap2b
	B500+C500 versus GFP	0.087579	-0.0495656	P61255	60S ribosomal protein L26	Rpl26
	B500+C500 versus GFP	1.64182	0.184383	P61290	Proteasome activator complex subunit 3	Psme3
	B500+C500 versus GFP	0.775031	-0.0934477	P61327;Q9CQL1	Protein mago nashi homolog;Protein mago nashi homolog 2	Magoh;Magohb
	B500+C500 versus GFP	0.0309949	-0.0148239	P61358	60S ribosomal protein L27	Rpl27
	B500+C500 versus GFP	0.215363	0.0926266	P61514	60S ribosomal protein L37a	Rpl37a
	B500+C500 versus GFP	1.23894	0.760955	P61588	Rho-related GTP-binding protein RhoE	Rnd3
	B500+C500 versus GFP	0.112896	0.0869446	P61600	N-alpha-acetyltransferase 20	Naa20
	B500+C500 versus GFP	0.700073	0.430492	P61620	Protein transport protein Sec61 subunit alpha isoform 1	Sec61a1
	B500+C500 versus GFP	1.83738	-0.43016	P61622	Integrin alpha-11	Itga11
	B500+C500 versus GFP	0.0780952	-0.0368897	P61750	ADP-ribosylation factor 4	Arf4
	B500+C500 versus GFP	0.17232	-0.171326	P61759	Prefoldin subunit 3	Vbp1
	B500+C500 versus GFP	0.331293	0.0922639	P61804	Dolichyl-diphosphooligosaccharide--protein glycosyltransferase subunit DAD1	Dad1
	B500+C500 versus GFP	0.126929	-0.0631008	P61924	Coatomer subunit zeta-1	Copz1
	B500+C500 versus GFP	1.06907	-0.438507	P61957	Small ubiquitin-related modifier 2	Sumo2
	B500+C500 versus GFP	0.00587958	0.00326188	P61963	DDB1- and CUL4-associated factor 7	Dcaf7
	B500+C500 versus GFP	0.273793	-0.0711044	P61965	WD repeat-containing protein 5	Wdr5
	B500+C500 versus GFP	1.26672	-0.525295	P61967	AP-1 complex subunit sigma-1A	Ap1s1
	B500+C500 versus GFP	0.634055	0.313252	P61971	Nuclear transport factor 2	Nutf2
	B500+C500 versus GFP	1.26766	-0.400524	P61979	Heterogeneous nuclear ribonucleoprotein K	Hnrnpk
	B500+C500 versus GFP	0.858723	0.175634	P61982	14-3-3 protein gamma;14-3-3 protein gamma, N-terminally processed	Ywhag
	B500+C500 versus GFP	1.62657	0.258004	P62071	Ras-related protein R-Ras2	Rras2
	B500+C500 versus GFP	0.0744585	-0.0674057	P62075	Mitochondrial import inner membrane translocase subunit Tim13	Timm13
	B500+C500 versus GFP	0.464825	-0.311753	P62077	Mitochondrial import inner membrane translocase subunit Tim8 B	Timm8b
	B500+C500 versus GFP	0.68657	-0.098746	P62082	40S ribosomal protein S7	Rps7
	B500+C500 versus GFP	0.391503	0.15506	P62137	Serine/threonine-protein phosphatase PP1-alpha catalytic subunit	Ppp1ca
	B500+C500 versus GFP	0.157919	0.11657	P62141	Serine/threonine-protein phosphatase PP1-beta catalytic subunit	Ppp1cb
	B500+C500 versus GFP	0.514685	-0.148436	P62192	26S protease regulatory subunit 4	Psmc1
	B500+C500 versus GFP	1.64862	-0.361582	P62196	26S protease regulatory subunit 8	Psmc5
	B500+C500 versus GFP	1.33489	-0.272988	P62242	40S ribosomal protein S8	Rps8
	B500+C500 versus GFP	0.56736	0.202979	P62245	40S ribosomal protein S15a	Rps15a
	B500+C500 versus GFP	0.949591	0.547217	P62254	Ubiquitin-conjugating enzyme E2 G1;Ubiquitin-conjugating enzyme E2 G1, N-terminally processed	Ube2g1
	B500+C500 versus GFP	0.142798	0.0426432	P62257	Ubiquitin-conjugating enzyme E2 H	Ube2h
	B500+C500 versus GFP	0.281158	-0.191567	P62259	14-3-3 protein epsilon	Ywhae
	B500+C500 versus GFP	1.23978	-0.209072	P62264	40S ribosomal protein S14	Rps14
	B500+C500 versus GFP	0.697289	-0.235386	P62267	40S ribosomal protein S23	Rps23
	B500+C500 versus GFP	1.41602	0.911004	P62274	40S ribosomal protein S29	Rps29
	B500+C500 versus GFP	0.0394928	-0.0174716	P62281	40S ribosomal protein S11	Rps11
	B500+C500 versus GFP	0.63286	-0.205441	P62301	40S ribosomal protein S13	Rps13
	B500+C500 versus GFP	0.666038	0.278536	P62305	Small nuclear ribonucleoprotein E	Snrpe
	B500+C500 versus GFP	0.678398	0.462939	P62307	Small nuclear ribonucleoprotein F	Snrpf
	B500+C500 versus GFP	0.208198	0.254484	P62309	Small nuclear ribonucleoprotein G	Snrpg
	B500+C500 versus GFP	0.323806	0.32835	P62311	U6 snRNA-associated Sm-like protein LSm3	Lsm3
	B500+C500 versus GFP	0.0188252	-0.0185884	P62313	U6 snRNA-associated Sm-like protein LSm6	Lsm6
	B500+C500 versus GFP	0.219535	0.0997578	P62315	Small nuclear ribonucleoprotein Sm D1	Snrpd1
	B500+C500 versus GFP	1.19257	-0.18593	P62317	Small nuclear ribonucleoprotein Sm D2	Snrpd2
	B500+C500 versus GFP	0.152741	-0.172395	P62320	Small nuclear ribonucleoprotein Sm D3	Snrpd3
	B500+C500 versus GFP	0.12302	-0.0303564	P62331	ADP-ribosylation factor 6	Arf6
	B500+C500 versus GFP	0.349075	-0.0638796	P62334	26S protease regulatory subunit 10B	Psmc6
	B500+C500 versus GFP	1.41038	0.88873	P62342	Selenoprotein T	Selt
	B500+C500 versus GFP	0.886604	0.28708	P62484	Abl interactor 2	Abi2
	B500+C500 versus GFP	0.601817	0.164654	P62488	DNA-directed RNA polymerase II subunit RPB7	Polr2g
	B500+C500 versus GFP	0	NaN	P62500;Q9Z2S7	TSC22 domain family protein 1;TSC22 domain family protein 3	Tsc22d1;Tsc22d3
	B500+C500 versus GFP	0.690765	-0.289416	P62627	Dynein light chain roadblock-type 1	Dynlrb1
	B500+C500 versus GFP	0.0276205	-0.0159849	P62702	40S ribosomal protein S4, X isoform	Rps4x
	B500+C500 versus GFP	1.40213	0.452174	P62715;P63330	Serine/threonine-protein phosphatase 2A catalytic subunit beta isoform;Serine/threonine-protein phosphatase 2A catalytic subunit alpha isoform	Ppp2cb;Ppp2ca
	B500+C500 versus GFP	0.351201	0.246109	P62717	60S ribosomal protein L18a	Rpl18a
	B500+C500 versus GFP	0.0665724	-0.0310631	P62737	Actin, aortic smooth muscle	Acta2
	B500+C500 versus GFP	1.11002	0.307488	P62743	AP-2 complex subunit sigma	Ap2s1
	B500+C500 versus GFP	0.220179	-0.404492	P62746	Rho-related GTP-binding protein RhoB	Rhob
	B500+C500 versus GFP	0.0188685	-0.0200653	P62748;P84075;Q91X97	Hippocalcin-like protein 1;Neuron-specific calcium-binding protein hippocalcin	Hpcal1;Hpca
	B500+C500 versus GFP	0.806283	-0.221398	P62751	60S ribosomal protein L23a	Rpl23a
	B500+C500 versus GFP	1.06029	-0.508886	P62754	40S ribosomal protein S6	Rps6
	B500+C500 versus GFP	0.0979142	0.0962623	P62774	Myotrophin	Mtpn
	B500+C500 versus GFP	0.13827	-0.109297	P62806	Histone H4	Hist1h4a
	B500+C500 versus GFP	0.444566	0.104597	P62814;Q91YH6	V-type proton ATPase subunit B, brain isoform	Atp6v1b2
	B500+C500 versus GFP	0.589942	0.189985	P62821;Q8K386	Ras-related protein Rab-1A	Rab1A
	B500+C500 versus GFP	0.0626423	0.0236727	P62827	GTP-binding nuclear protein Ran	Ran
	B500+C500 versus GFP	0.0401741	0.0197604	P62830	60S ribosomal protein L23	Rpl23
	B500+C500 versus GFP	0.184703	-0.127875	P62835	Ras-related protein Rap-1A	Rap1a
	B500+C500 versus GFP	0.0768227	0.133707	P62838;P61080	Ubiquitin-conjugating enzyme E2 D2	Ube2d2
	B500+C500 versus GFP	0.323915	-0.111451	P62843	40S ribosomal protein S15	Rps15
	B500+C500 versus GFP	0.586075	0.257205	P62849	40S ribosomal protein S24	Rps24
	B500+C500 versus GFP	0.147782	-0.0297435	P62852	40S ribosomal protein S25	Rps25
	B500+C500 versus GFP	0.444457	0.458356	P62855	40S ribosomal protein S26	Rps26
	B500+C500 versus GFP	0.776297	-0.445572	P62858	40S ribosomal protein S28	Rps28
	B500+C500 versus GFP	0.293549	-0.100519	P62869	Transcription elongation factor B polypeptide 2	Tceb2
	B500+C500 versus GFP	0.255534	-0.0610609	P62874;Q61011	Guanine nucleotide-binding protein G(I)/G(S)/G(T) subunit beta-1	Gnb1
	B500+C500 versus GFP	0.897634	-0.565746	P62878	E3 ubiquitin-protein ligase RBX1;E3 ubiquitin-protein ligase RBX1, N-terminally processed	Rbx1
	B500+C500 versus GFP	0.0345672	-0.031023	P62880;P29387	Guanine nucleotide-binding protein G(I)/G(S)/G(T) subunit beta-2	Gnb2
	B500+C500 versus GFP	0.168131	-0.113244	P62889	60S ribosomal protein L30	Rpl30
	B500+C500 versus GFP	1.33186	1.08195	P62892	60S ribosomal protein L39	Rpl39
	B500+C500 versus GFP	0.505886	-0.1789	P62897;CON__P62894;P00015	Cytochrome c, somatic	Cycs
	B500+C500 versus GFP	0.261273	-0.0871321	P62900	60S ribosomal protein L31	Rpl31
	B500+C500 versus GFP	0.536179	-0.0868251	P62908	40S ribosomal protein S3	Rps3
	B500+C500 versus GFP	0.528165	0.283133	P62911	60S ribosomal protein L32	Rpl32
	B500+C500 versus GFP	2.23336	-0.306459	P62915	Transcription initiation factor IIB	Gtf2b
	B500+C500 versus GFP	0.94316	-0.201799	P62918	60S ribosomal protein L8	Rpl8
	B500+C500 versus GFP	0.738866	-0.488563	P62960;Q9Z2C8	Nuclease-sensitive element-binding protein 1	Ybx1
	B500+C500 versus GFP	2.26939	-0.551831	P62983	Ubiquitin-40S ribosomal protein S27a;Ubiquitin;40S ribosomal protein S27a	Rps27a
	B500+C500 versus GFP	0.108333	-0.249781	P62984;A0A0A6YW67;P0CG49;P0CG50	Ubiquitin-60S ribosomal protein L40;Ubiquitin;60S ribosomal protein L40;Polyubiquitin-B;Ubiquitin;Polyubiquitin-C;Ubiquitin;Ubiquitin-related 1;Ubiquitin-related 2	Uba52;Gm8797;Ubb;Ubc
	B500+C500 versus GFP	0.702412	-0.302283	P62996	Transformer-2 protein homolog beta	Tra2b
	B500+C500 versus GFP	0.697011	0.245849	P63001;P60764;Q05144	Ras-related C3 botulinum toxin substrate 1;Ras-related C3 botulinum toxin substrate 3	Rac1;Rac3
	B500+C500 versus GFP	1.14281	-0.560615	P63002	Amino-terminal enhancer of split	Aes
	B500+C500 versus GFP	0.34807	0.147067	P63005	Platelet-activating factor acetylhydrolase IB subunit alpha	Pafah1b1
	B500+C500 versus GFP	0.00915514	-0.00291468	P63013;Q06348;O88933;Q8BYH0;Q62066;O35690;O09113;Q8C8B0;P70390;O35602;O70137;O35137;O08934;O35085	Paired mesoderm homeobox protein 1;Paired mesoderm homeobox protein 2	Prrx1;Prrx2
	B500+C500 versus GFP	0.00202287	0.00116475	P63017	Heat shock cognate 71 kDa protein	Hspa8
	B500+C500 versus GFP	0.623667	-0.220704	P63024;Q62442	Vesicle-associated membrane protein 3	Vamp3
	B500+C500 versus GFP	0.465267	-0.184978	P63028	Translationally-controlled tumor protein	Tpt1
	B500+C500 versus GFP	0.103031	-0.095637	P63034;Q9QX11;O08967;Q80YW0	Cytohesin-2;Cytohesin-1	Cyth2;Cyth1
	B500+C500 versus GFP	0.10517	-0.0515146	P63037	DnaJ homolog subfamily A member 1	Dnaja1
	B500+C500 versus GFP	2.30096	-0.244932	P63038	60 kDa heat shock protein, mitochondrial	Hspd1
	B500+C500 versus GFP	0.471726	0.208711	P63044	Vesicle-associated membrane protein 2	Vamp2
	B500+C500 versus GFP	0.960525	-0.196025	P63073	Eukaryotic translation initiation factor 4E	Eif4e
	B500+C500 versus GFP	1.63798	0.210199	P63085;Q6P5G0;Q61532	Mitogen-activated protein kinase 1	Mapk1
	B500+C500 versus GFP	1.66412	0.751327	P63087	Serine/threonine-protein phosphatase PP1-gamma catalytic subunit	Ppp1cc
	B500+C500 versus GFP	0.897575	-0.439151	P63101	14-3-3 protein zeta/delta	Ywhaz
	B500+C500 versus GFP	0.510923	-0.205894	P63154	Crooked neck-like protein 1	Crnkl1
	B500+C500 versus GFP	0.177737	-0.0288696	P63158	High mobility group protein B1	Hmgb1
	B500+C500 versus GFP	1.8287	-0.899116	P63166	Small ubiquitin-related modifier 1	Sumo1
	B500+C500 versus GFP	0.405225	-0.3594	P63168;Q80ZS7	Dynein light chain 1, cytoplasmic	Dynll1;BC048507
	B500+C500 versus GFP	0.447226	-0.110114	P63242;Q8BGY2	Eukaryotic translation initiation factor 5A-1;Eukaryotic translation initiation factor 5A-2	Eif5a;Eif5a2
	B500+C500 versus GFP	1.62691	1.50891	P63254	Cysteine-rich protein 1	Crip1
	B500+C500 versus GFP	0.420256	-0.159742	P63260	Actin, cytoplasmic 2;Actin, cytoplasmic 2, N-terminally processed	Actg1
	B500+C500 versus GFP	0.237021	-0.0778551	P63276	40S ribosomal protein S17	Rps17
	B500+C500 versus GFP	0.931506	0.255967	P63280	SUMO-conjugating enzyme UBC9	Ube2i
	B500+C500 versus GFP	0.0125413	0.00966199	P63321	Ras-related protein Ral-A	Rala
	B500+C500 versus GFP	0.384987	0.145114	P63323	40S ribosomal protein S12	Rps12
	B500+C500 versus GFP	0.969469	-0.172504	P63325	40S ribosomal protein S10	Rps10
	B500+C500 versus GFP	0.0481201	-0.0245565	P63328;P48455	Serine/threonine-protein phosphatase 2B catalytic subunit alpha isoform	Ppp3ca
	B500+C500 versus GFP	0.472032	-0.12837	P67778	Prohibitin	Phb
	B500+C500 versus GFP	0.707866	0.161513	P67871	Casein kinase II subunit beta	Csnk2b
	B500+C500 versus GFP	0.790842	-0.550859	P67984	60S ribosomal protein L22	Rpl22
	B500+C500 versus GFP	0	-0.774869	P68033;P68134	Actin, alpha cardiac muscle 1;Actin, alpha skeletal muscle	Actc1;Acta1
	B500+C500 versus GFP	0.096999	0.0587076	P68037	Ubiquitin-conjugating enzyme E2 L3	Ube2l3
	B500+C500 versus GFP	0.291597	0.101128	P68040	Guanine nucleotide-binding protein subunit beta-2-like 1;Guanine nucleotide-binding protein subunit beta-2-like 1, N-terminally processed	Gnb2l1
	B500+C500 versus GFP	0.475485	-0.950192	P68181	cAMP-dependent protein kinase catalytic subunit beta	Prkacb
	B500+C500 versus GFP	0.336277	-0.206599	P68254	14-3-3 protein theta	Ywhaq
	B500+C500 versus GFP	0.294502	0.17866	P68368	Tubulin alpha-4A chain	Tuba4a
	B500+C500 versus GFP	1.44563	1.47803	P68369	Tubulin alpha-1A chain	Tuba1a
	B500+C500 versus GFP	0.609437	0.19636	P68372;Q9D6F9	Tubulin beta-4B chain;Tubulin beta-4A chain	Tubb4b;Tubb4a
	B500+C500 versus GFP	0.199018	0.173363	P68373	Tubulin alpha-1C chain	Tuba1c
	B500+C500 versus GFP	0.0205709	0.0402931	P68433;A0A8I4SYN6	Histone H3.1	Hist1h3a
	B500+C500 versus GFP	0.231728	0.102536	P68510	14-3-3 protein eta	Ywhah
	B500+C500 versus GFP	0.672894	0.342727	P69566	Ran-binding protein 9	Ranbp9
	B500+C500 versus GFP	0.272244	-0.0608784	P70122	Ribosome maturation protein SBDS	Sbds
	B500+C500 versus GFP	0.676248	0.125625	P70168	Importin subunit beta-1	Kpnb1
	B500+C500 versus GFP	1.91931	-0.551065	P70175	Disks large homolog 3	Dlg3
	B500+C500 versus GFP	1.51928	0.440113	P70182	Phosphatidylinositol 4-phosphate 5-kinase type-1 alpha	Pip5k1a
	B500+C500 versus GFP	0.129855	0.159809	P70195	Proteasome subunit beta type-7	Psmb7
	B500+C500 versus GFP	0.760721	0.26898	P70202	Latexin	Lxn
	B500+C500 versus GFP	0.470083	0.183356	P70205	Pituitary adenylate cyclase-activating polypeptide type I receptor	Adcyap1r1
	B500+C500 versus GFP	0.100095	0.0259301	P70206;P70208;Q80UG2;P70207	Plexin-A1	Plxna1
	B500+C500 versus GFP	0.574486	0.241069	P70210	Transcriptional enhancer factor TEF-5	Tead3
	B500+C500 versus GFP	0.25729	-0.0870298	P70227	Inositol 1,4,5-trisphosphate receptor type 3	Itpr3
	B500+C500 versus GFP	0.0164538	-0.0107266	P70245	3-beta-hydroxysteroid-Delta(8),Delta(7)-isomerase	Ebp
	B500+C500 versus GFP	0.726542	0.592147	P70255	Nuclear factor 1 C-type	Nfic
	B500+C500 versus GFP	0.245968	-0.0906216	P70257	Nuclear factor 1 X-type	Nfix
	B500+C500 versus GFP	0.388239	0.171628	P70261	Paladin	Pald1
	B500+C500 versus GFP	0.101227	-0.113548	P70268	Serine/threonine-protein kinase N1	Pkn1
	B500+C500 versus GFP	1.21502	-0.457519	P70279	Surfeit locus protein 6	Surf6
	B500+C500 versus GFP	0.709071	-0.335623	P70280	Vesicle-associated membrane protein 7	Vamp7
	B500+C500 versus GFP	0.499061	0.221916	P70288	Histone deacetylase 2	Hdac2
	B500+C500 versus GFP	1.16283	-0.170434	P70290	55 kDa erythrocyte membrane protein	Mpp1
	B500+C500 versus GFP	0.554197	-0.174434	P70295	Ancient ubiquitous protein 1	Aup1
	B500+C500 versus GFP	0.00955275	0.0112937	P70296;Q8VIN1	Phosphatidylethanolamine-binding protein 1;Hippocampal cholinergic neurostimulating peptide	Pebp1
	B500+C500 versus GFP	0.1789	0.0991834	P70297	Signal transducing adapter molecule 1	Stam
	B500+C500 versus GFP	0.684833	0.309964	P70302	Stromal interaction molecule 1	Stim1
	B500+C500 versus GFP	0.00500638	-0.00301679	P70303	CTP synthase 2	Ctps2
	B500+C500 versus GFP	0.68083	0.350464	P70318	Nucleolysin TIAR	Tial1
	B500+C500 versus GFP	0.316341	0.154781	P70333	Heterogeneous nuclear ribonucleoprotein H2	Hnrnph2
	B500+C500 versus GFP	0.644691	-0.4316	P70335	Rho-associated protein kinase 1	Rock1
	B500+C500 versus GFP	0.301429	-0.0875413	P70336	Rho-associated protein kinase 2	Rock2
	B500+C500 versus GFP	1.30441	0.781867	P70340	Mothers against decapentaplegic homolog 1	Smad1
	B500+C500 versus GFP	1.91485	0.512148	P70349	Histidine triad nucleotide-binding protein 1	Hint1
	B500+C500 versus GFP	0	NaN	P70351	Histone-lysine N-methyltransferase EZH1	Ezh1
	B500+C500 versus GFP	0.254089	0.143362	P70353	Nuclear transcription factor Y subunit gamma	Nfyc
	B500+C500 versus GFP	0.0355385	-0.0181265	P70362	Ubiquitin fusion degradation protein 1 homolog	Ufd1l
	B500+C500 versus GFP	0.170558	0.0917746	P70372	ELAV-like protein 1	Elavl1
	B500+C500 versus GFP	0	-0.215865	P70380	Interleukin-18	Il18
	B500+C500 versus GFP	0.521525	-0.156535	P70388	DNA repair protein RAD50	Rad50
	B500+C500 versus GFP	0.276246	-0.0593678	P70398;F8VPU6	Probable ubiquitin carboxyl-terminal hydrolase FAF-X	Usp9x
	B500+C500 versus GFP	0.813749	-0.237056	P70399	Tumor suppressor p53-binding protein 1	Tp53bp1
	B500+C500 versus GFP	0.271094	-0.0568762	P70404	Isocitrate dehydrogenase [NAD] subunit gamma 1, mitochondrial	Idh3g
	B500+C500 versus GFP	0.785035	-0.236935	P70428	Exostosin-2	Ext2
	B500+C500 versus GFP	0.237682	0.166477	P70441	Na(+)/H(+) exchange regulatory cofactor NHE-RF1	Slc9a3r1
	B500+C500 versus GFP	0.62877	-0.493071	P70444	BH3-interacting domain death agonist;BH3-interacting domain death agonist p15;BH3-interacting domain death agonist p13;BH3-interacting domain death agonist p11	Bid
	B500+C500 versus GFP	0.169151	0.0489879	P70451;P16879	Tyrosine-protein kinase Fer	Fer
	B500+C500 versus GFP	0.563627	-0.243167	P70452	Syntaxin-4	Stx4
	B500+C500 versus GFP	0.00729905	-0.00478331	P70459	ETS domain-containing transcription factor ERF	Erf
	B500+C500 versus GFP	0.15003	-0.0590274	P70460	Vasodilator-stimulated phosphoprotein	Vasp
	B500+C500 versus GFP	0.050137	0.021369	P70662	LIM domain-binding protein 1	Ldb1
	B500+C500 versus GFP	0.307982	-0.249023	P70670	Nascent polypeptide-associated complex subunit alpha, muscle-specific form	Naca
	B500+C500 versus GFP	0	-0.187072	P70671	Interferon regulatory factor 3	Irf3
	B500+C500 versus GFP	0.748827	0.347673	P70677	Caspase-3;Caspase-3 subunit p17;Caspase-3 subunit p12	Casp3
	B500+C500 versus GFP	0.162851	0.0980139	P70697	Uroporphyrinogen decarboxylase	Urod
	B500+C500 versus GFP	0.374808	0.0872933	P70698	CTP synthase 1	Ctps1
	B500+C500 versus GFP	0.459929	0.202593	P70699	Lysosomal alpha-glucosidase	Gaa
	B500+C500 versus GFP	0.041743	-0.0263046	P70700	DNA-directed RNA polymerase I subunit RPA2	Polr1b
	B500+C500 versus GFP	0.437484	-0.0545483	P80313	T-complex protein 1 subunit eta	Cct7
	B500+C500 versus GFP	0.739665	-0.120472	P80314	T-complex protein 1 subunit beta	Cct2
	B500+C500 versus GFP	0.199322	-0.0576045	P80315	T-complex protein 1 subunit delta	Cct4
	B500+C500 versus GFP	1.76444	-0.185367	P80316	T-complex protein 1 subunit epsilon	Cct5
	B500+C500 versus GFP	1.9738	-0.175145	P80317	T-complex protein 1 subunit zeta	Cct6a
	B500+C500 versus GFP	0.908941	-0.160647	P80318	T-complex protein 1 subunit gamma	Cct3
	B500+C500 versus GFP	0.152235	0.208352	P81069	GA-binding protein subunit beta-2	Gabpb2
	B500+C500 versus GFP	0.246879	0.145802	P81122	Insulin receptor substrate 2	Irs2
	B500+C500 versus GFP	0.444792	-0.246592	P82343	N-acylglucosamine 2-epimerase	Renbp
	B500+C500 versus GFP	0.168475	0.116149	P83093	Stromal interaction molecule 2	Stim2
	B500+C500 versus GFP	1.40929	-0.280202	P83741;Q80UE6	Serine/threonine-protein kinase WNK1	Wnk1
	B500+C500 versus GFP	0.489098	-0.190895	P83870	PHD finger-like domain-containing protein 5A	Phf5a
	B500+C500 versus GFP	0.48957	-0.247853	P83877	Thioredoxin-like protein 4A	Txnl4a
	B500+C500 versus GFP	0.564745	-0.278173	P83882;A0A2I3BPG9;A0A0A6YW33	60S ribosomal protein L36a	Rpl36a
	B500+C500 versus GFP	0.782305	0.131943	P83887;Q8VCK3	Tubulin gamma-1 chain;Tubulin gamma-2 chain	Tubg1;Tubg2
	B500+C500 versus GFP	0.443178	-0.416409	P83917	Chromobox protein homolog 1	Cbx1
	B500+C500 versus GFP	0.572366	-0.175937	P83940	Transcription elongation factor B polypeptide 1	Tceb1
	B500+C500 versus GFP	1.70072	0.207643	P84084	ADP-ribosylation factor 5	Arf5
	B500+C500 versus GFP	0.72267	-0.484214	P84089	Enhancer of rudimentary homolog	Erh
	B500+C500 versus GFP	0.57111	0.150708	P84091	AP-2 complex subunit mu	Ap2m1
	B500+C500 versus GFP	1.02922	-0.24114	P84096	Rho-related GTP-binding protein RhoG	Rhog
	B500+C500 versus GFP	0.00448082	-0.00372378	P84099	60S ribosomal protein L19	Rpl19
	B500+C500 versus GFP	1.47566	-0.968381	P84102;O88892	Small EDRK-rich factor 2	Serf2
	B500+C500 versus GFP	0.137746	-0.0900046	P84104	Serine/arginine-rich splicing factor 3	Srsf3
	B500+C500 versus GFP	0.480842	-0.233429	P84228	Histone H3.2	Hist1h3b
	B500+C500 versus GFP	1.17835	-0.327103	P97287	Induced myeloid leukemia cell differentiation protein Mcl-1 homolog	Mcl1
	B500+C500 versus GFP	0.129146	-0.110985	P97300	Neuroplastin	Nptn
	B500+C500 versus GFP	1.15856	-0.30435	P97304	DNA-directed RNA polymerases I and III subunit RPAC2	Polr1d
	B500+C500 versus GFP	1.69179	-0.135645	P97310	DNA replication licensing factor MCM2	Mcm2
	B500+C500 versus GFP	0.170892	-0.0400378	P97311	DNA replication licensing factor MCM6	Mcm6
	B500+C500 versus GFP	0.00905673	-0.00667159	P97314	Cysteine and glycine-rich protein 2	Csrp2
	B500+C500 versus GFP	0.953473	-0.585758	P97315	Cysteine and glycine-rich protein 1	Csrp1
	B500+C500 versus GFP	1.5182	-0.474454	P97329	Kinesin-like protein KIF20A	Kif20a
	B500+C500 versus GFP	1.51539	-0.495232	P97333	Neuropilin-1	Nrp1
	B500+C500 versus GFP	1.04731	0.342244	P97346	Nucleoredoxin	Nxn
	B500+C500 versus GFP	0.157864	-0.0790227	P97351	40S ribosomal protein S3a	Rps3a
	B500+C500 versus GFP	0.103194	0.144668	P97352	Protein S100-A13	S100a13
	B500+C500 versus GFP	0.168019	-0.126662	P97355	Spermine synthase	Sms
	B500+C500 versus GFP	0.155642	-0.0613635	P97360	Transcription factor ETV6	Etv6
	B500+C500 versus GFP	1.68349	0.275888	P97363	Serine palmitoyltransferase 2	Sptlc2
	B500+C500 versus GFP	0.143232	-0.0942637	P97370	Sodium/potassium-transporting ATPase subunit beta-3	Atp1b3
	B500+C500 versus GFP	0.211412	0.155023	P97371	Proteasome activator complex subunit 1	Psme1
	B500+C500 versus GFP	0.319347	0.138042	P97372	Proteasome activator complex subunit 2	Psme2
	B500+C500 versus GFP	1.02227	0.657079	P97376	Protein FRG1	Frg1
	B500+C500 versus GFP	0.78019	0.170153	P97377;Q80YP0	Cyclin-dependent kinase 2	Cdk2
	B500+C500 versus GFP	1.22309	-0.212066	P97379	Ras GTPase-activating protein-binding protein 2	G3bp2
	B500+C500 versus GFP	0.577979	0.135244	P97384	Annexin A11	Anxa11
	B500+C500 versus GFP	0.368098	-0.171294	P97386	DNA ligase 3	Lig3
	B500+C500 versus GFP	0.0318406	-0.0119289	P97390	Vacuolar protein sorting-associated protein 45	Vps45
	B500+C500 versus GFP	2.23952	0.594962	P97393	Rho GTPase-activating protein 5	Arhgap5
	B500+C500 versus GFP	1.28707	-0.289762	P97411	Islet cell autoantigen 1	Ica1
	B500+C500 versus GFP	1.66376	-0.268544	P97429	Annexin A4	Anxa4
	B500+C500 versus GFP	1.23369	0.175461	P97434	Myosin phosphatase Rho-interacting protein	Mprip
	B500+C500 versus GFP	0.543883	0.44928	P97447;Q8CDC8	Four and a half LIM domains protein 1	Fhl1
	B500+C500 versus GFP	1.09599	-0.993299	P97450	ATP synthase-coupling factor 6, mitochondrial	Atp5j
	B500+C500 versus GFP	0.979267	-0.284328	P97452	Ribosome biogenesis protein BOP1	Bop1
	B500+C500 versus GFP	0.2057	-0.102554	P97461	40S ribosomal protein S5;40S ribosomal protein S5, N-terminally processed	Rps5
	B500+C500 versus GFP	0.263779	-0.0940866	P97465	Docking protein 1	Dok1
	B500+C500 versus GFP	0.563031	0.488332	P97470	Serine/threonine-protein phosphatase 4 catalytic subunit	Ppp4c
	B500+C500 versus GFP	1.28051	0.707554	P97471	Mothers against decapentaplegic homolog 4	Smad4
	B500+C500 versus GFP	0.588229	-0.468351	P97473	RISC-loading complex subunit TARBP2	Tarbp2
	B500+C500 versus GFP	0.131529	-0.122082	P97477	Aurora kinase A	Aurka
	B500+C500 versus GFP	0	NaN	P97478	5-demethoxyubiquinone hydroxylase, mitochondrial	Coq7
	B500+C500 versus GFP	1.61204	0.4838	P97479	Unconventional myosin-VIIa	Myo7a
	B500+C500 versus GFP	0.0215395	0.0274604	P97480	Eyes absent homolog 3	Eya3
	B500+C500 versus GFP	0.149041	0.225844	P97493	Thioredoxin, mitochondrial	Txn2
	B500+C500 versus GFP	0.522836	-0.149992	P97494	Glutamate--cysteine ligase catalytic subunit	Gclc
	B500+C500 versus GFP	0.233751	0.0443554	P97496	SWI/SNF complex subunit SMARCC1	Smarcc1
	B500+C500 versus GFP	0.931298	0.355112	P97742	Carnitine O-palmitoyltransferase 1, liver isoform	Cpt1a
	B500+C500 versus GFP	0.234231	-0.232927	P97760	DNA-directed RNA polymerase II subunit RPB3	Polr2c
	B500+C500 versus GFP	0.697899	0.128988	P97765	WW domain-binding protein 2	Wbp2
	B500+C500 versus GFP	0.312999	0.0721137	P97770	THUMP domain-containing protein 3	Thumpd3
	B500+C500 versus GFP	0.238422	-0.104999	P97789	5-3 exoribonuclease 1	Xrn1
	B500+C500 versus GFP	1.29778	0.63005	P97792	Coxsackievirus and adenovirus receptor homolog	Cxadr
	B500+C500 versus GFP	0.314326	-0.211826	P97798	Neogenin	Neo1
	B500+C500 versus GFP	0.326159	-0.0574671	P97807	Fumarate hydratase, mitochondrial	Fh
	B500+C500 versus GFP	0.0473023	0.0177205	P97820	Mitogen-activated protein kinase kinase kinase kinase 4	Map4k4
	B500+C500 versus GFP	0.147544	0.106237	P97821	Dipeptidyl peptidase 1;Dipeptidyl peptidase 1 exclusion domain chain;Dipeptidyl peptidase 1 heavy chain;Dipeptidyl peptidase 1 light chain	Ctsc
	B500+C500 versus GFP	0.0693807	-0.0179516	P97822	Acidic leucine-rich nuclear phosphoprotein 32 family member E	Anp32e
	B500+C500 versus GFP	0.625217	0.320355	P97823	Acyl-protein thioesterase 1	Lypla1
	B500+C500 versus GFP	1.85469	-1.00672	P97825	Hematological and neurological expressed 1 protein;Hematological and neurological expressed 1 protein, N-terminally processed	Hn1
	B500+C500 versus GFP	0.537199	0.0739587	P97855	Ras GTPase-activating protein-binding protein 1	G3bp1
	B500+C500 versus GFP	0.0019017	0.00106462	P97863	Nuclear factor 1 B-type	Nfib
	B500+C500 versus GFP	1.00398	-0.384172	P97868	E3 ubiquitin-protein ligase RBBP6	Rbbp6
	B500+C500 versus GFP	0	NaN	P97873	Lysyl oxidase homolog 1	Loxl1
	B500+C500 versus GFP	0.514651	0.146776	P97930	Thymidylate kinase	Dtymk
	B500+C500 versus GFP	0.365102	0.0733414	P98078	Disabled homolog 2	Dab2
	B500+C500 versus GFP	0.292865	0.0918929	P98083	SHC-transforming protein 1	Shc1
	B500+C500 versus GFP	1.1432	0.403175	P98192	Dihydroxyacetone phosphate acyltransferase	Gnpat
	B500+C500 versus GFP	0.108043	-0.0406971	P99024	Tubulin beta-5 chain	Tubb5
	B500+C500 versus GFP	0.40141	0.576371	P99026	Proteasome subunit beta type-4	Psmb4
	B500+C500 versus GFP	1.22357	-0.556527	P99027;A0A5F8MPY2	60S acidic ribosomal protein P2	Rplp2
	B500+C500 versus GFP	0.541064	-0.807487	P99028	Cytochrome b-c1 complex subunit 6, mitochondrial	Uqcrh
	B500+C500 versus GFP	0.182843	0.0785624	P99029	Peroxiredoxin-5, mitochondrial	Prdx5
	B500+C500 versus GFP	0.109644	-0.0659043	Q00422	GA-binding protein alpha chain	Gabpa
	B500+C500 versus GFP	1.92062	0.675902	Q00493	Carboxypeptidase E	Cpe
	B500+C500 versus GFP	1.56954	0.612838	Q00519	Xanthine dehydrogenase/oxidase;Xanthine dehydrogenase;Xanthine oxidase	Xdh
	B500+C500 versus GFP	1.66173	-0.535594	Q00547	Hyaluronan mediated motility receptor	Hmmr
	B500+C500 versus GFP	0.727994	0.342438	Q00560	Interleukin-6 receptor subunit beta	Il6st
	B500+C500 versus GFP	0.570187	-0.0921628	Q00612;P97324;REV__P46662	Glucose-6-phosphate 1-dehydrogenase X	G6pdx
	B500+C500 versus GFP	0.285757	0.222748	Q00899;Q3TTC2;P22227	Transcriptional repressor protein YY1	Yy1
	B500+C500 versus GFP	0.662007	-0.398817	Q00915	Retinol-binding protein 1	Rbp1
	B500+C500 versus GFP	0.0655239	0.0248718	Q00993;Q60805	Tyrosine-protein kinase receptor UFO	Axl
	B500+C500 versus GFP	0.149352	-0.0506907	Q00PI9	Heterogeneous nuclear ribonucleoprotein U-like protein 2	Hnrnpul2
	B500+C500 versus GFP	0.263244	-0.205448	Q01147;P81269	Cyclic AMP-responsive element-binding protein 1;Cyclic AMP-dependent transcription factor ATF-1	Creb1;Atf1
	B500+C500 versus GFP	0.00158994	0.000921249	Q01149	Collagen alpha-2(I) chain	Col1a2
	B500+C500 versus GFP	1.01741	0.255015	Q01279	Epidermal growth factor receptor	Egfr
	B500+C500 versus GFP	1.37489	-0.340793	Q01320	DNA topoisomerase 2-alpha	Top2a
	B500+C500 versus GFP	1.98092	0.273299	Q01405	Protein transport protein Sec23A	Sec23a
	B500+C500 versus GFP	0.0236741	0.00973002	Q01730	Ras suppressor protein 1	Rsu1
	B500+C500 versus GFP	0.0967454	0.1806	Q01768	Nucleoside diphosphate kinase B	Nme2
	B500+C500 versus GFP	1.16598	-0.192517	Q01853	Transitional endoplasmic reticulum ATPase	Vcp
	B500+C500 versus GFP	0.449174	-0.129189	Q02053;P31254	Ubiquitin-like modifier-activating enzyme 1	Uba1
	B500+C500 versus GFP	0.576235	0.215521	Q02248	Catenin beta-1	Ctnnb1
	B500+C500 versus GFP	0.500211	0.133544	Q02257	Junction plakoglobin	Jup
	B500+C500 versus GFP	0.538824	0.225371	Q02357	Ankyrin-1	Ank1
	B500+C500 versus GFP	0	NaN	Q02566;B1AR69;Q91Z83;P13541;Q5SX40	Myosin-6;Myosin-7;Myosin-3;Myosin-1	Myh6;Myh13;Myh7;Myh3;Myh1
	B500+C500 versus GFP	0.217078	0.145776	Q02614	SAP30-binding protein	Sap30bp
	B500+C500 versus GFP	0.536335	0.342642	Q02780	Nuclear factor 1 A-type	Nfia
	B500+C500 versus GFP	1.04041	-0.186836	Q02788	Collagen alpha-2(VI) chain	Col6a2
	B500+C500 versus GFP	0.345966	-0.295712	Q02819	Nucleobindin-1	Nucb1
	B500+C500 versus GFP	0.749913	0.462095	Q03137	Ephrin type-A receptor 4	Epha4
	B500+C500 versus GFP	0.777111	0.119343	Q03141;Q8VHJ5	MAP/microtubule affinity-regulating kinase 3;Serine/threonine-protein kinase MARK1	Mark3;Mark1
	B500+C500 versus GFP	0.325415	-0.138673	Q03145;Q61772;P35991;O09127	Ephrin type-A receptor 2	Epha2
	B500+C500 versus GFP	1.07199	1.27336	Q03146	Epithelial discoidin domain-containing receptor 1	Ddr1
	B500+C500 versus GFP	0.395056	-0.177582	Q03147;Q8BWQ5	Cyclin-dependent kinase 7	Cdk7
	B500+C500 versus GFP	1.19675	0.310937	Q03173	Protein enabled homolog	Enah
	B500+C500 versus GFP	0.687857	-0.164831	Q03265	ATP synthase subunit alpha, mitochondrial	Atp5a1
	B500+C500 versus GFP	0.0538885	0.164826	Q03958	Prefoldin subunit 6	Pfdn6
	B500+C500 versus GFP	0.53409	0.145908	Q03963	Interferon-induced, double-stranded RNA-activated protein kinase	Eif2ak2
	B500+C500 versus GFP	0.00538611	0.00295575	Q04207	Transcription factor p65	Rela
	B500+C500 versus GFP	0.303663	-0.269411	Q04447	Creatine kinase B-type	Ckb
	B500+C500 versus GFP	1.4497	0.910738	Q04690	Neurofibromin	Nf1
	B500+C500 versus GFP	0.378022	0.293835	Q04692	SWI/SNF-related matrix-associated actin-dependent regulator of chromatin subfamily A containing DEAD/H box 1	Smarcad1
	B500+C500 versus GFP	0.282965	0.188022	Q04735	Cyclin-dependent kinase 16	Cdk16
	B500+C500 versus GFP	0.114712	-0.0849034	Q04736;P14234	Tyrosine-protein kinase Yes	Yes1
	B500+C500 versus GFP	1.21162	-0.320512	Q04750;Q8R4U6	DNA topoisomerase 1	Top1
	B500+C500 versus GFP	0.075187	-0.0181462	Q04857	Collagen alpha-1(VI) chain	Col6a1
	B500+C500 versus GFP	0.599358	0.225174	Q04899	Cyclin-dependent kinase 18	Cdk18
	B500+C500 versus GFP	0.150598	-0.155176	Q05186	Reticulocalbin-1	Rcn1
	B500+C500 versus GFP	0.0733564	-0.031999	Q05512;Q8CIP4	Serine/threonine-protein kinase MARK2	Mark2
	B500+C500 versus GFP	0.626297	0.337052	Q05769	Prostaglandin G/H synthase 2	Ptgs2
	B500+C500 versus GFP	0.886476	0.198318	Q05793	Basement membrane-specific heparan sulfate proteoglycan core protein;Endorepellin;LG3 peptide	Hspg2
	B500+C500 versus GFP	0.153157	0.0854263	Q05816	Fatty acid-binding protein, epidermal	Fabp5
	B500+C500 versus GFP	0.446831	0.18592	Q05860	Formin-1	Fmn1
	B500+C500 versus GFP	0.762503	1.09781	Q05909	Receptor-type tyrosine-protein phosphatase gamma	Ptprg
	B500+C500 versus GFP	0.631279	-0.17196	Q05920	Pyruvate carboxylase, mitochondrial	Pc
	B500+C500 versus GFP	0.151873	-0.033906	Q05BC3	Echinoderm microtubule-associated protein-like 1	Eml1
	B500+C500 versus GFP	0.967583	-0.254695	Q05CL8;A2AMD0	La-related protein 7	Larp7
	B500+C500 versus GFP	0.809547	-0.143728	Q05D44	Eukaryotic translation initiation factor 5B	Eif5b
	B500+C500 versus GFP	0.874149	0.460485	Q06138	Calcium-binding protein 39	Cab39
	B500+C500 versus GFP	0.78722	-0.170657	Q06180	Tyrosine-protein phosphatase non-receptor type 2	Ptpn2
	B500+C500 versus GFP	0.818047	0.251367	Q06185	ATP synthase subunit e, mitochondrial	Atp5i
	B500+C500 versus GFP	0.500062	0.574632	Q06335	Amyloid-like protein 2	Aplp2
	B500+C500 versus GFP	0.308138	-0.084768	Q07076	Annexin A7	Anxa7
	B500+C500 versus GFP	0.20143	-0.0478989	Q07113	Cation-independent mannose-6-phosphate receptor	Igf2r
	B500+C500 versus GFP	0.0491493	0.0317866	Q07139	Protein ECT2	Ect2
	B500+C500 versus GFP	0.455846	0.131801	Q07417	Short-chain specific acyl-CoA dehydrogenase, mitochondrial	Acads
	B500+C500 versus GFP	0.809292	-0.543426	Q07813	Apoptosis regulator BAX	Bax
	B500+C500 versus GFP	0.0341054	0.0115623	Q07832	Serine/threonine-protein kinase PLK1	Plk1
	B500+C500 versus GFP	1.14586	-0.403777	Q08024	Core-binding factor subunit beta	Cbfb
	B500+C500 versus GFP	0.75799	0.328122	Q08091	Calponin-1	Cnn1
	B500+C500 versus GFP	0.507314	0.178918	Q08093	Calponin-2	Cnn2
	B500+C500 versus GFP	0.798602	-0.339568	Q08122;Q62440;Q62441;Q9WVB2	Transducin-like enhancer protein 3	Tle3
	B500+C500 versus GFP	0.514822	-0.233102	Q08288	Cell growth-regulating nucleolar protein	Lyar
	B500+C500 versus GFP	0.320562	-0.108232	Q08297	DNA repair protein RAD51 homolog 1	Rad51
	B500+C500 versus GFP	0.384077	-0.112687	Q08509	Epidermal growth factor receptor kinase substrate 8	Eps8
	B500+C500 versus GFP	0.0421932	0.0159003	Q08943	FACT complex subunit SSRP1	Ssrp1
	B500+C500 versus GFP	0.130323	0.119957	Q09143	High affinity cationic amino acid transporter 1	Slc7a1
	B500+C500 versus GFP	0.520945	0.314409	Q09XV5;A2AJK6	Chromodomain-helicase-DNA-binding protein 8	Chd8
	B500+C500 versus GFP	0.184989	0.0633017	Q0GNC1	Inverted formin-2	Inf2
	B500+C500 versus GFP	1.17093	0.384534	Q0KL02	Triple functional domain protein	Trio
	B500+C500 versus GFP	0.433568	-0.20168	Q0P678	Zinc finger CCCH domain-containing protein 18	Zc3h18
	B500+C500 versus GFP	0.759587	-0.285357	Q0VBL3		Rbm15
	B500+C500 versus GFP	1.03931	-0.484124	Q0VG62	Uncharacterized protein C8orf59 homolog
	B500+C500 versus GFP	1.06848	-0.472599	Q0VGB7	Serine/threonine-protein phosphatase 4 regulatory subunit 2	Ppp4r2
	B500+C500 versus GFP	0.474339	0.520359	Q0VGY8	Protein TANC1	Tanc1
	B500+C500 versus GFP	0.0132099	-0.00290012	Q11011	Puromycin-sensitive aminopeptidase	Npepps
	B500+C500 versus GFP	2.666	0.478955	Q148V7	LisH domain and HEAT repeat-containing protein KIAA1468	Kiaa1468
	B500+C500 versus GFP	0.844244	1.26081	Q14AA6		1700009N14Rik
	B500+C500 versus GFP	1.43942	0.535696	Q14AI0	Sister chromatid cohesion protein DCC1	DSCC1
	B500+C500 versus GFP	1.60974	0.5729	Q14AX6	Cyclin-dependent kinase 12	Cdk12
	B500+C500 versus GFP	0.569268	-0.124517	Q14C51	Pentatricopeptide repeat domain-containing protein 3, mitochondrial	Ptcd3
	B500+C500 versus GFP	0.18886	-0.0732737	Q14CH7	Alanine--tRNA ligase, mitochondrial	Aars2
	B500+C500 versus GFP	0.202577	-0.0329396	Q1HFZ0	tRNA (cytosine(34)-C(5))-methyltransferase	Nsun2
	B500+C500 versus GFP	1.70804	0.635845	Q2HXL6	ER degradation-enhancing alpha-mannosidase-like protein 3	Edem3
	B500+C500 versus GFP	0.0553257	-0.016139	Q2KN98	Cytospin-A	Specc1l
	B500+C500 versus GFP	0.190261	0.0613111	Q2NL51	Glycogen synthase kinase-3 alpha	Gsk3a
	B500+C500 versus GFP	0.224463	0.169034	Q2TBE6	Phosphatidylinositol 4-kinase type 2-alpha	Pi4k2a
	B500+C500 versus GFP	0.569455	0.354073	Q2TPA8	Hydroxysteroid dehydrogenase-like protein 2	Hsdl2
	B500+C500 versus GFP	1.00764	-0.232264	Q2YDW2	Protein misato homolog 1	Msto1
	B500+C500 versus GFP	0.882836	-0.564379	Q31125	Zinc transporter SLC39A7	Slc39a7
	B500+C500 versus GFP	1.05145	0.311702	Q3B7Z2	Oxysterol-binding protein 1	Osbp
	B500+C500 versus GFP	0.992436	-0.271507	Q3KNM2	E3 ubiquitin-protein ligase MARCH5	38412
	B500+C500 versus GFP	0.236404	-0.228554	Q3SXD3	HD domain-containing protein 2	Hddc2
	B500+C500 versus GFP	0.255631	0.0852448	Q3TAQ9		Wdr36
	B500+C500 versus GFP	0.259824	0.110528	Q3TAS6	ER membrane protein complex subunit 10	Emc10
	B500+C500 versus GFP	1.3762	-0.514114	Q3TB82	Pleckstrin homology domain-containing family F member 1	Plekhf1
	B500+C500 versus GFP	0.00202052	-0.0011816	Q3TBT3	Stimulator of interferon genes protein	Tmem173
	B500+C500 versus GFP	0.7201	0.139951	Q3TBW2	39S ribosomal protein L10, mitochondrial	Mrpl10
	B500+C500 versus GFP	0.090883	0.0463696	Q3TC46	Protein PAT1 homolog 1	Patl1
	B500+C500 versus GFP	0.235237	0.115237	Q3TC93	HCLS1-binding protein 3	Hs1bp3
	B500+C500 versus GFP	1.00698	0.134628	Q3TCH7	Cullin-4A	Cul4a
	B500+C500 versus GFP	0.140414	-0.0547266	Q3TCJ1	BRISC complex subunit Abro1	Fam175b
	B500+C500 versus GFP	0.0721291	0.0600789	Q3TCN2	Putative phospholipase B-like 2;Putative phospholipase B-like 2 28 kDa form;Putative phospholipase B-like 2 40 kDa form;Putative phospholipase B-like 2 15 kDa form	Plbd2
	B500+C500 versus GFP	0.119929	0.0840375	Q3TCX3	UPF0469 protein KIAA0907	Kiaa0907
	B500+C500 versus GFP	0.00611129	-0.00239245	Q3TDD9	Protein phosphatase 1 regulatory subunit 21	Ppp1r21
	B500+C500 versus GFP	0.478102	0.17812	Q3TDN2	FAS-associated factor 2	Faf2
	B500+C500 versus GFP	0.0776077	0.0376225	Q3TDQ1	Dolichyl-diphosphooligosaccharide--protein glycosyltransferase subunit STT3B	Stt3b
	B500+C500 versus GFP	0.931886	-0.320867	Q3TEA8	Heterochromatin protein 1-binding protein 3	Hp1bp3
	B500+C500 versus GFP	0.00340615	0.00439644	Q3TFD2	Lysophosphatidylcholine acyltransferase 1	Lpcat1
	B500+C500 versus GFP	0.192246	0.330848	Q3TFK5	G patch domain-containing protein 4	Gpatch4
	B500+C500 versus GFP	0.536769	0.276372	Q3TFQ1	SPRY domain-containing protein 7	Spryd7
	B500+C500 versus GFP	0.388945	-0.3237	Q3TGF2	Protein FAM107B	Fam107b
	B500+C500 versus GFP	0.375662	0.169298	Q3TH73	Protein tweety homolog 2	Ttyh2
	B500+C500 versus GFP	0.501917	-0.307564	Q3THE2	Myosin regulatory light chain 12B	Myl12b
	B500+C500 versus GFP	1.27689	0.321049	Q3THG9	Alanyl-tRNA editing protein Aarsd1	Aarsd1
	B500+C500 versus GFP	0.909043	0.235328	Q3THJ3	Probable RNA-binding protein EIF1AD	Eif1ad
	B500+C500 versus GFP	0.850121	-0.221483	Q3THK3	General transcription factor IIF subunit 1	Gtf2f1
	B500+C500 versus GFP	0.979102	-0.174479	Q3THK7	GMP synthase [glutamine-hydrolyzing]	Gmps
	B500+C500 versus GFP	0.175811	-0.0365445	Q3THS6;Q91X83	S-adenosylmethionine synthase isoform type-2	Mat2a
	B500+C500 versus GFP	1.74913	0.397773	Q3TIR1	Trafficking protein particle complex subunit 13	Trappc13
	B500+C500 versus GFP	2.33588	0.59659	Q3TIR3;Q80XE1	Synembryn-A	Ric8a
	B500+C500 versus GFP	1.28281	0.329069	Q3TIU4	2,5-phosphodiesterase 12	Pde12
	B500+C500 versus GFP	1.77546	-0.687907	Q3TIV5	Zinc finger CCCH domain-containing protein 15	Zc3h15
	B500+C500 versus GFP	0.27358	-0.0856393	Q3TIX9	U4/U6.U5 tri-snRNP-associated protein 2	Usp39
	B500+C500 versus GFP	0.39662	0.200371	Q3TJ22		Aamp
	B500+C500 versus GFP	2.51973	0.263321	Q3TJD7	PDZ and LIM domain protein 7	Pdlim7
	B500+C500 versus GFP	0.458174	0.120909	Q3TJZ6	Protein FAM98A	Fam98a
	B500+C500 versus GFP	0.663127	-0.160756	Q3TKT4	Transcription activator BRG1	Smarca4
	B500+C500 versus GFP	0.0266716	0.0229928	Q3TKY6	Peptidyl-prolyl cis-trans isomerase CWC27 homolog	Cwc27
	B500+C500 versus GFP	0.0881958	-0.0703607	Q3TLD5	Unconventional prefoldin RPB5 interactor	Uri1
	B500+C500 versus GFP	0.954333	-0.283471	Q3TLH4	Protein PRRC2C	Prrc2c
	B500+C500 versus GFP	1.02673	0.821581	Q3TLP5	Enoyl-CoA hydratase domain-containing protein 2, mitochondrial	Echdc2
	B500+C500 versus GFP	0.923412	-0.234707	Q3TMH2	Secernin-3	Scrn3
	B500+C500 versus GFP	0.94422	0.487575	Q3TMP1		Gtf3c3
	B500+C500 versus GFP	0.803914	-0.79135	Q3TMW1	Coiled-coil domain-containing protein 102A	Ccdc102a
	B500+C500 versus GFP	0.248103	0.30605	Q3TN34	MICAL-like protein 2	Micall2
	B500+C500 versus GFP	1.80202	0.588675	Q3TNH5	Protein FAM172A	Fam172a
	B500+C500 versus GFP	0	-0.200776	Q3TNL8	Inositol 1,4,5-trisphosphate receptor-interacting protein	Itprip
	B500+C500 versus GFP	0.132836	0.0998751	Q3TP92	CTD nuclear envelope phosphatase 1	Ctdnep1
	B500+C500 versus GFP	0.570438	-0.241566	Q3TPE9	Ankyrin repeat and MYND domain-containing protein 2	Ankmy2
	B500+C500 versus GFP	0.66042	0.23151	Q3TPX4	Exocyst complex component 5	Exoc5
	B500+C500 versus GFP	0.260281	-0.118303	Q3TQI7	Uncharacterized protein C9orf78 homolog
	B500+C500 versus GFP	0.0329199	-0.0213364	Q3TRM4	Neuropathy target esterase	Pnpla6
	B500+C500 versus GFP	0.494758	-0.142801	Q3TSG4	RNA demethylase ALKBH5	Alkbh5
	B500+C500 versus GFP	0.18669	0.17663	Q3TUF7	YEATS domain-containing protein 2	Yeats2
	B500+C500 versus GFP	0.45383	0.450097	Q3TUH1	Phosphatidate cytidylyltransferase, mitochondrial	Tamm41
	B500+C500 versus GFP	0.135155	-0.056881	Q3TUU5	Testis-expressed sequence 30 protein	Tex30
	B500+C500 versus GFP	0.00424736	0.00290012	Q3TVC7	Cyclin-D1-binding protein 1	Ccndbp1
	B500+C500 versus GFP	0.0254958	0.0169017	Q3TVI8	Pre-B-cell leukemia transcription factor-interacting protein 1	Pbxip1
	B500+C500 versus GFP	0.579318	0.220321	Q3TW96	UDP-N-acetylhexosamine pyrophosphorylase-like protein 1	Uap1l1
	B500+C500 versus GFP	1.31299	-0.317559	Q3TWF6	WD repeat-containing protein 70	Wdr70
	B500+C500 versus GFP	1.13059	-0.574667	Q3TWI9	CSC1-like protein 2	Tmem63b
	B500+C500 versus GFP	1.7479	-0.569805	Q3TWW8	Serine/arginine-rich splicing factor 6	Srsf6
	B500+C500 versus GFP	0.504648	0.108512	Q3TX08	tRNA (guanine(26)-N(2))-dimethyltransferase	Trmt1
	B500+C500 versus GFP	0.410348	-0.0918442	Q3TXS7	26S proteasome non-ATPase regulatory subunit 1	Psmd1
	B500+C500 versus GFP	0.521933	-0.211967	Q3TXU5	Deoxyhypusine synthase	Dhps
	B500+C500 versus GFP	0.691755	0.991995	Q3TYA6	M-phase phosphoprotein 8	Mphosph8
	B500+C500 versus GFP	1.07395	0.542703	Q3TYS2	Uncharacterized protein C17orf62 homolog
	B500+C500 versus GFP	0.845492	0.521271	Q3TYX3	SET and MYND domain-containing protein 5	Smyd5
	B500+C500 versus GFP	0.686592	0.593585	Q3TZM9	GDP-Man:Man(3)GlcNAc(2)-PP-Dol alpha-1,2-mannosyltransferase	Alg11
	B500+C500 versus GFP	0.873033	-0.206689	Q3TZX8	Polynucleotide 5-hydroxyl-kinase NOL9	Nol9
	B500+C500 versus GFP	0.351111	0.057518	Q3TZZ7	Extended synaptotagmin-2	Esyt2
	B500+C500 versus GFP	0	NaN	Q3U0J8	TBC1 domain family member 2B	Tbc1d2b
	B500+C500 versus GFP	0.593172	0.727554	Q3U0K8	Prolyl 3-hydroxylase OGFOD1	Ogfod1
	B500+C500 versus GFP	0	1.2082	Q3U0M1	Trafficking protein particle complex subunit 9	Trappc9
	B500+C500 versus GFP	0.376981	-0.20132	Q3U0V1	Far upstream element-binding protein 2	Khsrp
	B500+C500 versus GFP	0.535305	0.263777	Q3U0V2	Tumor necrosis factor receptor type 1-associated DEATH domain protein	Tradd
	B500+C500 versus GFP	0	-0.623464	Q3U155	Coiled-coil domain-containing protein 174	Ccdc174
	B500+C500 versus GFP	0.237977	0.121216	Q3U186	Probable arginine--tRNA ligase, mitochondrial	Rars2
	B500+C500 versus GFP	0.341806	-0.226765	Q3U1G5	Interferon-stimulated 20 kDa exonuclease-like 2	Isg20l2
	B500+C500 versus GFP	0.717053	0.241889	Q3U1J4	DNA damage-binding protein 1	Ddb1
	B500+C500 versus GFP	0.0448078	-0.0267668	Q3U1T3	Breast cancer metastasis-suppressor 1-like protein	Brms1l
	B500+C500 versus GFP	0.24609	0.113136	Q3U1V6	Ubiquitin-conjugating enzyme E2 variant 3	Uevld
	B500+C500 versus GFP	0.018919	0.0137032	Q3U2A8	Valine--tRNA ligase, mitochondrial	Vars2
	B500+C500 versus GFP	1.47026	0.315111	Q3U2P1	Protein transport protein Sec24A	Sec24a
	B500+C500 versus GFP	0.764352	0.364706	Q3U2S4	OTU domain-containing protein 5	Otud5
	B500+C500 versus GFP	0.792188	-0.730011	Q3U308	Cytoplasmic tRNA 2-thiolation protein 2	Ctu2
	B500+C500 versus GFP	1.25609	-0.431308	Q3U319	E3 ubiquitin-protein ligase BRE1B	Rnf40
	B500+C500 versus GFP	0.823775	0.278215	Q3U3R4	Lipase maturation factor 1	Lmf1
	B500+C500 versus GFP	0.197846	-0.0765745	Q3U3W5	Putative protein arginine N-methyltransferase 9	Prmt9
	B500+C500 versus GFP	0.388895	-0.233721	Q3U487	E3 ubiquitin-protein ligase HECTD3	Hectd3
	B500+C500 versus GFP	1.04557	0.305839	Q3U4G3	Xyloside xylosyltransferase 1	Xxylt1
	B500+C500 versus GFP	0.598438	-0.51335	Q3U5F4	YrdC domain-containing protein, mitochondrial	Yrdc
	B500+C500 versus GFP	1.21013	-0.549331	Q3U6N9	UPF0488 protein C8orf33 homolog
	B500+C500 versus GFP	1.28843	0.379525	Q3U7R1	Extended synaptotagmin-1	Esyt1
	B500+C500 versus GFP	0.733653	0.299706	Q3U821		Wdr75
	B500+C500 versus GFP	0.512424	0.181827	Q3U962	Collagen alpha-2(V) chain	Col5a2
	B500+C500 versus GFP	0.246678	0.10129	Q3U9G9	Lamin-B receptor	Lbr
	B500+C500 versus GFP	0.628216	0.293918	Q3UA06	Pachytene checkpoint protein 2 homolog	Trip13
	B500+C500 versus GFP	0.873093	-0.486023	Q3UA16	Kinetochore protein Spc25	Spc25
	B500+C500 versus GFP	0.677525	0.339325	Q3UA37	Glutamine-rich protein 1	Qrich1
	B500+C500 versus GFP	0.536728	-0.170799	Q3UCQ1	Forkhead box protein K2	Foxk2
	B500+C500 versus GFP	0.845102	0.478399	Q3UCV8	Ubiquitin thioesterase otulin	Otulin
	B500+C500 versus GFP	0.714544	0.193684	Q3UDE2	Tubulin--tyrosine ligase-like protein 12	Ttll12
	B500+C500 versus GFP	0.736007	0.358149	Q3UDR8	Protein YIPF3;Protein YIPF3, N-terminally processed	Yipf3
	B500+C500 versus GFP	0.39979	-0.131441	Q3UDW8	Heparan-alpha-glucosaminide N-acetyltransferase	Hgsnat
	B500+C500 versus GFP	1.27797	0.293293	Q3UE37	Ubiquitin-conjugating enzyme E2 Z	Ube2z
	B500+C500 versus GFP	0.265578	-0.0834548	Q3UEB3	Poly(U)-binding-splicing factor PUF60	Puf60
	B500+C500 versus GFP	0.169751	0.134213	Q3UFB2	Box C/D snoRNA protein 1	Znhit6
	B500+C500 versus GFP	0.972738	0.768805	Q3UFF7	Lysophospholipase-like protein 1	Lyplal1
	B500+C500 versus GFP	0.553604	0.546005	Q3UFK8	FERM domain-containing protein 8	Frmd8
	B500+C500 versus GFP	0.180838	-0.0736008	Q3UFM5	Nucleolar MIF4G domain-containing protein 1	Nom1
	B500+C500 versus GFP	0.215737	-0.090553	Q3UFS0	Protein zyg-11 homolog B	Zyg11b
	B500+C500 versus GFP	0.382431	0.340016	Q3UFS4	G patch domain-containing protein 11	Gpatch11
	B500+C500 versus GFP	0.202326	0.108907	Q3UFY7	7-methylguanosine phosphate-specific 5-nucleotidase	Nt5c3b
	B500+C500 versus GFP	0.0479943	0.0220645	Q3UFY8	Mitochondrial ribonuclease P protein 1	Trmt10c
	B500+C500 versus GFP	0.413124	-0.240985	Q3UGC7;Q66JS6	Eukaryotic translation initiation factor 3 subunit J-A;Eukaryotic translation initiation factor 3 subunit J-B	Eif3j1;Eif3j2
	B500+C500 versus GFP	0.371912	-0.164429	Q3UGP9	Leucine-rich repeat-containing protein 58	Lrrc58
	B500+C500 versus GFP	0.733995	0.35171	Q3UGS4	Protein FAM195B	Fam195b
	B500+C500 versus GFP	0.159258	-0.087087	Q3UH60	Disco-interacting protein 2 homolog B	Dip2b
	B500+C500 versus GFP	0.145829	0.261884	Q3UH66	Serine/threonine-protein kinase WNK2	Wnk2
	B500+C500 versus GFP	0.265785	0.187093	Q3UHB1	5-nucleotidase domain-containing protein 3	Nt5dc3
	B500+C500 versus GFP	0.316046	0.187487	Q3UHC7;E9PW37;F6SEU4	Disabled homolog 2-interacting protein	Dab2ip
	B500+C500 versus GFP	1.04559	0.202143	Q3UHD6	Sorting nexin-27	Snx27
	B500+C500 versus GFP	0.981638	0.465466	Q3UHH1	Zinc finger SWIM domain-containing protein 8	Zswim8
	B500+C500 versus GFP	0.0431439	0.030969	Q3UHH8	Glucoside xylosyltransferase 1	Gxylt1
	B500+C500 versus GFP	0.305887	-0.105729	Q3UHJ0	AP2-associated protein kinase 1	Aak1
	B500+C500 versus GFP	0	NaN	Q3UHK8;Q3UHC0	Trinucleotide repeat-containing gene 6A protein	Tnrc6a
	B500+C500 versus GFP	0.0741201	-0.339176	Q3UHN9;Q9EQW8;Q9EQH7;P52850	Bifunctional heparan sulfate N-deacetylase/N-sulfotransferase 1;Heparan sulfate N-deacetylase 1;Heparan sulfate N-sulfotransferase 1	Ndst1
	B500+C500 versus GFP	0	NaN	Q3UHU5	Microtubule cross-linking factor 1	Mtcl1
	B500+C500 versus GFP	0.276973	0.250116	Q3UHX0	Nucleolar protein 8	Nol8
	B500+C500 versus GFP	0.0686911	0.0642357	Q3UHX2	28 kDa heat- and acid-stable phosphoprotein	Pdap1
	B500+C500 versus GFP	0.711379	-0.240403	Q3UHX9	Putative methyltransferase C9orf114 homolog	D2Wsu81e
	B500+C500 versus GFP	0.278631	0.162824	Q3UI43	BRISC and BRCA1-A complex member 1	Babam1
	B500+C500 versus GFP	0.695361	0.261523	Q3UIA2	Rho GTPase-activating protein 17	Arhgap17
	B500+C500 versus GFP	0.744255	0.685159	Q3UIU2	NADH dehydrogenase [ubiquinone] 1 beta subcomplex subunit 6	Ndufb6
	B500+C500 versus GFP	0.0471798	-0.0238225	Q3UIX4		Srsf11
	B500+C500 versus GFP	1.07388	-0.303713	Q3UJB0		Sf3b2
	B500+C500 versus GFP	0.177774	-0.0504961	Q3UJB9	Enhancer of mRNA-decapping protein 4	Edc4
	B500+C500 versus GFP	1.3346	0.223048	Q3UJD6	Ubiquitin carboxyl-terminal hydrolase 19	Usp19
	B500+C500 versus GFP	0.421763	-0.102205	Q3UJU9	Regulator of microtubule dynamics protein 3	Rmdn3
	B500+C500 versus GFP	0.987686	-0.198253	Q3UKC1	Tax1-binding protein 1 homolog	Tax1bp1
	B500+C500 versus GFP	0.118056	-0.04684	Q3UKJ7	WD40 repeat-containing protein SMU1;WD40 repeat-containing protein SMU1, N-terminally processed	Smu1
	B500+C500 versus GFP	0.25168	0.90766	Q3UL36	Arginine and glutamate-rich protein 1	Arglu1
	B500+C500 versus GFP	0.059857	-0.118719	Q3ULD5	Methylcrotonoyl-CoA carboxylase beta chain, mitochondrial	Mccc2
	B500+C500 versus GFP	0.0741337	-0.106997	Q3ULF4	Paraplegin	Spg7
	B500+C500 versus GFP	0.710841	0.232651	Q3ULJ0	Glycerol-3-phosphate dehydrogenase 1-like protein	Gpd1l
	B500+C500 versus GFP	0.783563	-0.358639	Q3ULL6		Upf3b
	B500+C500 versus GFP	0.826771	0.12961	Q3ULW8		Parp3
	B500+C500 versus GFP	1.12074	0.315114	Q3UM18	Large subunit GTPase 1 homolog	Lsg1
	B500+C500 versus GFP	1.13525	0.754773	Q3UM29	Conserved oligomeric Golgi complex subunit 7	Cog7
	B500+C500 versus GFP	0.112845	0.0703716	Q3UM45	Protein phosphatase 1 regulatory subunit 7	Ppp1r7
	B500+C500 versus GFP	1.12777	0.369045	Q3UMB9	WASH complex subunit 7	Kiaa1033
	B500+C500 versus GFP	1.33109	-0.102194	Q3UMC0;Q9D3R6	Spermatogenesis-associated protein 5	Spata5
	B500+C500 versus GFP	0.116126	-0.049744	Q3UMF0	Cordon-bleu protein-like 1	Cobll1
	B500+C500 versus GFP	0.41486	0.159966	Q3UMQ8	H/ACA ribonucleoprotein complex non-core subunit NAF1	Naf1
	B500+C500 versus GFP	0.882273	0.489261	Q3UMR5	Calcium uniporter protein, mitochondrial	Mcu
	B500+C500 versus GFP	1.52903	0.398451	Q3UMT1	Protein phosphatase 1 regulatory subunit 12C	Ppp1r12c
	B500+C500 versus GFP	1.1618	-0.371048	Q3UMU9	Hepatoma-derived growth factor-related protein 2	Hdgfrp2
	B500+C500 versus GFP	0.118927	-0.0414902	Q3UMY5;Q5SQM0;Q8BQM8	Echinoderm microtubule-associated protein-like 4	Eml4
	B500+C500 versus GFP	0.102707	0.0480839	Q3UN02	Lysocardiolipin acyltransferase 1	Lclat1
	B500+C500 versus GFP	0.290194	-0.158017	Q3UN04	Ubiquitin carboxyl-terminal hydrolase 30	Usp30
	B500+C500 versus GFP	0.0373175	-0.00798162	Q3UPF5	Zinc finger CCCH-type antiviral protein 1	Zc3hav1
	B500+C500 versus GFP	1.4056	0.493711	Q3UPH1	Protein PRRC1	Prrc1
	B500+C500 versus GFP	0.40114	0.201356	Q3UPH7	Rho guanine nucleotide exchange factor 40	Arhgef40
	B500+C500 versus GFP	1.13878	0.145498	Q3UPL0	Protein transport protein Sec31A	Sec31a
	B500+C500 versus GFP	0.524166	0.176269	Q3UQ28	Peroxidasin homolog	Pxdn
	B500+C500 versus GFP	0.457481	-0.190333	Q3UQ44	Ras GTPase-activating-like protein IQGAP2	Iqgap2
	B500+C500 versus GFP	0.725673	0.281404	Q3UQ84	Threonine--tRNA ligase, mitochondrial	Tars2
	B500+C500 versus GFP	0.301432	0.21319	Q3UQA7	Selenoprotein H	Selh
	B500+C500 versus GFP	0.0699676	0.0755849	Q3UQN2	F-BAR domain only protein 2	Fcho2
	B500+C500 versus GFP	0.204692	-0.0703414	Q3UR85;Q3UN70	Myelin regulatory factor;Myelin regulatory factor, N-terminal;Myelin regulatory factor, C-terminal	Myrf
	B500+C500 versus GFP	0.607896	0.321099	Q3URD3	Sarcolemmal membrane-associated protein	Slmap
	B500+C500 versus GFP	0.0175851	-0.0132815	Q3URE1	Acyl-CoA synthetase family member 3, mitochondrial	Acsf3
	B500+C500 versus GFP	0.222111	0.106321	Q3URQ0	Testis-expressed sequence 10 protein	Tex10
	B500+C500 versus GFP	0.122862	0.084627	Q3URQ7	Methenyltetrahydrofolate synthase domain-containing protein	Mthfsd
	B500+C500 versus GFP	1.73485	-0.468972	Q3URS9	Coiled-coil domain-containing protein 51	Ccdc51
	B500+C500 versus GFP	0.0817417	-0.0790621	Q3USH5	Splicing factor, suppressor of white-apricot homolog	Sfswap
	B500+C500 versus GFP	1.58661	0.547693	Q3USZ8	Deleted in autism protein 1 homolog
	B500+C500 versus GFP	0.019117	-0.0133203	Q3UU43		Chpf2
	B500+C500 versus GFP	1.25161	0.445849	Q3UU96;P54265	Serine/threonine-protein kinase MRCK alpha	Cdc42bpa
	B500+C500 versus GFP	0.326258	-1.12897	Q3UV17	Keratin, type II cytoskeletal 2 oral	Krt76
	B500+C500 versus GFP	0.412985	0.114588	Q3UVG3	Protein FAM91A1	Fam91a1
	B500+C500 versus GFP	0.342365	-0.431167	Q3UVK0	Endoplasmic reticulum metallopeptidase 1	Ermp1
	B500+C500 versus GFP	2.17124	0.430878	Q3UVL4	Vacuolar protein sorting-associated protein 51 homolog	Vps51
	B500+C500 versus GFP	2.34148	0.575992	Q3UW53	Protein Niban	Fam129a
	B500+C500 versus GFP	0.320313	-0.43799	Q3UWL8	Prefoldin subunit 4	Pfdn4
	B500+C500 versus GFP	0.19073	0.434707	Q3UX10	Tubulin alpha chain-like 3	Tubal3
	B500+C500 versus GFP	0.222057	0.175909	Q3UY34	Uncharacterized protein C12orf43 homolog
	B500+C500 versus GFP	0.706092	0.590381	Q3UYI5	Ral guanine nucleotide dissociation stimulator-like 3	Rgl3
	B500+C500 versus GFP	0.143261	0.0710437	Q3UYV9	Nuclear cap-binding protein subunit 1	Ncbp1
	B500+C500 versus GFP	0.0857821	-0.0642083	Q3UZ39	Leucine-rich repeat flightless-interacting protein 1	Lrrfip1
	B500+C500 versus GFP	0.101327	0.0791979	Q3V009	Transmembrane emp24 domain-containing protein 1	Tmed1
	B500+C500 versus GFP	0.273031	0.129369	Q3V0C5	Ubiquitin carboxyl-terminal hydrolase 48	Usp48
	B500+C500 versus GFP	1.03685	-0.279864	Q3V1H1	Cytoskeleton-associated protein 2	Ckap2
	B500+C500 versus GFP	2.53116	0.549953	Q3V1L4	Cytosolic purine 5-nucleotidase	Nt5c2
	B500+C500 versus GFP	1.69328	0.474589	Q3V1T4	Prolyl 3-hydroxylase 1	Lepre1
	B500+C500 versus GFP	0.923341	-0.342781	Q3V1V3	ESF1 homolog	Esf1
	B500+C500 versus GFP	0.863977	-0.472829	Q3V300	Kinesin-like protein KIF22	Kif22
	B500+C500 versus GFP	0.788785	0.48506	Q3V3Q7	Phosphofurin acidic cluster sorting protein 2	Pacs2
	B500+C500 versus GFP	0.030037	-0.00439803	Q3V3R1	Monofunctional C1-tetrahydrofolate synthase, mitochondrial	Mthfd1l
	B500+C500 versus GFP	0.023686	0.0528591	Q3V3R4	Integrin alpha-1	Itga1
	B500+C500 versus GFP	0	0.559594	Q3V4B5	COMM domain-containing protein 6	Commd6
	B500+C500 versus GFP	0.158928	0.0909357	Q497V5	S1 RNA-binding domain-containing protein 1	Srbd1
	B500+C500 versus GFP	0.39558	-0.180772	Q499X9	Methionine--tRNA ligase, mitochondrial	Mars2
	B500+C500 versus GFP	0.638267	-0.27954	Q4FK66	Pre-mRNA-splicing factor 38A	Prpf38a
	B500+C500 versus GFP	0.153335	-0.0967391	Q4FZC9	Nesprin-3	Syne3
	B500+C500 versus GFP	0.0166073	-0.0101891	Q4FZF3	Probable ATP-dependent RNA helicase DDX49	Ddx49
	B500+C500 versus GFP	1.3502	0.594959	Q4G5Y1	Kelch domain-containing protein 2	Klhdc2
	B500+C500 versus GFP	1.94119	-0.550907	Q4KMM3	Oxidation resistance protein 1	Oxr1
	B500+C500 versus GFP	1.33263	0.834371	Q4LDD4	Arf-GAP with Rho-GAP domain, ANK repeat and PH domain-containing protein 1	Arap1
	B500+C500 versus GFP	1.64539	0.424156	Q4PJX1	Protein odr-4 homolog	Odr4
	B500+C500 versus GFP	0	NaN	Q4QY64	ATPase family AAA domain-containing protein 5	Atad5
	B500+C500 versus GFP	0.544443	0.179509	Q4VA53	Sister chromatid cohesion protein PDS5 homolog B	Pds5b
	B500+C500 versus GFP	0.159442	-0.129374	Q4VAA2	Protein CDV3	Cdv3
	B500+C500 versus GFP	0.817677	0.351321	Q4VAA7	Sorting nexin-33	Snx33
	B500+C500 versus GFP	1.30753	0.497124	Q4VAC9	Pleckstrin homology domain-containing family G member 3	Plekhg3
	B500+C500 versus GFP	0.352838	-0.160881	Q4VAE3	Transmembrane protein 65	Tmem65
	B500+C500 versus GFP	0.523405	-0.213972	Q4VBD2	Transmembrane anterior posterior transformation protein 1	Tapt1
	B500+C500 versus GFP	0.602579	-0.412882	Q4VBD9	GDNF-inducible zinc finger protein 1	Gzf1
	B500+C500 versus GFP	0.688821	-0.13607	Q4VBE8	WD repeat-containing protein 18	Wdr18
	B500+C500 versus GFP	0.123013	0.0701459	Q4VC33	Macrophage erythroblast attacher	Maea
	B500+C500 versus GFP	0.278843	0.157377	Q4VGL6	Roquin-1	Rc3h1
	B500+C500 versus GFP	0.857065	-0.194753	Q501J6	Probable ATP-dependent RNA helicase DDX17	Ddx17
	B500+C500 versus GFP	0.165627	-0.0250797	Q501J7;Q2M3X8	Phosphatase and actin regulator 4	Phactr4
	B500+C500 versus GFP	0.48085	0.167111	Q505D1	Serine/threonine-protein phosphatase 6 regulatory ankyrin repeat subunit A	Ankrd28
	B500+C500 versus GFP	0.210682	-0.0337699	Q505F5	Leucine-rich repeat-containing protein 47	Lrrc47
	B500+C500 versus GFP	0.0214818	0.02016	Q52KE7	Cyclin-L1	Ccnl1
	B500+C500 versus GFP	0.0693002	0.0293109	Q52KI8	Serine/arginine repetitive matrix protein 1	Srrm1
	B500+C500 versus GFP	0.624396	-0.0890522	Q569Z5	Probable ATP-dependent RNA helicase DDX46	Ddx46
	B500+C500 versus GFP	0.726828	-0.331904	Q569Z6	Thyroid hormone receptor-associated protein 3	Thrap3
	B500+C500 versus GFP	0.661033	-0.0787783	Q56A08	G patch domain and KOW motifs-containing protein	Gpkow
	B500+C500 versus GFP	0.851254	0.40317	Q571H0	Nucleolar pre-ribosomal-associated protein 1	Urb1
	B500+C500 versus GFP	0.871271	0.487116	Q571I9	Aldehyde dehydrogenase family 16 member A1	Aldh16a1
	B500+C500 versus GFP	1.36157	0.280016	Q58A65	C-Jun-amino-terminal kinase-interacting protein 4	Spag9
	B500+C500 versus GFP	0.196627	0.0506964	Q59J78	Mimitin, mitochondrial	Ndufaf2
	B500+C500 versus GFP	1.03373	-0.317874	Q5DTM8	E3 ubiquitin-protein ligase BRE1A	Rnf20
	B500+C500 versus GFP	0.82578	0.360513	Q5DTU0	Actin filament-associated protein 1-like 2	Afap1l2
	B500+C500 versus GFP	0	-0.312805	Q5DTW7	Uncharacterized protein KIAA1551	Kiaa1551
	B500+C500 versus GFP	0.519024	-0.204188	Q5DW34	Histone-lysine N-methyltransferase EHMT1	Ehmt1
	B500+C500 versus GFP	0.396344	0.16579	Q5EG47;Q8BRK8	5-AMP-activated protein kinase catalytic subunit alpha-1	Prkaa1
	B500+C500 versus GFP	0.519376	-0.15915	Q5F2E7	Nuclear fragile X mental retardation-interacting protein 2	Nufip2
	B500+C500 versus GFP	0.196956	-0.0631975	Q5F2E8;Q6ZQ29	Serine/threonine-protein kinase TAO1	Taok1
	B500+C500 versus GFP	0.263736	-0.109366	Q5FWI3	Transmembrane protein 2	Tmem2
	B500+C500 versus GFP	0.196831	0.0658175	Q5FWK3	Rho GTPase-activating protein 1	Arhgap1
	B500+C500 versus GFP	0.356916	0.274583	Q5H8C4	Vacuolar protein sorting-associated protein 13A	Vps13a
	B500+C500 versus GFP	0.124437	0.156203	Q5KU39	Vacuolar protein sorting-associated protein 41 homolog	Vps41
	B500+C500 versus GFP	0.39958	-0.303978	Q5M8N4	Epimerase family protein SDR39U1	Sdr39u1
	B500+C500 versus GFP	1.47037	-0.373933	Q5NC05	Transcription termination factor 2	Ttf2
	B500+C500 versus GFP	0.879635	0.485589	Q5NCF2	Trafficking protein particle complex subunit 1	Trappc1
	B500+C500 versus GFP	0.282647	-0.309796	Q5NCR9	Nuclear speckle splicing regulatory protein 1	Nsrp1
	B500+C500 versus GFP	1.11417	-0.37641	Q5ND52	rRNA methyltransferase 3, mitochondrial	Rnmtl1
	B500+C500 versus GFP	0.442489	0.193141	Q5PRF0	HEAT repeat-containing protein 5A	Heatr5a
	B500+C500 versus GFP	1.19944	-0.229744	Q5PSV9	Mediator of DNA damage checkpoint protein 1	Mdc1
	B500+C500 versus GFP	0.648948	0.25244	Q5RJG1	Nucleolar protein 10	Nol10
	B500+C500 versus GFP	0.877722	-0.465656	Q5RJH6	Protein SMG7	Smg7
	B500+C500 versus GFP	0.0885205	0.0215715	Q5SF07	Insulin-like growth factor 2 mRNA-binding protein 2	Igf2bp2
	B500+C500 versus GFP	0.738573	-0.159764	Q5SFM8	RNA-binding protein 27	Rbm27
	B500+C500 versus GFP	0.901365	-1.16502	Q5SNZ0	Girdin	Ccdc88a
	B500+C500 versus GFP	0.770815	0.334688	Q5SQX6	Cytoplasmic FMR1-interacting protein 2	Cyfip2
	B500+C500 versus GFP	0.895418	0.340112	Q5SRX1	TOM1-like protein 2	Tom1l2
	B500+C500 versus GFP	0.673949	-0.375713	Q5SRY7;Q3ULA2	F-box/WD repeat-containing protein 11;F-box/WD repeat-containing protein 1A	Fbxw11;Btrc
	B500+C500 versus GFP	0.122358	-0.0485233	Q5SS80	Dehydrogenase/reductase SDR family member 13	Dhrs13
	B500+C500 versus GFP	0.217407	-0.0734539	Q5SSH7	Zinc finger ZZ-type and EF-hand domain-containing protein 1	Zzef1
	B500+C500 versus GFP	0.810502	-0.219505	Q5SSI6	U3 small nucleolar RNA-associated protein 18 homolog	Utp18
	B500+C500 versus GFP	0.00450216	-0.00277615	Q5SSK3	Transcription elongation factor, mitochondrial	Tefm
	B500+C500 versus GFP	0.0254936	-0.0125113	Q5SSL4	Active breakpoint cluster region-related protein	Abr
	B500+C500 versus GFP	0.636096	0.240128	Q5SSW2	Proteasome activator complex subunit 4	Psme4
	B500+C500 versus GFP	1.96538	0.512818	Q5SSZ5	Tensin-3	Tns3
	B500+C500 versus GFP	0.383539	0.389925	Q5SUC9	Protein SCO1 homolog, mitochondrial	Sco1
	B500+C500 versus GFP	1.31423	-0.416743	Q5SUF2	Luc7-like protein 3	Luc7l3
	B500+C500 versus GFP	0.337416	-0.14304	Q5SUQ9	CST complex subunit CTC1	Ctc1
	B500+C500 versus GFP	0.395456	0.109443	Q5SUR0	Phosphoribosylformylglycinamidine synthase	Pfas
	B500+C500 versus GFP	0.034708	-0.014178	Q5SV80	Unconventional myosin-XIX	Myo19
	B500+C500 versus GFP	0	-0.331721	Q5SV85	Synergin gamma	Synrg
	B500+C500 versus GFP	0.40034	0.189119	Q5SVQ0	Histone acetyltransferase KAT7	Kat7
	B500+C500 versus GFP	0.112742	0.0610975	Q5SVR0	TBC1 domain family member 9B	Tbc1d9b
	B500+C500 versus GFP	0.699705	-0.141095	Q5SW19	Clustered mitochondria protein homolog	Cluh
	B500+C500 versus GFP	0.0364126	-0.0147578	Q5SWD9	Pre-rRNA-processing protein TSR1 homolog	Tsr1
	B500+C500 versus GFP	0.260344	0.041791	Q5SWU9	Acetyl-CoA carboxylase 1;Biotin carboxylase	Acaca
	B500+C500 versus GFP	1.44519	0.410738	Q5SXC4;Q5NBY9		Vezf1
	B500+C500 versus GFP	0.900768	0.153212	Q5SXY1	Cytospin-B	Specc1
	B500+C500 versus GFP	1.53641	0.393253	Q5SYD0	Unconventional myosin-Id	Myo1d
	B500+C500 versus GFP	0.174445	0.0979433	Q5SYH2	Transmembrane protein 199	Tmem199
	B500+C500 versus GFP	1.2389	0.314424	Q5U3K5	Rab-like protein 6	Rabl6
	B500+C500 versus GFP	0.85322	0.448057	Q5U431	G-protein coupled receptor 39	Gpr39
	B500+C500 versus GFP	0.485536	0.280588	Q5U458	DnaJ homolog subfamily C member 11	Dnajc11
	B500+C500 versus GFP	0.0872246	-0.111175	Q5U4C3	Splicing factor, arginine/serine-rich 19	Scaf1
	B500+C500 versus GFP	0.787523	-0.159735	Q5U4D9	THO complex subunit 6 homolog	Thoc6
	B500+C500 versus GFP	0.774875	-0.513364	Q5UAK0	Mesoderm induction early response protein 1	Mier1
	B500+C500 versus GFP	0.258132	-0.0573193	Q5XF89	Probable cation-transporting ATPase 13A3	Atp13a3
	B500+C500 versus GFP	0.315795	-0.118211	Q5XG71	Small subunit processome component 20 homolog	Utp20
	B500+C500 versus GFP	0.406166	0.260159	Q5XG73	Acyl-CoA-binding domain-containing protein 5	Acbd5
	B500+C500 versus GFP	0.0648486	0.0218016	Q5XJE5	RNA polymerase-associated protein LEO1	Leo1
	B500+C500 versus GFP	0.360806	-0.161091	Q5XJY4	Presenilins-associated rhomboid-like protein, mitochondrial;P-beta	Parl
	B500+C500 versus GFP	0.493883	-0.0732978	Q5XJY5	Coatomer subunit delta	Arcn1
	B500+C500 versus GFP	0.781082	0.445748	Q5XKN4	Protein jagunal homolog 1	Jagn1
	B500+C500 versus GFP	0.445112	0.156503	Q5Y5T1	Probable palmitoyltransferase ZDHHC20	Zdhhc20
	B500+C500 versus GFP	0.398561	0.133748	Q60520	Paired amphipathic helix protein Sin3a	Sin3a
	B500+C500 versus GFP	0.239337	-0.0777601	Q60575;P33173	Kinesin-like protein KIF1B	Kif1b
	B500+C500 versus GFP	0.651973	0.242462	Q60596	DNA repair protein XRCC1	Xrcc1
	B500+C500 versus GFP	0.0394239	-0.0262632	Q60597	2-oxoglutarate dehydrogenase, mitochondrial	Ogdh
	B500+C500 versus GFP	0.777914	-0.190717	Q60598	Src substrate cortactin	Cttn
	B500+C500 versus GFP	0.647253	-0.393099	Q60605;Q8CI43	Myosin light polypeptide 6	Myl6
	B500+C500 versus GFP	0.632595	0.216911	Q60631	Growth factor receptor-bound protein 2	Grb2
	B500+C500 versus GFP	0.503225	0.100181	Q60634	Flotillin-2	Flot2
	B500+C500 versus GFP	0.219708	0.0652288	Q60649	Caseinolytic peptidase B protein homolog	Clpb
	B500+C500 versus GFP	1.46503	-0.354728	Q60668;Q9D3U4	Heterogeneous nuclear ribonucleoprotein D0	Hnrnpd
	B500+C500 versus GFP	0.971128	-0.293569	Q60676	Serine/threonine-protein phosphatase 5	Ppp5c
	B500+C500 versus GFP	0.00838156	-0.00476615	Q60680	Inhibitor of nuclear factor kappa-B kinase subunit alpha	Chuk
	B500+C500 versus GFP	0.232437	0.330778	Q60692	Proteasome subunit beta type-6	Psmb6
	B500+C500 versus GFP	1.11451	0.379568	Q60710	Deoxynucleoside triphosphate triphosphohydrolase SAMHD1	Samhd1
	B500+C500 versus GFP	0.529251	0.131909	Q60715	Prolyl 4-hydroxylase subunit alpha-1	P4ha1
	B500+C500 versus GFP	0.707782	-0.1682	Q60716	Prolyl 4-hydroxylase subunit alpha-2	P4ha2
	B500+C500 versus GFP	0.105267	-0.0381721	Q60737	Casein kinase II subunit alpha	Csnk2a1
	B500+C500 versus GFP	0.433205	-0.339006	Q60739	BAG family molecular chaperone regulator 1	Bag1
	B500+C500 versus GFP	1.65842	-0.481903	Q60749;Q9WU01	KH domain-containing, RNA-binding, signal transduction-associated protein 1	Khdrbs1
	B500+C500 versus GFP	0.778595	0.256075	Q60751	Insulin-like growth factor 1 receptor;Insulin-like growth factor 1 receptor alpha chain;Insulin-like growth factor 1 receptor beta chain	Igf1r
	B500+C500 versus GFP	0.590346	0.321343	Q60759	Glutaryl-CoA dehydrogenase, mitochondrial	Gcdh
	B500+C500 versus GFP	1.7808	0.630826	Q60760	Growth factor receptor-bound protein 10	Grb10
	B500+C500 versus GFP	1.76388	0.560753	Q60766	Immunity-related GTPase family M protein 1	Irgm1
	B500+C500 versus GFP	0.297983	0.0809205	Q60767	Lymphocyte antigen 75	Ly75
	B500+C500 versus GFP	0.0635616	-0.0659634	Q60769	Tumor necrosis factor alpha-induced protein 3	Tnfaip3
	B500+C500 versus GFP	0.0541605	0.0430692	Q60770	Syntaxin-binding protein 3	Stxbp3
	B500+C500 versus GFP	1.76541	0.92409	Q60778	NF-kappa-B inhibitor beta	Nfkbib
	B500+C500 versus GFP	0.204008	0.169966	Q60790	Ras GTPase-activating protein 3	Rasa3
	B500+C500 versus GFP	0.757634	-0.365804	Q60809	CCR4-NOT transcription complex subunit 7	Cnot7
	B500+C500 versus GFP	1.18001	0.46481	Q60823	RAC-beta serine/threonine-protein kinase	Akt2
	B500+C500 versus GFP	0.181109	0.108544	Q60838	Segment polarity protein dishevelled homolog DVL-2	Dvl2
	B500+C500 versus GFP	0.744076	0.260647	Q60847	Collagen alpha-1(XII) chain	Col12a1
	B500+C500 versus GFP	2.04309	-0.443109	Q60848	Lymphocyte-specific helicase	Hells
	B500+C500 versus GFP	0.361737	0.147082	Q60854	Serpin B6	Serpinb6
	B500+C500 versus GFP	0.0786813	0.0174278	Q60855	Receptor-interacting serine/threonine-protein kinase 1	Ripk1
	B500+C500 versus GFP	0.00514695	0.00439262	Q60864	Stress-induced-phosphoprotein 1	Stip1
	B500+C500 versus GFP	0.729752	-0.2743	Q60865	Caprin-1	Caprin1
	B500+C500 versus GFP	0	0.100953	Q60866	Phosphotriesterase-related protein	Pter
	B500+C500 versus GFP	0.0318485	0.0413062	Q60870	Receptor expression-enhancing protein 5	Reep5
	B500+C500 versus GFP	0.185473	0.201912	Q60872;Q3UTA4;Q3TQZ4;J3QP87;A0A1Y7VK80;A0A1Y7VJE9;Q8BX20;J3QQ02;J3QPI8;A0A1Y7VLT7;Q3UT53;J3QMW5	Eukaryotic translation initiation factor 1A	Eif1a;Gm8300;Gm2016;Gm2035;Gm5662
	B500+C500 versus GFP	1.14943	0.130135	Q60875	Rho guanine nucleotide exchange factor 2	Arhgef2
	B500+C500 versus GFP	0.396178	0.129994	Q60902	Epidermal growth factor receptor substrate 15-like 1	Eps15l1
	B500+C500 versus GFP	0.102238	-0.0430304	Q60930	Voltage-dependent anion-selective channel protein 2	Vdac2
	B500+C500 versus GFP	1.34512	0.413335	Q60931	Voltage-dependent anion-selective channel protein 3	Vdac3
	B500+C500 versus GFP	0.096016	-0.0217597	Q60932	Voltage-dependent anion-selective channel protein 1	Vdac1
	B500+C500 versus GFP	1.02995	1.16246	Q60949	TBC1 domain family member 1	Tbc1d1
	B500+C500 versus GFP	0.486193	-0.102541	Q60953	Protein PML	Pml
	B500+C500 versus GFP	0.136601	-0.096434	Q60954;P97367;P97368	Homeobox protein Meis1;Homeobox protein Meis2	Meis1;Meis2
	B500+C500 versus GFP	0.919686	0.599711	Q60960	Importin subunit alpha-5;Importin subunit alpha-5, N-terminally processed	Kpna1
	B500+C500 versus GFP	0.228031	-0.0439806	Q60967	Bifunctional 3-phosphoadenosine 5-phosphosulfate synthase 1;Sulfate adenylyltransferase;Adenylyl-sulfate kinase	Papss1
	B500+C500 versus GFP	0.563121	-0.312972	Q60972	Histone-binding protein RBBP4	Rbbp4
	B500+C500 versus GFP	0.250446	-0.0767148	Q60973	Histone-binding protein RBBP7	Rbbp7
	B500+C500 versus GFP	1.6782	0.659442	Q60974	Nuclear receptor corepressor 1	Ncor1
	B500+C500 versus GFP	0.0899917	-0.0677312	Q60992	Guanine nucleotide exchange factor VAV2	Vav2
	B500+C500 versus GFP	0.878349	0.325091	Q60996	Serine/threonine-protein phosphatase 2A 56 kDa regulatory subunit gamma isoform	Ppp2r5c
	B500+C500 versus GFP	2.21157	2.09826	Q61001	Laminin subunit alpha-5	Lama5
	B500+C500 versus GFP	1.91568	0.580343	Q61024	Asparagine synthetase [glutamine-hydrolyzing]	Asns
	B500+C500 versus GFP	1.48561	-0.345083	Q61033	Lamina-associated polypeptide 2, isoforms alpha/zeta	Tmpo
	B500+C500 versus GFP	0.90583	-0.145845	Q61035	Histidine--tRNA ligase, cytoplasmic	Hars
	B500+C500 versus GFP	0	0.0732091	Q61036	Serine/threonine-protein kinase PAK 3	Pak3
	B500+C500 versus GFP	0.0825014	0.03166	Q61037	Tuberin	Tsc2
	B500+C500 versus GFP	0.593748	-0.29489	Q61048	WW domain-binding protein 4	Wbp4
	B500+C500 versus GFP	0.00516032	0.00915311	Q61062	Segment polarity protein dishevelled homolog DVL-3	Dvl3
	B500+C500 versus GFP	0.185904	0.127328	Q61069;Q64705	Upstream stimulatory factor 1;Upstream stimulatory factor 2	Usf1;Usf2
	B500+C500 versus GFP	1.38879	0.241756	Q61072	Disintegrin and metalloproteinase domain-containing protein 9	Adam9
	B500+C500 versus GFP	0.359224	-0.172647	Q61074	Protein phosphatase 1G	Ppm1g
	B500+C500 versus GFP	0.471016	-0.24285	Q61081	Hsp90 co-chaperone Cdc37;Hsp90 co-chaperone Cdc37, N-terminally processed	Cdc37
	B500+C500 versus GFP	0.356769	-0.364406	Q61083	Mitogen-activated protein kinase kinase kinase 2	Map3k2
	B500+C500 versus GFP	0.349847	0.262133	Q61097;Q3UVC0	Kinase suppressor of Ras 1	Ksr1
	B500+C500 versus GFP	0.0900637	0.0622609	Q61102	ATP-binding cassette sub-family B member 7, mitochondrial	Abcb7
	B500+C500 versus GFP	0.901588	-0.228173	Q61103;P58269;Q9QX66;Q8BZ21	Zinc finger protein ubi-d4	Dpf2
	B500+C500 versus GFP	0.310369	-0.526637	Q61112	45 kDa calcium-binding protein	Sdf4
	B500+C500 versus GFP	1.62658	0.375768	Q61122	NGFI-A-binding protein 1	Nab1
	B500+C500 versus GFP	1.83099	-0.22032	Q61127	NGFI-A-binding protein 2	Nab2
	B500+C500 versus GFP	0.460459	0.197017	Q61136	Serine/threonine-protein kinase PRP4 homolog	Prpf4b
	B500+C500 versus GFP	0.0729587	0.0325066	Q61140;O35177	Breast cancer anti-estrogen resistance protein 1	Bcar1
	B500+C500 versus GFP	0.0361039	0.0388381	Q61142	Spindlin-1	Spin1
	B500+C500 versus GFP	0.0871548	-0.0342658	Q61151	Serine/threonine-protein phosphatase 2A 56 kDa regulatory subunit epsilon isoform	Ppp2r5e
	B500+C500 versus GFP	0.521259	0.285083	Q61164;A2APF3	Transcriptional repressor CTCF	Ctcf
	B500+C500 versus GFP	0.137946	0.0980934	Q61165	Sodium/hydrogen exchanger 1	Slc9a1
	B500+C500 versus GFP	0.775642	-0.167921	Q61166	Microtubule-associated protein RP/EB family member 1	Mapre1
	B500+C500 versus GFP	0.85631	-0.326352	Q61169;P97489	Transcription factor GATA-6	Gata6
	B500+C500 versus GFP	0.299399	-0.179828	Q61171	Peroxiredoxin-2	Prdx2
	B500+C500 versus GFP	1.5478	0.249423	Q61183;Q9WVP6;Q6PCL9	Poly(A) polymerase alpha	Papola
	B500+C500 versus GFP	1.14985	-0.138157	Q61187	Tumor susceptibility gene 101 protein	Tsg101
	B500+C500 versus GFP	0.00142115	0.00120989	Q61188	Histone-lysine N-methyltransferase EZH2	Ezh2
	B500+C500 versus GFP	0.0669962	-0.078016	Q61189	Methylosome subunit pICln	Clns1a
	B500+C500 versus GFP	0.837638	-0.13225	Q61191	Host cell factor 1;HCF N-terminal chain 1;HCF N-terminal chain 2;HCF N-terminal chain 3;HCF N-terminal chain 4;HCF N-terminal chain 5;HCF N-terminal chain 6;HCF C-terminal chain 1;HCF C-terminal chain 2;HCF C-terminal chain 3;HCF C-terminal chain 4;HCF C-terminal chain 5;HCF C-terminal chain 6	Hcfc1
	B500+C500 versus GFP	0.515241	0.25066	Q61194	Phosphatidylinositol 4-phosphate 3-kinase C2 domain-containing subunit alpha	Pik3c2a
	B500+C500 versus GFP	0.325082	0.379845	Q61205	Platelet-activating factor acetylhydrolase IB subunit gamma	Pafah1b3
	B500+C500 versus GFP	0.24442	-0.153567	Q61206	Platelet-activating factor acetylhydrolase IB subunit beta	Pafah1b2
	B500+C500 versus GFP	1.24925	-0.59296	Q61207	Prosaposin	Psap
	B500+C500 versus GFP	0.700552	0.176527	Q61210	Rho guanine nucleotide exchange factor 1	Arhgef1
	B500+C500 versus GFP	0.349475	-0.430386	Q61211	Eukaryotic translation initiation factor 2D	Eif2d
	B500+C500 versus GFP	1.37597	1.11186	Q61214;Q9Z188	Dual specificity tyrosine-phosphorylation-regulated kinase 1A	Dyrk1a
	B500+C500 versus GFP	0.276513	0.106857	Q61216	Double-strand break repair protein MRE11A	Mre11a
	B500+C500 versus GFP	0.279742	0.136763	Q61234	Alpha-1-syntrophin	Snta1
	B500+C500 versus GFP	1.57114	0.393749	Q61235	Beta-2-syntrophin	Sntb2
	B500+C500 versus GFP	0.186583	0.155038	Q61239	Protein farnesyltransferase/geranylgeranyltransferase type-1 subunit alpha	Fnta
	B500+C500 versus GFP	0.606081	0.436204	Q61249;Q9QZ29	Immunoglobulin-binding protein 1	Igbp1
	B500+C500 versus GFP	0.608002	-0.525016	Q61263	Sterol O-acyltransferase 1	Soat1
	B500+C500 versus GFP	0.533157	0.445184	Q61286;Q60722	Transcription factor 12	Tcf12
	B500+C500 versus GFP	1.07625	0.202873	Q61292	Laminin subunit beta-2	Lamb2
	B500+C500 versus GFP	0.602661	-0.398707	Q61301	Catenin alpha-2	Ctnna2
	B500+C500 versus GFP	0.25062	-0.0888678	Q61316	Heat shock 70 kDa protein 4	Hspa4
	B500+C500 versus GFP	0	NaN	Q61329	Zinc finger homeobox protein 3	Zfhx3
	B500+C500 versus GFP	0.0631815	0.0716333	Q61333	Tumor necrosis factor alpha-induced protein 2	Tnfaip2
	B500+C500 versus GFP	1.17285	-0.668713	Q61334	B-cell receptor-associated protein 29	Bcap29
	B500+C500 versus GFP	0.800647	-0.38327	Q61335	B-cell receptor-associated protein 31	Bcap31
	B500+C500 versus GFP	0.780535	0.931225	Q61390	T-complex protein 1 subunit zeta-2	Cct6b
	B500+C500 versus GFP	0.375912	-0.141125	Q61398	Procollagen C-endopeptidase enhancer 1	Pcolce
	B500+C500 versus GFP	0.157392	0.110631	Q61409	cGMP-inhibited 3,5-cyclic phosphodiesterase B	Pde3b
	B500+C500 versus GFP	0.0388297	-0.0349913	Q61425	Hydroxyacyl-coenzyme A dehydrogenase, mitochondrial	Hadh
	B500+C500 versus GFP	0.919035	0.73069	Q61458	Cyclin-H	Ccnh
	B500+C500 versus GFP	0.740787	-0.294526	Q61464	Zinc finger protein 638	Znf638
	B500+C500 versus GFP	0.106065	0.0481132	Q61466	SWI/SNF-related matrix-associated actin-dependent regulator of chromatin subfamily D member 1	Smarcd1
	B500+C500 versus GFP	0.0399358	0.0809596	Q61490	CD166 antigen	Alcam
	B500+C500 versus GFP	0	0.184857	Q61508	Extracellular matrix protein 1	Ecm1
	B500+C500 versus GFP	1.37463	0.24668	Q61510	E3 ubiquitin/ISG15 ligase TRIM25	Trim25
	B500+C500 versus GFP	0.49633	0.225014	Q61543	Golgi apparatus protein 1	Glg1
	B500+C500 versus GFP	0.409265	-0.0838289	Q61545	RNA-binding protein EWS	Ewsr1
	B500+C500 versus GFP	0.146091	0.0543985	Q61550;A2AU37	Double-strand-break repair protein rad21 homolog	Rad21
	B500+C500 versus GFP	1.53374	0.456355	Q61553	Fascin	Fscn1
	B500+C500 versus GFP	0.645142	0.229405	Q61576	Peptidyl-prolyl cis-trans isomerase FKBP10	Fkbp10
	B500+C500 versus GFP	0.524823	0.147538	Q61578	NADPH:adrenodoxin oxidoreductase, mitochondrial	Fdxr
	B500+C500 versus GFP	1.07808	-0.36029	Q61581	Insulin-like growth factor-binding protein 7	Igfbp7
	B500+C500 versus GFP	2.21599	-0.353242	Q61584	Fragile X mental retardation syndrome-related protein 1	Fxr1
	B500+C500 versus GFP	0.252025	0.234749	Q61586	Glycerol-3-phosphate acyltransferase 1, mitochondrial	Gpam
	B500+C500 versus GFP	0.973951	-0.177263	Q61595	Kinectin	Ktn1
	B500+C500 versus GFP	0.136061	0.0688527	Q61598	Rab GDP dissociation inhibitor beta	Gdi2
	B500+C500 versus GFP	0.0319014	-0.0227648	Q61599	Rho GDP-dissociation inhibitor 2	Arhgdib
	B500+C500 versus GFP	0.91604	0.499716	Q61624;Q3UQL6	Zinc finger protein 148	Znf148
	B500+C500 versus GFP	1.32975	0.378139	Q61635		Ifi47
	B500+C500 versus GFP	0.0961917	0.0392567	Q61655;Q8R3C7;Q9QY15	ATP-dependent RNA helicase DDX19A	Ddx19a;Ddx19b
	B500+C500 versus GFP	0.870059	-0.156031	Q61656	Probable ATP-dependent RNA helicase DDX5	Ddx5
	B500+C500 versus GFP	0.515957	0.925055	Q61666	Protein HIRA	Hira
	B500+C500 versus GFP	0.747129	-0.361309	Q61686	Chromobox protein homolog 5	Cbx5
	B500+C500 versus GFP	0.541394	-0.142018	Q61687	Transcriptional regulator ATRX	Atrx
	B500+C500 versus GFP	0.617339	-0.150496	Q61699	Heat shock protein 105 kDa	Hsph1
	B500+C500 versus GFP	0.00585386	0.00235748	Q61712	DnaJ homolog subfamily C member 1	Dnajc1
	B500+C500 versus GFP	1.51055	0.394215	Q61730	Interleukin-1 receptor accessory protein	Il1rap
	B500+C500 versus GFP	0.562415	-0.170896	Q61733	28S ribosomal protein S31, mitochondrial	Mrps31
	B500+C500 versus GFP	1.00639	0.34303	Q61749	Translation initiation factor eIF-2B subunit delta	Eif2b4
	B500+C500 versus GFP	0.228587	0.0691338	Q61753	D-3-phosphoglycerate dehydrogenase	Phgdh
	B500+C500 versus GFP	0.431609	-0.124633	Q61768;P28738;P33175	Kinesin-1 heavy chain	Kif5b
[truncated: 3,005 more rows]
