# Supplementary material for: Temporally resolved proteomics identifies nidogen-2 as a cotarget in pancreatic cancer that modulates fibrosis and therapy response
Source: Sci Adv. 2024 Jul 3;10(27):eadl1197. doi: 10.1126/sciadv.adl1197 (PMC11221519; doi:10.1126/sciadv.adl1197)
Supplement: Supplementary file 3 — Movies S1 to S4 [file sciadv.adl1197_movies_s1_to_s4.zip]

Archive with 4 entries (4 files):
- adl1197_movie_s1.mp4
- adl1197_movie_s2.mp4
- adl1197_movie_s3.mp4
- adl1197_movie_s4.mp4
